# Supplementary material for: Adaptation to Photooxidative Stress: Common and Special Strategies of the Alphaproteobacteria Rhodobacter sphaeroides and Rhodobacter capsulatus
Source: Microorganisms. 2020 Feb 19;8(2):283. doi: 10.3390/microorganisms8020283 (PMC7074977; doi:10.3390/microorganisms8020283)
Supplement: Supplementary file 1 [file microorganisms-08-00283-s001.zip]

Archive with 6 entries (5 files):
- Supplement/
- Supplement/Supplementary Material.pdf
- Supplement/Table S1.docx
- Supplement/Table S2.xlsx
- Supplement/Table S3.docx
- Supplement/Table S4.xlsx
