# Supplementary material for: Adaptation to Photooxidative Stress: Common and Special Strategies of the Alphaproteobacteria Rhodobacter sphaeroides and Rhodobacter capsulatus
Source: Microorganisms. 2020 Feb 19;8(2):283. doi: 10.3390/microorganisms8020283 (PMC7074977; doi:10.3390/microorganisms8020283)
Supplement: Supplementary file 1 [file microorganisms-08-00283-s001.zip › Supplement/Table S2.xlsx]

## Sheet: Information
Sheet
R. capsulatus	Overview of log2 fold changes (including p-values) of omics data. The corresponding values for R. sphaeroides homologs are given (derived from Berghoff et al. (2013) PLoS Genetics).
R. sphaeroides	Overview of log2 fold changes (including p-values) of omics data from R. sphaeroides (derived from Berghoff et al. (2013) PLoS Genetics). The corresponding values for R. capsulatus homologs are given (this study).
log2 fold change	green arrow: ≥ 1; yellow arrow: > -1 and < 1; red arrow: ≤ -1
p-value	red: < 0.05

## Sheet: R. capsulatus
R. capsulatus locus tag	Gene name	Description	RNA-seq (10 vs. 0 min): log2 fold change	RNA-Seq (10 vs. 0 min): adjusted p-value	R. capsulatus MS (90 vs. 0 min): log2 fold change	R. capsulatus MS (90 vs. 0 min): p-value	R. sphaeroides locus tag	Gene name	Microarray total RNA (7 vs. 0 min): log2 fold change	Microarray total RNA (7 vs. 0 min): p-value	R. sphaeroides MS (90 vs. 0 min): log2 fold change	R. sphaeroides MS (90 vs. 0 min): p-value
RCAP_rcc01347		pirin domain-containing protein	4.57601	1.81003e-20			No homolog
RCAP_rcc03477	msrB2	peptide-methionine (R)-S-oxide reductase	4.19235	5.78906e-33	2.88615	0.0147048	RSP_2617		0.879879	0.098581	1.32994	5.71211e-06
RCAP_rcc01349		pirin domain-containing protein	3.95837	4.8351e-32			RSP_2988		0.0304105	0.88736
RCAP_rcc03478	msrA2	peptide-methionine-(S)-S-oxide reductase	3.94563	1.60349e-92	1.45663	0.00141746	RSP_0559	msrA	0.323983	0.191716	1.3858	0.000371591
RCAP_rcc00653		ABC transporter	3.89663	3.89366e-80	1.64104	0.00063014	RSP_3305	abc1	0.406098	0.34516
RCAP_rcc00701	bsaA1	glutathione peroxidase	3.85867	3.43234e-54	1.09119	0.00135509	RSP_2389		0.990979	0.0037228
RCAP_rcc00226	mutY	A/G-specific adenine glycosylase	3.73096	7.75445e-23			RSP_1466		0.53735	0.06396
RCAP_rcc00703		deoxyribodipyrimidine photolyase-related protein	3.69578	4.41841e-53			RSP_3077		0.516653	0.022859
RCAP_rcc00699	rpoE	RNA polymerase sigma-24 factor	3.69522	1.17231e-73			RSP_0607		-0.125706	0.077685
RCAP_rcc01595		hypothetical protein	3.55198	2.58831e-29	-1.50274	0.0967675	RSP_1943		1.23199	0.090079	-0.195453	0.234384
RCAP_rcc00784		hypothetical protein	3.49448	2.07766e-34	2.00655	0.00422806	No homolog
RCAP_rcc01596	cobA1	uroporphyrinogen-III C-methyltransferase	3.48197	5.7687e-56			RSP_1944		1.22077	0.034643
RCAP_rcc02419		dihydroneopterin aldolase	3.47797	7.39861e-42			No homolog
RCAP_rcc01831	gap1	glyceraldehyde-3-phosphate dehydrogenase	3.43196	1.11771e-50	1.05362	0.00122837	RSP_3269	gapB	-0.240305	0.49686
RCAP_rcc00698	chrR	putative anti-sigma factor ChrR	3.42157	7.64706e-25	-0.444444	0.013624	No homolog
RCAP_rcc01830	fba	fructose-bisphosphate aldolase	3.41431	3.40161e-26	0.980394	0.00597157	RSP_3270	cfxB	-0.0983856	0.051939	-0.0964309	0.454643
RCAP_rcc00700		hypothetical protein	3.32682	2.19594e-41			RSP_4024		0.0639118	0.73604
RCAP_rcc01833	cbbP	phosphoribulokinase	3.29796	9.60187e-15	0.652843	0.0982601	RSP_3267	prkB	-0.131187	0.153421
RCAP_rcc02537	cysK1	cysteine synthase	3.29676	3.39612e-39	0.655947	0.0198454	RSP_1109	cysK	0.267076	0.21588	-0.122295	0.182073
RCAP_rcc01493	FolE2	protein of unknown function DUF198; K09007 GTP cyclohydrolase IB [EC : 3.5.5.16]	3.29099	3.38403e-67	3.18072	3.1469e-05	RSP_1852	folE2	2.21764	0.00026178	3.792	0.000930105
RCAP_rcc02477	groS	chaperonin GroS	3.24843	1.27905e-33	0.901685	0.00161187	RSP_2310	groES	1.37305	0.047143	0.697734	0.0738594
RCAP_rcc01832	tkt1	transketolase	3.24806	2.82458e-25	0.646887	0.0109733	RSP_3268	tklB	-0.0774443	0.32194	0.241519	0.681187
RCAP_rcc01594	cysI	sulfite reductase (NADPH) hemoprotein subunit beta	3.23308	1.75066e-30	0.200959	0.0623095	RSP_1942		1.13169	0.0037584	-0.206435	0.174972
RCAP_rcc02418		short-chain dehydrogenase/reductase family oxidoreductase	3.22054	6.36538e-33	1.1748	0.000458775	No homolog
RCAP_rcc01829	cbbM	ribulose bisphosphate carboxylase large subunit	3.21105	1.33436e-30	0.384829	0.0585777	RSP_3271	rbpL	0.0727034	0.85874	-0.039305	0.530395
RCAP_rcc00702		hypothetical protein	3.19778	7.47852e-23			No homolog
RCAP_rcc03350		ferredoxin domain-containing protein oxidireductase	3.1608	5.27529e-15			RSP_3979		0.144713	0.356
RCAP_rcc01551	bcp	peroxiredoxin	3.13019	4.3502e-26	0.888699	0.0645285	RSP_2973		0.693983	0.0193003	1.30609	9.31219e-05
RCAP_rcc03258		cytochrome c biogenesis protein transmembrane region	3.12191	1.1986e-43	2.0081	3.95647e-05	No homolog
RCAP_rcc01541		hypothetical protein	3.09716	3.73383e-48	1.22429	0.012668	RSP_0238		0.183168	0.64038
RCAP_rcc02644	pabB	para-aminobenzoate synthase, component I	3.03611	5.71437e-33			RSP_0817		0.0804819	0.46938
RCAP_rcc00603		alpha/beta fold family hydrolase	3.02979	8.28852e-35			RSP_0477		-3.48326e-05	0.99944
RCAP_rcc02244	sufS2	cysteine desulfurase	3.01633	2.08631e-10			RSP_0431		0.175464	0.015796	0.292233	0.0727014
RCAP_rcc01177		ABC transporter ATP-binding protein	3.01416	2.69897e-23			RSP_3602		0.91681	0.061522	1.60315	1.72674e-06
RCAP_rcc03259	msrB1	peptide-methionine (R)-S-oxide reductase	2.99563	1.58586e-17	2.33412	4.05944e-05	RSP_2617	msrB	0.879879	0.098581	1.32994	5.71211e-06
RCAP_rcc01593	cysH	phosphoadenosine phosphosulfate reductase	2.99095	5.26944e-29	0.173328	0.541578	RSP_1941	cysH	1.08067	0.00120199	-0.668347	0.00208163
RCAP_rcc02398	gor	glutathione-disulfide reductase	2.98138	1.05818e-54	1.26572	0.000290546	RSP_0358	gor	-0.109174	0.3884	0.0377777	0.698692
RCAP_rcc02413		hypothetical protein	2.96783	1.5458e-20			RSP_2644		-0.297328	0.156122
RCAP_rcc02535	cysW	sulfate ABC transporter permease CysW	2.96121	1.35193e-15			RSP_3859		-0.160535	0.1341
RCAP_rcc03504	cbiX	cobalamin biosynthesis protein CbiX	2.94612	5.89073e-13	3.17359	0.000173443	RSP_1566		0.0471578	0.82878
RCAP_rcc00384	gshA	glutamate--cysteine ligase	2.93418	4.29502e-43	0.782399	0.0116556	RSP_1005	gshA	-0.0531637	0.76162	0.262834	0.0173278
RCAP_rcc01231	ubiH	UbiH/UbiF/VisC/COQ6 family ubiquinone biosynthesis hydroxylase	2.9296	3.69051e-36	1.30329	0.00511798	RSP_1869		0.111254	0.54254	0.906311	0.0120506
RCAP_rcc03097	tldD	protein TldD	2.85254	1.13526e-41	0.740969	0.0279503	RSP_1825	tldD	0.521272	0.15062	0.454788	0.013132
RCAP_rcc01178		hypothetical protein	2.82748	1.23569e-50			RSP_3603		0.939232	0.013882
RCAP_rcc00579	cbbL	ribulose bisphosphate carboxylase large subunit	2.82517	5.61878e-07			RSP_1282	cbbL	-0.156864	0.079799
RCAP_rcc02478	groL	chaperonin GroL	2.79213	2.08928e-39	0.631144	0.00498558	RSP_2311	groEL	1.57681	0.00094491
RCAP_rcc01077		hypothetical protein	2.7745	5.2188e-17			No homolog
RCAP_rcc01923		phage integrase	2.76579	5.80474e-11			No homolog
RCAP_rcc00161	gltB	glutamate synthase (NADPH) subunit alpha	2.76441	4.52288e-59	-0.135743	0.165389	RSP_1146	gltB	-0.153185	0.5366	-0.226539	0.0376003
RCAP_rcc02325		HesB/YadR/YfhF family protein	2.76191	2.83511e-16	1.55522	0.00952177	RSP_2658		0.402667	0.063859
RCAP_rcc00521	dcp	peptidyl-dipeptidase Dcp	2.73546	2.71819e-36	0.843332	0.00250404	RSP_0596		-0.0366619	0.54086	0.273244	0.0800112
RCAP_rcc03413		peroxiredoxin	2.73484	1.21461e-44	0.88944	0.00238458	RSP_0899		0.391606	0.090323	0.637997	0.0010283
RCAP_rcc01718	rihA	pyrimidine-specific ribonucleoside hydrolase RihA	2.72979	2.6236e-34	0.82193	0.134559	RSP_2914		-0.0214699	0.81306
RCAP_rcc03351		rieske (2Fe-2S) domain-containing protein	2.71532	6.63606e-24			RSP_3978		0.140911	0.25784
RCAP_rcc00543		hypothetical protein	2.69359	2.38938e-42	1.0802	0.000353561	RSP_1760		1.06127	0.0088639	1.21102	5.97507e-06
RCAP_rcc00165		NAD-dependent epimerase/dehydratase	2.68353	4.30375e-40	0.400688	0.027879	RSP_1151		-0.170896	0.181757	-0.0859962	0.301783
RCAP_rcc03353	metH1	methionine synthase subunit A	2.68304	2.80566e-27	0.458136	0.0875246	RSP_3347		0.402629	0.166941
RCAP_rcc00195	hemH	ferrochelatase	2.67535	6.15921e-32	1.19301	0.00482717	RSP_1197	HemH	0.819957	0.0137592	0.937372	4.02174e-06
RCAP_rcc02958	phrB	deoxyribodipyrimidine photo-lyase	2.66954	2.11123e-33	3.4252	0.00086772	RSP_2143	phrA	1.58014	0.0028954
RCAP_rcc03257	msrA1	peptide-methionine-(S)-S-oxide reductase	2.66128	2.38077e-25	0.697604	0.0295198	RSP_0559	msrA	0.323983	0.191716	1.3858	0.000371591
RCAP_rcc01592		hypothetical protein	2.64488	6.14342e-19	0.626699	0.0452769	RSP_1940		0.609318	0.050682
RCAP_rcc01601		FeS assembly SUF system protein	2.63279	3.39136e-36			RSP_1949		0.139281	0.46248
RCAP_rcc00145		short-chain dehydrogenase/reductase family oxidoreductase	2.63276	1.56065e-25	0.469123	0.129453	RSP_1694		-0.0166828	0.55536
RCAP_rcc03083		membrane bound YbgT-like protein	2.63205	2.96885e-13			No homolog
RCAP_rcc00136	phoA	alkaline phosphatase	2.62402	2.25216e-17	-0.103136	0.569151	No homolog
RCAP_rcc02232		FAD dependent oxidoreductase	2.62338	2.89482e-07			RSP_3118		-0.0285295	0.81302
RCAP_rcc03085	cydA	cytochrome d ubiquinol oxidase subunit I	2.61065	1.32706e-34	0.572441	0.0385213	RSP_3212	qxtA	1.20449	0.043696
RCAP_rcc03414		hypothetical protein	2.59029	9.04259e-23			RSP_0896		0.460363	0.42766
RCAP_rcc00106	fhuB1	ferrichrome ABC transporter permease FhuB	2.58471	0.00544166			RSP_3221		0.0895419	0.6647
RCAP_rcc00163	gltD	glutamate synthase (NADPH) subunit beta	2.58447	3.11623e-32	-0.561713	0.0145155	RSP_1149	gltD	-0.123688	0.3462	-0.149809	0.0118924
RCAP_rcc00107	fhuB2	ferrichrome ABC transporter permease FhuB	2.57444	2.39678e-06			RSP_3220		0.0439303	0.57416
RCAP_rcc03503	pstS	phosphate ABC transporter periplasmic phosphate-binding protein	2.56286	2.19208e-16	-0.0799446	0.581581	RSP_2604	pstS	-0.0751036	0.20532	-0.239568	0.017671
RCAP_rcc02516	tdk	thymidine kinase	2.56072	4.19234e-20			No homolog
RCAP_rct00041	None	None	2.5465	3.97905e-09			No homolog
RCAP_rcc00162		hypothetical protein	2.54366	3.38772e-18			No homolog
RCAP_rcc02137		hypothetical protein	2.53064	8.32114e-09			No homolog
RCAP_rcc01834	fbp	fructose-bisphosphatase	2.52625	1.82683e-09	0.762758	0.00859916	RSP_3266	fbpB	-0.261905	0.177143
RCAP_rcc00392		hypothetical protein	2.51571	1.196e-08			No homolog
RCAP_rcc00274		hypothetical protein	2.50974	8.89602e-06			RSP_1104		0.103937	0.5081
RCAP_rcc01368		antibiotic biosynthesis monooxygenase	2.50696	1.91656e-20	2.66335	0.00601987	RSP_2086		-0.565475	0.066903
RCAP_rcc02114	arcA	arginase	2.50608	1.96465e-10			RSP_2632	argI	0.0456067	0.83372
RCAP_rcc00758		alpha/beta fold family hydrolase	2.50583	2.1776e-14			No homolog
RCAP_rcc02816	sat	bifunctional sulfate adenylyltransferase/adenylyl-sulfate kinase	2.50534	2.199e-32	-0.179569	0.00398164	RSP_1575	sopT	0.345152	0.1693	-0.105122	0.178458
RCAP_rcc01922	metA	homoserine O-succinyltransferase	2.50276	6.70171e-31	0.971868	0.0163618	RSP_0010		0.0507792	0.53074
RCAP_rcc02287	yieF	NAD(P)H dehydrogenase (quinone)	2.49937	4.04251e-25	0.574169	0.114708	No homolog
RCAP_rcc03447	serA	phosphoglycerate dehydrogenase	2.4931	2.63073e-44	0.330861	0.00742867	RSP_1352		1.1529	0.043977	-0.00783074	0.948313
RCAP_rcc03352	metH2	methionine synthase subunit B	2.49222	4.22211e-33	-0.321654	0.0586056	RSP_3346		0.663632	0.0003814	0.112876	0.253857
RCAP_rcc00210	ubiG	3-demethylubiquinone-9 3-O-methyltransferase	2.48463	2.64873e-38	0.532235	0.00363022	RSP_1175	ubiG	0.101678	0.54206	0.640432	0.00569415
RCAP_rcc01180	copA2	copper-transporting P-type ATPase	2.47628	4.3593e-18	0.629803	0.0560228	RSP_2890		0.00192921	0.94444
RCAP_rcc00137		hypothetical protein	2.46852	0.00494668			No homolog
RCAP_rcc02534	cysA	sulfate ABC transporter ATP-binding protein CysA	2.42831	1.69295e-05			RSP_3858	cysA	-0.29648	0.0576
RCAP_rcc01558	uvrA	UvrABC system protein A	2.42147	6.21445e-38	0.570408	0.00326462	RSP_2966	uvrA	0.694048	0.072957	0.434709	0.00437192
RCAP_rcc00190		ABC transporter ATP-binding/permease	2.40528	4.25915e-33	0.915452	0.000956595	RSP_1203		0.640632	0.0164762	1.06693	0.0028829
RCAP_rcc01668		hypothetical protein	2.40287	1.71175e-12	0.22684	0.573243	RSP_2625	nifU	0.467747	0.065659
RCAP_rcc03333		S16 family peptidase	2.39645	5.67172e-33	1.4943	0.0007394	RSP_1490		1.11152	0.0060641	1.50726	1.94035e-05
RCAP_rcc03331	ubiF	2-octaprenyl-3-methyl-6-methoxy-1,4-benzoquinol hydroxylase	2.39004	2.8197e-29	0.873166	0.00432148	RSP_1492		0.385023	0.0165159
RCAP_rcc00393	uvrC	UvrABC system protein C	2.38689	6.50985e-27	1.42235	0.000336059	RSP_1074	uvrC	0.331775	0.2359	0.212517	0.153119
RCAP_rcc00108	fhuD1	ferrichrome ABC transporter periplasmic ferrichrome-binding protein FhuD	2.38324	7.68362e-05	0.452421	0.17065	RSP_3079		0.0426734	0.83508
RCAP_rcc03084	cydB	cytochrome d ubiquinol oxidase subunit II	2.38311	9.08002e-28			No homolog
RCAP_rcc03256		cytochrome P450 family protein	2.36979	4.04251e-25			No homolog
RCAP_rcc03462	dxs2	1-deoxy-D-xylulose-5-phosphate synthase	2.36825	1.907e-32	1.22127	0.000484642	RSP_1134	Dxs	-0.423625	0.189625	0.240426	0.011851
RCAP_rcc01826	gph3	phosphoglycolate phosphatase	2.36231	8.13859e-16			RSP_1278	cbbZ	0.0785699	0.73832
RCAP_rcc02120		ABC transporter ATP-binding/periplasmic substrate-binding protein	2.3596	7.66208e-17	0.191304	0.475113	RSP_2539		-0.00192796	0.99312
RCAP_rcc03406	clpB	chaperone ClpB	2.35909	5.03231e-21	2.72169	4.36479e-06	RSP_1408	clpB	0.844174	0.033123	0.26712	0.000661888
RCAP_rcp00140		hypothetical protein	2.33191	1.41566e-07			No homolog
RCAP_rcc00920		hypothetical protein	2.3292	0.000144852			RSP_2479		-0.0422209	0.5848
RCAP_rcc01317		pirin domain-containing protein	2.31124	0.00671172			No homolog
RCAP_rcc01661	trmU	tRNA (5-methylaminomethyl-2-thiouridylate)-methyltransferase	2.30913	6.89185e-24	0.0552451	0.904773	RSP_2619	trmU	0.141707	0.53048
RCAP_rcc03501	pstA	phosphate ABC transporter permease PstA	2.3072	6.9492e-20	-0.364001	0.0359919	RSP_2602	pstA	0.0250682	0.56812	-0.207519	0.409218
RCAP_rcc03502	pstC	phosphate ABC transporter permease PstC	2.30462	4.88658e-19	-0.537885	0.14199	RSP_2603	pstC	-0.0161207	0.86356
RCAP_rcc02245		major membrane protein I	2.30226	0.00128745			No homolog
RCAP_rcp00064		prevent-host-death family protein	2.29984	1.10771e-14			No homolog
RCAP_rcc00679	crtI	phytoene dehydrogenase	2.29392	1.75708e-47	0.652237	0.00291672	RSP_0271	crtI	-0.921182	0.35304	-0.821069	1.07369e-06
RCAP_rcc01046		iron siderophore/cobalamin ABC transporter permease	2.2911	0.00420729			No homolog
RCAP_rcp00065	stbB	plasmid stability protein	2.28049	6.63313e-19			No homolog
RCAP_rcc01235		pyrimidine 5'-nucleotidase	2.26201	3.58372e-13	0.403842	0.0414679	RSP_1870		-0.143966	0.57272
RCAP_rcc03500	pstB	phosphate ABC transporter ATP-binding protein	2.26105	1.28043e-12	0.0856285	0.695182	RSP_2601	pstB	0.01339	0.8922	-0.3573	0.00229905
RCAP_rcc02578		iron(III) ABC transporter periplasmic iron(III)-compound-binding protein	2.25281	7.97624e-19	0.235232	0.24537	RSP_2913		0.13175	0.5617	0.371231	0.00161367
RCAP_rcc03229		NifU domain-containing protein	2.24763	8.7807e-23	0.142949	0.3456	RSP_2214		0.145205	0.4344	0.284156	0.110986
RCAP_rcc01421	fldA	flavodoxin	2.23965	0.00693636			No homolog
RCAP_rcc02297		GNAT family acetyltransferase	2.23076	5.21282e-16			RSP_3821		0.25128	0.100036
RCAP_rcc03332		hypothetical protein	2.21386	8.08788e-08	0.548033	0.0203936	RSP_1491		1.0908	0.00189821
RCAP_rcc02113	arcB1	ornithine cyclodeaminase	2.20192	1.47526e-08			No homolog
RCAP_rcc01600	nemA	N-ethylmaleimide reductase	2.20133	5.38335e-19	0.323288	0.00597132	RSP_2805	nemA	0.851003	0.127801	0.874336	5.14838e-05
RCAP_rcc02176		hypothetical protein	2.1999	2.84547e-09			No homolog
RCAP_rcc00092	feoB1	ferrous iron transport protein B	2.1911	2.8432e-25	1.26806	0.024414	RSP_1818	feoB	-0.430872	0.35538	-1.49539	0.0187845
RCAP_rcc01828	rpe1	ribulose-phosphate 3-epimerase	2.17369	1.05974e-15	-0.787784	0.122389	RSP_2864	cbbE	-0.318734	0.32786	-0.337588	0.514994
RCAP_rcc03230		M22 family peptidase	2.15203	2.84978e-06			RSP_2213		0.424809	0.153023
RCAP_rcc00355		S1 RNA binding domain-containing protein	2.14979	1.21075e-24	-0.0151272	0.894215	RSP_0774		0.0653369	0.82024	-0.049636	0.518063
RCAP_rcc02305		heme ABC transporter ATP-binding/permease	2.14087	1.20032e-27	0.399298	0.0413313	RSP_2696		0.0798454	0.56766	0.102982	0.252487
RCAP_rcc00578	cbbS	ribulose bisphosphate carboxylase small subunit	2.13265	0.00181813			RSP_1281	cbbS	-0.0557111	0.71032
RCAP_rcc00164	uppP	undecaprenyl-diphosphatase	2.13032	1.10678e-38			No homolog
RCAP_rcc00542		hypothetical protein	2.12677	5.43561e-09			No homolog
RCAP_rcc00390		S49 family peptidase	2.12305	1.35032e-17			RSP_1076	sohB	0.549741	0.034317	0.853237	3.40454e-05
RCAP_rcc02340		phage terminase small subunit	2.12133	0.0365251			RSP_2353		0.0224203	0.8627
RCAP_rcc00358	macA	macrolide export ABC transporter macrolide-specific efflux protein MacA	2.11042	1.72845e-17	1.16912	0.00362137	No homolog
RCAP_rcc01343		iron siderophore/cobalamin ABC transporter permease	2.10739	0.00169953			RSP_3391		0.0739097	0.31466
RCAP_rcc01611		M48 family peptidase	2.10453	5.08727e-07	0.824628	0.00700969	RSP_2649		0.370905	0.112223
RCAP_rcc02177		hypothetical protein	2.10398	9.44396e-21			RSP_2121		0.190621	0.3984
RCAP_rcc00985		hypothetical protein	2.09953	0.0217001			No homolog
RCAP_rcc02643		class IV aminotransferase	2.09686	3.43e-10			RSP_0816		0.195187	0.32338
RCAP_rcc02855		ABC transporter permease	2.09174	0.00512609			RSP_0644		0.072208	0.35968
RCAP_rcc00458	rpoH1	RNA polymerase sigma-32 factor	2.08408	1.18752e-28			RSP_0601	rpoH2	1.98965	0.0164376
RCAP_rcc00030	fxsA	FxsA cytoplasmic membrane protein	2.07999	3.77855e-10			RSP_1238	fxsA	0.315231	0.058697
RCAP_rcc01124	nfnB	nitroreductase/dihydropteridine reductase	2.07852	4.26861e-18	0.64466	0.0131648	No homolog
RCAP_rcc01989		hypothetical protein	2.07402	0.036645			No homolog
RCAP_rcc00615	acrA	acriflavine resistance protein A	2.07195	4.41026e-07	0.884406	0.474722	RSP_3321	acrA	0.179052	0.55348	-0.121984	0.0441887
RCAP_rcc02298		GNAT family acetyltransferase	2.07073	2.04203e-18	0.381133	0.165728	RSP_3821		0.25128	0.100036
RCAP_rcc03531	ubiE	ubiquinone/menaquinone biosynthesis methyltransferase UbiE	2.06963	2.75783e-31	0.508949	0.0763927	RSP_1338	ubiE	0.129767	0.54	0.492722	0.00011494
RCAP_rcc01717		hypothetical protein	2.0606	3.07257e-23	0.810272	0.013391	RSP_2375		0.278627	0.167241
RCAP_rcc00614		RND efflux system outer membrane lipoprotein	2.0569	2.67808e-07	0.985308	0.462253	No homolog
RCAP_rcc01713		lipoprotein	2.05519	8.77214e-13			No homolog
RCAP_rcc03420		LrgB family protein	2.04456	0.00599258			RSP_3332		0.00680691	0.95462
RCAP_rcc00391		hypothetical protein	2.03847	8.21111e-06			No homolog
RCAP_rcc00838		DnaJ domain-containing protein	2.03292	9.34269e-26	1.15457	0.0186803	RSP_1978		-0.00860238	0.9287	-0.0763712	0.354372
RCAP_rcc01817	bdhA	3-hydroxybutyrate dehydrogenase	2.032	2.24747e-09	0.666513	0.0760397	RSP_2857		-0.18592	0.031598	-0.00261469	0.985628
RCAP_rcc01445		tonB-dependent receptor	2.01492	0.000874508			No homolog
RCAP_rcc01827		AhpC/TSA family protein	2.01192	9.23811e-11			No homolog
RCAP_rcc00547		glutaredoxin family protein	2.00619	7.09412e-10	0.529725	0.0371385	RSP_2953		-0.0469031	0.79008	-0.000515189	0.994983
RCAP_rcc02326		phage integrase	2.00328	1.61192e-13			RSP_2361		0.222525	0.35256
RCAP_rcc00680	crtB	phytoene synthase	2.00112	8.01424e-29			RSP_0270	crtB	-0.597894	0.3776
RCAP_rcc03446	serC	phosphoserine aminotransferase	1.99871	7.36045e-18	0.680529	0.0143846	RSP_1351	serC	0.938738	0.060737	0.0137004	0.901539
RCAP_rcc00577	cbbQ	CbbQ protein	1.98808	0.0112865			RSP_0322	norQ	0.130274	0.5153
RCAP_rcc00342		short-chain dehydrogenase/reductase family oxidoreductase	1.98631	1.4222e-21	1.12839	0.00328781	RSP_1067	fixR	-0.314202	0.070838
RCAP_rcp00126		hypothetical protein	1.9837	7.84359e-05			No homolog
RCAP_rcc00367	rpsP	30S ribosomal protein S16	1.97994	1.1786e-12	-0.260952	0.444491	RSP_1048	rpsP	0.33868	0.063897	0.00614892	0.946438
RCAP_rcc01197	phnJ	phosphonate metabolism protein PhnJ	1.97763	0.0534925			No homolog
RCAP_rcc00196		hypothetical protein	1.97233	7.33073e-22	0.775101	0.0194088	RSP_1196		0.194915	0.71334
RCAP_rcc02817		hypothetical protein	1.96892	7.24292e-12			RSP_1573		0.627138	0.0094767
RCAP_rcc00585	anfH	nitrogenase iron protein	1.96383	0.0399239			RSP_0541	nifH	0.222337	0.4869
RCAP_rcc01780		M20 family peptidase	1.95882	7.0199e-22			RSP_2910		-0.0428283	0.5487
RCAP_rcp00112	fhuA	TonB-dependent ferrichrome receptor	1.95595	0.000594106			RSP_1440		0.180122	0.2614
RCAP_rcc02411	edd	phosphogluconate dehydratase	1.95493	2.54395e-25	0.833327	0.0144085	RSP_2646	edd	0.291862	0.027657
RCAP_rcc01559		type 11 family methyltransferase	1.94618	3.51436e-11	0.763172	0.0558097	No homolog
RCAP_rcc02808		hypothetical protein	1.94476	1.6504e-14	1.14634	0.0121811	RSP_1581		0.429678	0.071541	0.354789	0.000452616
RCAP_rcc00130		radical SAM family protein	1.93704	2.1669e-14	0.959473	0.022745	No homolog
RCAP_rcc00420	pykA1	pyruvate kinase	1.93268	1.4956e-05			RSP_1848		-0.0486003	0.65738
RCAP_rcc00914		hypothetical protein	1.92988	4.73171e-07			RSP_1547		0.0489347	0.44002
RCAP_rcc01825		HAD superfamily hydrolase	1.92909	5.5324e-08			RSP_1279	cbbY	0.127954	0.4191
RCAP_rcc00031		import inner membrane translocase subunit Tim44	1.90251	1.14596e-12	0.93314	0.0191331	RSP_1239		0.392081	0.0187796	0.732508	2.72453e-05
RCAP_rcc00586	anfD	nitrogenase iron-iron protein subunit alpha	1.89728	1.61866e-06			No homolog
RCAP_rcc01890		hypothetical protein	1.89426	2.24673e-07			RSP_0447		-0.0206437	0.77378
RCAP_rcc00457		hypothetical protein	1.8931	9.37699e-20	0.934402	0.00826495	RSP_0600		2.21447	0.0173006
RCAP_rcc01367		hypothetical protein	1.88572	1.55998e-14			No homolog
RCAP_rcc01449	ispG	4-hydroxy-3-methylbut-2-en-1-yl diphosphate synthase	1.88008	9.32649e-16	0.506096	0.0029704	RSP_2982	gcpE	-0.190924	0.50496	-0.00990671	0.929463
RCAP_rcc02812	gfo	glucose--fructose oxidoreductase	1.8789	9.92465e-16	0.718182	0.0295569	No homolog
RCAP_rcc01599	iscA	iron-sulfur cluster assembly accessory protein	1.87385	1.49888e-10			RSP_1948		0.586435	0.0030807	0.456261	0.000133446
RCAP_rcc01395		pentapeptide repeat family protein	1.86524	0.00953563			No homolog
RCAP_rcc00871		hypothetical protein	1.85521	1.95836e-14	0.0805435	0.595228	RSP_1889		0.381327	0.160536
RCAP_rcc00548		BolA family protein	1.85291	7.90938e-17	0.805524	0.00666696	RSP_2952		0.0545576	0.42806	0.369742	0.0071655
RCAP_rcc01610		hypothetical protein	1.84921	4.88585e-12			RSP_2136		0.0901865	0.304
RCAP_rcc01864	lipA	lipoyl synthase	1.84744	5.66722e-18	0.221215	0.353784	RSP_2783	lipA	0.13549	0.70486	0.251681	0.018614
RCAP_rcc02977	clpA	ATP-dependent Clp protease ATP-binding subunit ClpA	1.84007	9.04114e-12	1.32676	0.00047859	RSP_2293	clpA	0.660033	0.0025016	1.24933	5.93428e-07
RCAP_rcc01047		iron siderophore/cobalamin ABC transporter periplasmic iron siderophore/cobalamin-binding protein	1.83829	4.95721e-05	0.112132	0.488105	No homolog
RCAP_rcc03530	ubiB	ubiquinone biosynthesis protein UbiB	1.83508	1.07599e-10	0.823671	0.00444693	RSP_1337	aarF	0.252827	0.081401	0.493642	0.00486931
RCAP_rcc01078		SH3 domain-containing protein	1.83421	2.44433e-06			RSP_6161		0.0275565	0.86974
RCAP_rcc00493	ldc	lysine/ornithine decarboxylase	1.83253	5.61124e-15	1.06639	0.0307202	RSP_1991		0.270404	0.033556	-0.448427	0.081482
RCAP_rcc03158		n-formylglutamate amidohydrolase	1.82874	4.8682e-06			RSP_1767		0.0121974	0.71216
RCAP_rcc00263		winged helix family two component transcriptional regulator	1.82232	1.56065e-15	0.638547	0.00926347	RSP_0847		2.44557	0.00160195
RCAP_rcp00014	ssb2	single-stranded DNA-binding protein-2	1.82189	0.0105063			No homolog
RCAP_rcc02399	hflK	HflK protein	1.82135	3.53515e-26	0.940622	0.00142408	RSP_0357		0.53222	0.0145773	0.689071	0.00533739
RCAP_rcc02420		hypothetical protein	1.82007	3.41131e-10			RSP_6067		-0.450022	0.27602
RCAP_rcc00090	feoA1	ferrous iron transport protein A	1.81823	4.6834e-07			No homolog
RCAP_rcc02388	ispZ	intracellular septation protein A	1.81782	5.12244e-14			RSP_1841		-0.0520348	0.76392
RCAP_rcc02934		phage integrase	1.81211	0.00248483			No homolog
RCAP_rcc02783		CoA-binding domain-containing protein	1.81119	1.95479e-07			RSP_2240		0.0258539	0.68764
RCAP_rcp00084		ArsR family transcriptional regulator	1.80539	0.0515235			RSP_4201		-0.716686	0.031845
RCAP_rcc01617	gppA	guanosine-5'-triphosphate,3'-diphosphate pyrophosphatase	1.80101	0.000254981	0.279703	0.341924	RSP_2771		-0.160939	0.32424
RCAP_rcp00113		AraC family transcriptional regulator	1.79671	0.00640359			RSP_3418		0.13303	0.38072
RCAP_rcp00110	fhuB3	ferrichrome ABC transporter permease FhuB-3	1.79303	0.076731			RSP_1438		0.0680355	0.35308
RCAP_rcc02517	trxC	thioredoxin	1.78698	0.000425404			RSP_1489		-0.0735021	0.77428	0.129496	0.481394
RCAP_rcc02250		hypothetical protein	1.78575	0.000254981			No homolog
RCAP_rcc02740		ParB domain-containing protein nuclease	1.78546	0.0177857			No homolog
RCAP_rcc02311	sodB	superoxide dismutase	1.78321	6.22969e-14	0.209419	0.0107129	RSP_2693		0.204458	0.50754	0.744121	0.00380603
RCAP_rcc02222	ntaA	nitrilotriacetate monooxygenase subunit A	1.77913	0.0670077			No homolog
RCAP_rcc01129	trpB1	tryptophan synthase subunit beta	1.77911	8.95781e-21	0.496372	0.00392246	RSP_3585		-0.159923	0.126925	-0.0289537	0.607527
RCAP_rcc00598		M20 family peptidase	1.7786	0.000124459			RSP_2910		-0.0428283	0.5487
RCAP_rcc01422		hypothetical protein	1.77685	0.0835189			No homolog
RCAP_rcc02211	pflD	formate C-acetyltransferase	1.77632	0.000200598			No homolog
RCAP_rcc00989		lysozyme	1.76168	0.0529037			No homolog
RCAP_rcc02663		DeoR family transcriptional regulator	1.75765	2.67413e-07	-0.011158	0.971335	No homolog
RCAP_rcc00093		hypothetical protein	1.75683	9.33204e-07			No homolog
RCAP_rcc03086		hypothetical protein	1.75356	7.8455e-07			RSP_1840		0.861839	0.0096577	1.87055	0.000775703
RCAP_rcc01810	mfd	transcription-repair coupling factor	1.75286	1.05598e-15	0.151011	0.438054	RSP_2850	mfd	0.336993	0.122918	0.412031	0.00448958
RCAP_rcc00366	rimM	16S rRNA processing protein RimM	1.75221	3.52874e-08	0.223127	0.223941	RSP_1047	rimM	0.408698	0.0089019
RCAP_rcc02515	rhlE	ATP-dependent RNA helicase RhlE	1.75015	3.07826e-13	-0.0411491	0.854076	RSP_0819	rhlE2	0.253053	0.0069371	0.00584113	0.870453
RCAP_rcc01418		hypothetical protein	1.74112	0.00447452			No homolog
RCAP_rcc03448		serine/threonine-protein phosphatase	1.73841	6.64928e-10			RSP_1353		0.687615	0.10698
RCAP_rcc02400	hflC	HflC protein	1.73055	8.62594e-19	0.795891	0.000260464	RSP_0356		0.671809	0.0063155	0.603257	0.000732192
RCAP_rcc00456	coaBC	bifunctional phosphopantothenoylcysteine decarboxylase/phosphopantothenate--cysteine ligase	1.72621	5.41289e-16	0.348766	0.207099	RSP_0599		0.436643	0.065921
RCAP_rcc00437		alpha/beta fold family hydrolase	1.71593	1.93493e-08	0.482299	0.217277	RSP_0821		0.120793	0.6796
RCAP_rcc03499	phoU	phosphate transport system regulatory protein PhoU	1.69968	1.70268e-09	-0.393812	0.0701803	RSP_2600	phoU	0.177913	0.30736	0.419946	0.0492845
RCAP_rcc03192	ftsH	cell division protease FtsH	1.69922	5.92706e-25	0.653266	0.000615248	RSP_0665	ftsH	0.418603	0.024459	0.536841	0.000163292
RCAP_rcc00224	dnaK	chaperone DnaK	1.69296	2.33329e-14	0.910892	0.0003137	RSP_1173	dnaK	0.925168	0.069303	0.455652	0.000119049
RCAP_rcc01167	clpS	ATP-dependent Clp protease adaptor protein ClpS	1.68803	1.09519e-16	0.767581	0.0826038	RSP_0686	clpS	0.357148	0.034876	1.006	2.54297e-05
RCAP_rcc00187	hslO	chaperonin HslO	1.68632	6.37698e-16	0.140299	0.321486	RSP_1207	hslO	0.835979	0.0034378
RCAP_rcc01429		TonB-dependent receptor	1.68559	0.00328355			No homolog
RCAP_rcc00133		hypothetical protein	1.68422	5.44477e-16	1.39039	0.0145522	RSP_3092		-0.293448	0.092719
RCAP_rcc00843		hypothetical protein	1.67787	2.15834e-06			RSP_2958		0.102506	0.72338	-0.444114	5.88031e-05
RCAP_rcc02707	cynT	carbonate dehydratase	1.67724	3.25405e-19	1.17222	0.0450496	RSP_1377		-0.224617	0.33866	-0.242146	0.55068
RCAP_rcc00492		hypothetical protein	1.677	4.26229e-12			RSP_1992		0.147431	0.56666
RCAP_rcc02536	cysT	sulfate ABC transporter permease CysT	1.6762	0.000259647			RSP_3860		-0.209529	0.0042637
RCAP_rcc03050	rplY	50S ribosomal protein L25	1.67006	3.33671e-17	-0.344555	0.116343	RSP_0827		0.0926937	0.48636	0.0817611	0.673303
RCAP_rcc02911		hypothetical protein	1.66881	0.0647531			RSP_2475		-0.0892328	0.3701
RCAP_rcc03498	phoB	phosphate regulon transcriptional regulatory protein PhoB	1.66518	1.44735e-07	-0.547962	0.0199747	RSP_2599	phoB	0.502403	0.0045044
RCAP_rcc01658		two component LuxR family transcriptional regulator	1.66257	2.71703e-07			RSP_2882		-0.198452	0.128757	-0.4634	0.0119992
RCAP_rcc02895	mdtF	multidrug resistance protein MdtF	1.66012	0.0206121			RSP_3318	acrB	0.306302	0.015921	-0.125986	0.353443
RCAP_rcc03246		family 2 glycosyl transferase	1.656	2.34215e-05			RSP_2150		0.133986	0.147763
RCAP_rcc02579		Fe(III) ABC transporter permease	1.64859	2.58143e-11			RSP_0163		-0.019962	0.87628
RCAP_rcc00151	hemN1	oxygen-independent coproporphyrinogen-III oxidase	1.6435	0.0126741			RSP_0317	hemN	-1.11411	0.3341	-0.694183	0.00172197
RCAP_rcc01927		hypothetical protein	1.64189	0.0108186			No homolog
RCAP_rcc00091	feoA2	ferrous iron transport protein A	1.63731	0.0136114			RSP_1819	feoA1	-0.341984	0.43142
RCAP_rcc02744	cysP	sulfate/thiosulfate ABC transporter periplasmic sulfate/thiosulfate-binding protein	1.62908	0.0168239			RSP_3861		-0.335888	0.30652	-0.163712	0.101116
RCAP_rcc00808		hypothetical protein	1.62036	5.46171e-06			RSP_6229		1.14588	0.021101	1.65587	0.00230051
RCAP_rcc02229		hypothetical protein	1.62027	0.0469036			RSP_3119		0.0141848	0.878
RCAP_rcc00971		hypothetical protein	1.61729	0.00522922			No homolog
RCAP_rcc03334	trxA2	thioredoxin	1.61551	0.000134887	0.870821	0.00999167	RSP_1489		-0.0735021	0.77428	0.129496	0.481394
RCAP_rcc00081	leuC	3-isopropylmalate dehydratase large subunit	1.61447	1.3225e-18	-0.744474	0.000282163	RSP_0863	leuC	0.0647636	0.030004	-0.288947	0.249233
RCAP_rct00039	None	None	1.61006	0.00934768			No homolog
RCAP_rcc02138		hypothetical protein	1.60918	1.15898e-06			No homolog
RCAP_rcc00373	mdoH	glucans biosynthesis glucosyltransferase H	1.60708	1.10771e-14	0.156137	0.511573	RSP_0127	opgH	0.407099	0.083935
RCAP_rcc00290	rplL	50S ribosomal protein L7/L12	1.59942	1.20304e-19	-0.176008	0.0911465	RSP_1700	rplL	0.602722	0.042964	0.0373623	0.671808
RCAP_rcc03117		inositol monophosphatase	1.59749	0.108169			No homolog
RCAP_rcc03267	nifA2	Nif-specific regulatory protein	1.59224	0.0336989			RSP_0547	nifA	-0.0186299	0.88928
RCAP_rcc02132	phaAB	monovalent cation/proton antiporter subunit A/B	1.58214	3.05933e-20			RSP_3715		0.0372395	0.73898
RCAP_rcc00433		RND family efflux transporter subunit MFP	1.57799	2.45345e-11	0.458391	0.0113053	RSP_2802		0.540141	0.056343	0.85337	0.140544
RCAP_rcc00369		GNAT family acetyltransferase	1.56995	1.83668e-09			RSP_1051		0.534232	0.0132204
RCAP_rcc00977		hypothetical protein	1.56464	0.0840351			No homolog
RCAP_rcc00357	macB	macrolide export ABC transporter ATP-binding/permease MacB	1.56216	2.01663e-14			RSP_3374		0.138801	0.156339
RCAP_rcc02811	rpoH2	RNA polymerase sigma-32 factor	1.56181	4.96202e-12	0.37967	0.473405	RSP_2410	rpoH1	1.55119	0.037124	-0.0023842	0.983933
RCAP_rcc02829		hypothetical protein	1.55318	2.5486e-05	0.357625	0.00435446	RSP_1013		0.0583979	0.62412
RCAP_rcc00816		extradiol ring-cleavage dioxygenase subunit B	1.5528	0.0436653			RSP_3123		0.0751906	0.73012
RCAP_rcc01926	rnhA1	ribonuclease H	1.55167	0.000134887			No homolog
RCAP_rcc00132		hypothetical protein	1.55117	2.06096e-06			RSP_0408		0.601451	0.136805
RCAP_rcc00919		hypothetical protein	1.55034	0.108103			RSP_3921		0.0615663	0.34934
RCAP_rcc02332		hypothetical protein	1.54999	0.0445999			No homolog
RCAP_rcc00105	fhuC1	ferrichrome ABC transporter ATP-binding protein FhuC	1.54978	0.087639			RSP_3222		-0.0538278	0.046004
RCAP_rcc03051	pth	aminoacyl-tRNA hydrolase	1.54577	0.000814855			RSP_0824	pth	0.0307272	0.91824	-0.125067	0.278506
RCAP_rcc00234		luciferase	1.53735	2.08077e-08			RSP_2571		0.0275677	0.83798
RCAP_rcc00491		thioesterase superfamily protein	1.53723	0.00301734			RSP_1993		-0.0357769	0.53244
RCAP_rcc00032		Smr protein/MutS2	1.53544	5.57584e-08			RSP_1241		0.267403	0.45602
RCAP_rcc03119		ion transport 2 family protein	1.53396	1.38271e-08			No homolog
RCAP_rcc00746	phbC	poly(3-hydroxyalkanoate) polymerase	1.53028	2.28724e-13	0.673198	0.00258103	RSP_0382		-0.167351	0.00120388	-0.188722	0.0228291
RCAP_rcc00616	acrB	acriflavine resistance protein B	1.52486	1.78429e-08	0.63613	0.599508	RSP_3318	acrB	0.306302	0.015921	-0.125986	0.353443
RCAP_rcc00206	nspC	carboxynorspermidine decarboxylase	1.5236	4.51317e-12	-0.0825278	0.570154	RSP_1474	nspC	0.21108	0.111882	0.218772	0.039822
RCAP_rcc03263		NifT/FixU family protein	1.51793	0.147853			RSP_0543	fixU	0.322652	0.26656
RCAP_rcc00241		radical SAM family protein	1.51722	1.99336e-10	-0.0499388	0.724154	RSP_1382		0.17865	0.63402	0.045833	0.554879
RCAP_rcc03362	cbiZ	adenosylcobinamide amidohydrolase	1.51704	0.0424512			RSP_2406		0.104688	0.6556
RCAP_rcc01925		hypothetical protein	1.50924	0.00206581			No homolog
RCAP_rcc00112		AraC family transcriptional regulator	1.50763	0.00229839			No homolog
RCAP_rcc03342	nrdD	anaerobic ribonucleoside-triphosphate reductase	1.5063	9.03696e-08	3.01134	0.00293013	No homolog
RCAP_rcc00599		hypothetical protein	1.50355	0.0083602			RSP_3548		0.0793497	0.005438
RCAP_rcc02759	recR	recombination protein RecR	1.50245	5.7485e-06			RSP_0712	recR	0.00831122	0.70764
RCAP_rcc01591	fpr	ferredoxin--NADP reductase	1.49548	2.68938e-13	0.466988	0.0227337	RSP_1939		-0.0217976	0.94594	-0.327481	0.0375197
RCAP_rcc02412	eda	KHG/KDPG aldolase	1.49427	2.65497e-08	0.341078	0.0149426	RSP_2645	eda	0.0698716	0.75744	0.299731	0.00543969
RCAP_rcc03343		hypothetical protein	1.49166	3.01711e-06			No homolog
RCAP_rcc00225	alkB	alpha-ketoglutarate-dependent dioxygenase AlkB	1.48438	0.00133928			No homolog
RCAP_rcc00082	leuD	3-isopropylmalate dehydratase small subunit	1.4804	6.31927e-13	-0.616063	0.00799529	RSP_0862	leuD	0.0417199	0.8445	-0.284531	0.325592
RCAP_rcc01880		hypothetical protein	1.47551	9.28246e-08	0.357385	0.361152	No homolog
RCAP_rcc02074		ferredoxin domain-containing protein	1.47358	1.54077e-06	0.35597	0.0698686	RSP_2766		0.273379	0.022858	0.226084	0.0055724
RCAP_rcc00490	metF	5,10-methylenetetrahydrofolate reductase	1.47338	1.32342e-09	0.252525	0.508298	RSP_2172	metF	0.627258	0.044359	0.1519	0.203908
RCAP_rcc03383		MarR family transcriptional regulator	1.46715	0.00953756			RSP_2236		0.426656	0.07688
RCAP_rcc00194		ErfK/YbiS/YcfS/YnhG family protein/Tat domain-containing protein	1.46696	9.48679e-15	-1.00033	0.013612	RSP_1199		0.194202	0.47868	0.817161	0.00622293
RCAP_rcc00223	dnaJ	chaperone DnaJ	1.46015	1.66189e-07	0.42645	0.0388653	RSP_1172	dnaJ	0.77455	0.0181793	0.316635	0.000400334
RCAP_rcc00188		NUDIX superfamily hydrolase	1.45621	2.60328e-05			RSP_1206		0.7209	0.066322
RCAP_rcc03154	rplT	50S ribosomal protein L20	1.45604	2.79606e-12	0.0675856	0.856114	RSP_1764	rplT	0.00715185	0.96948	0.119126	0.274422
RCAP_rcc02415		hypothetical protein	1.45485	0.011121			RSP_2641		0.32611	0.181796
RCAP_rcc02772		hypothetical protein	1.45464	0.00236684	0.905958	0.0694316	RSP_0370		0.916499	0.0035785
RCAP_rcc00350	rpmH	50S ribosomal protein L34	1.45361	4.71126e-07	0.728585	0.499606	RSP_1059	rpmH	-0.139312	0.52066
RCAP_rcc03065	efeU	ferrous iron permease EfeU	1.45278	3.91734e-08	-0.0864754	0.541956	No homolog
RCAP_rcc00432	mdtB	multidrug resistance protein MdtB	1.44795	1.95836e-14	-0.0397409	0.772696	RSP_2803		0.850206	0.021101	0.589212	0.000208868
RCAP_rcc03280	nifE	nitrogenase molybdenum-iron biosynthesis protein NifE	1.44403	0.0372151			RSP_0538	nifE	-0.0178136	0.87846
RCAP_rcc02814	trxB	thioredoxin-disulfide reductase	1.43818	4.71e-10	0.349261	0.28071	RSP_1576	trxB	0.329396	0.044076	0.0634725	0.63057
RCAP_rcc00374		hypothetical protein	1.43434	0.000328107			No homolog
RCAP_rcc03409	rpmJ	50S ribosomal protein L36	1.41999	6.10933e-08			RSP_1398	rpmJ	0.0372789	0.8787	-0.0113479	0.954747
RCAP_rcc02131	phaC	monovalent cation/proton antiporter subunit C	1.41975	6.19151e-06			RSP_3714		0.186209	0.060743
RCAP_rcc00276	rbfA	ribosome-binding factor A	1.41617	1.37894e-07	0.412386	0.103152	RSP_1106	rbfA	0.369338	0.0054789	0.437298	0.0664302
RCAP_rcp00046		iron siderophore/cobalamin ABC transporter periplasmic iron siderophore/cobalamin-binding protein	1.41191	0.0161742	2.34582	0.0114181	RSP_3392		0.0870501	0.39314
RCAP_rct00028	None	None	1.41004	0.0132374			No homolog
RCAP_rcc02957		hypothetical protein	1.40306	1.5283e-10			No homolog
RCAP_rcc02226		hypothetical protein	1.4018	0.0586841			No homolog
RCAP_rcc01931		resolvase	1.40132	0.0181653			RSP_2482		0.0816367	0.57354
RCAP_rcc02143		hypothetical protein	1.40075	0.0425053			No homolog
RCAP_rcc01181		hypothetical protein	1.4003	0.00640359			RSP_0589		-0.0264828	0.88298
RCAP_rcc03120		ABC transporter ATP-binding protein	1.39725	3.16498e-08	0.162282	0.0173744	RSP_0587		-0.115534	0.2449	-0.066026	0.620715
RCAP_rcc00476		hypothetical protein	1.39648	2.22623e-07	0.0175654	0.838216	RSP_0714		-0.113546	0.64922	0.0268094	0.876676
RCAP_rcc00840	pepN	aminopeptidase N	1.39497	8.48245e-11	0.316042	0.119174	RSP_1982		0.0802902	0.52046	0.3058	0.00116708
RCAP_rcc03203	glpD	glycerol-3-phosphate dehydrogenase	1.39476	1.70691e-05	0.133581	0.249567	RSP_2670	glpD	-0.55067	0.46242
RCAP_rcc02329		HK97 family phage major capsid protein	1.39326	0.130403			RSP_2358		-0.0426798	0.83088	0.130476	0.339854
RCAP_rcc03290	rnfD	electron transport complex protein RnfD	1.39097	0.175814			RSP_3195	rnfD	0.0265886	0.854
RCAP_rcc01203	pyc	pyruvate carboxylase	1.39067	2.84527e-07	0.801373	0.00187469	RSP_2090	pycA	-0.236934	0.038465	-0.0371371	0.513582
RCAP_rcc00089		cation diffusion facilitator family transporter	1.38693	4.33079e-05			RSP_3106		-0.106479	0.59378
RCAP_rcc01168		methyltransferase small domain-containing protein	1.38669	9.47503e-10	0.510076	0.0564006	RSP_0685		0.421168	0.102317
RCAP_rcc00370	ffh	signal recognition particle protein	1.38364	1.20358e-10	-0.0958977	0.438099	RSP_1053	ffh	0.312037	0.146617	-0.00498234	0.928697
RCAP_rcc03066		dyp-type peroxidase	1.37625	1.82796e-05	-0.0873521	0.639264	No homolog
RCAP_rcc03112		hypothetical protein	1.37539	3.58372e-13			RSP_6107		0.889449	0.073878	0.516675	0.000489219
RCAP_rcc02801	pepF	oligoendopeptidase F	1.37323	9.95348e-12	0.293729	0.0364011	RSP_2412	pepF	0.207586	0.052438	0.327917	0.00568897
RCAP_rcc00408		branched-chain amino acid transport family protein	1.37084	0.166136			RSP_6126		0.0184226	0.87752
RCAP_rcc00242		hypothetical protein	1.3704	1.56953e-10	0.320285	0.0545756	RSP_1132		-0.0103068	0.95892	-0.215534	0.0325242
RCAP_rcc01560		hypothetical protein	1.36461	9.98339e-08			RSP_2964		0.00130714	0.9579
RCAP_rcc03067		hypothetical protein	1.36428	1.605e-05	0.0141436	0.942057	No homolog
RCAP_rcc02897		sensor histidine kinase	1.36368	0.00792943			RSP_3217		0.206631	0.21768	-0.689256	0.0452864
RCAP_rcc03087		GNAT family acetyltransferase	1.36357	0.0253223			RSP_1839		0.0804446	0.80824
RCAP_rcc00368	aroH	hydroxyphenylpyruvate synthase	1.36151	0.000159604			RSP_1049	pheAa	0.263663	0.24046	-0.0638221	0.209573
RCAP_rcc01888		hypothetical protein	1.36123	0.000249755			No homolog
RCAP_rcc03532	mutM	formamidopyrimidine-DNA glycosylase	1.35748	9.62782e-05			RSP_1339		0.216132	0.34488
RCAP_rcc00324	rpsM	30S ribosomal protein S13	1.35315	5.35682e-11	-0.0378532	0.787811	RSP_1737	rpsM	0.0472004	0.73094
RCAP_rcc00277		hypothetical protein	1.35139	7.21493e-07	0.408904	0.10798	RSP_1107		0.191955	0.008298
RCAP_rcc01618	rrmJ	ribosomal RNA large subunit methyltransferase J	1.34868	1.57036e-05	0.0284672	0.942163	RSP_2772	ftsJ	-0.0127373	0.77854	0.022383	0.802201
RCAP_rcp00097		aldo/keto reductase family oxidoreductase	1.346	0.204571			No homolog
RCAP_rcc03380	smpB	ssrA-binding protein	1.34465	2.84664e-11			RSP_0883		0.20615	0.167876
RCAP_rcc01666		hypothetical protein	1.34131	2.9185e-05			No homolog
RCAP_rcc00035	hslV	ATP-dependent protease HslV	1.34111	3.75153e-07	1.2033	0.00415214	RSP_1531		0.487231	0.026939	0.619044	0.00212442
RCAP_rcc02969		hypothetical protein	1.34079	2.39093e-06			No homolog
RCAP_rcc01725		hypothetical protein	1.33819	1.34906e-09			RSP_0459		-0.129015	0.46598
RCAP_rcc00036	trxA1	thioredoxin	1.33662	1.89641e-08	-0.135087	0.583338	RSP_1529	trxA	0.0314053	0.9011	0.299306	0.217521
RCAP_rcc02818	ibpA	small heat shock protein IbpA	1.33416	3.90529e-07			RSP_1572		0.421292	0.020977
RCAP_rcc02301		hypothetical protein	1.33333	0.121047			No homolog
RCAP_rcc03139		ABC transporter ATP-binding protein/permease	1.32923	4.98557e-07	-0.0705961	0.424648	RSP_2254		0.00201695	0.98998
RCAP_rct00040	None	None	1.3272	4.64207e-05			No homolog
RCAP_rcp00122	madM	malonate:sodium symporter subunit MadM	1.32268	0.00226013			No homolog
RCAP_rcc00299	rplC	50S ribosomal protein L3	1.32049	1.8358e-05	-0.188644	0.194025	RSP_1716	rplC	0.54135	0.0148798	-0.16648	0.438826
RCAP_rcc02755		metallo-beta-lactamase	1.31932	1.96546e-05			RSP_2268		0.984173	0.0021394	1.7559	7.82783e-06
RCAP_rcc00885		hypothetical protein	1.31834	0.152081			No homolog
RCAP_rcc03247		ceramide glucosyltransferase	1.3174	5.1685e-06			RSP_2152		-0.0650247	0.69828
RCAP_rcc01430		O-methyltransferase domain-containing protein	1.31707	0.0285658			No homolog
RCAP_rcc01443	fepD2	ferric enterobactin transport system permease FepD	1.31668	0.0206548			No homolog
RCAP_rcc02246	cysE2	serine O-acetyltransferase	1.31333	0.0788009			No homolog
RCAP_rcp00081		rhodanese domain-containing protein	1.30734	0.0112865			RSP_4204		-0.15433	0.34468
RCAP_rcc00530		hypothetical protein	1.30684	1.13129e-06	-0.231214	0.540377	No homolog
RCAP_rct00022	None	None	1.30654	0.0856348			No homolog
RCAP_rcc01885		hypothetical protein	1.30366	0.00676753			No homolog
RCAP_rcc02130	phaD	monovalent cation/proton antiporter subunit D	1.30361	0.000326587			RSP_3713		0.0833821	0.43366
RCAP_rcc01186		hypothetical protein	1.30221	0.00268397			RSP_1753		0.130258	0.44986
RCAP_rcc02062		Hsp70 family heat shock protein	1.2994	0.00150644			RSP_3200		0.0680058	0.63752
RCAP_rcc02171		hypothetical protein	1.29937	1.07584e-08	1.02423	0.00544913	RSP_2125		0.0682938	0.82278	0.23789	0.000279983
RCAP_rcc01561		Crp/Fnr family transcriptional regulator	1.29685	8.13163e-05			RSP_2963		0.139707	0.61976
RCAP_rcc03494	grpE	GrpE protein	1.29666	7.90881e-07	0.38221	0.11345	RSP_1219	grpE	0.340599	0.044723	0.970605	0.0218664
RCAP_rcc02197		two component AraC family transcriptional regulator	1.29524	0.178193			No homolog
RCAP_rcc00144	etfB	electron transfer flavoprotein subunit beta	1.29048	1.34604e-05	0.238728	0.0544736	RSP_1691	etfB	0.113699	0.085177	0.0492249	0.717871
RCAP_rcp00045		iron siderophore/cobalamin ABC transporter permease	1.28223	0.0117123			RSP_3391		0.0739097	0.31466
RCAP_rcc00588	anfK	nitrogenase iron-iron protein subunit beta	1.28113	0.065579			No homolog
RCAP_rcc02938		hypothetical protein	1.28034	0.0242542			No homolog
RCAP_rcc00191		tRNA (Uracil-5-)-methyltransferase	1.2788	0.00133459	-0.185676	0.672861	RSP_1202	TrmA	0.676267	0.00030371
RCAP_rct00056	None	None	1.27682	0.0210802			No homolog
RCAP_rcc01897		hypothetical protein	1.27342	0.0141238			RSP_0019		-0.432405	0.196098
RCAP_rcc01049		TonB-dependent siderophore receptor	1.27216	0.00605052			RSP_4273	fhuA	0.0614455	0.008482
RCAP_rcc01437	fepC1	ferric enterobactin transport ATP-binding protein FepC	1.27193	0.00509219			RSP_3413		0.185151	0.3149
RCAP_rcc02016		fumarylacetoacetate hydrolase	1.26874	8.57525e-08	0.260077	0.317113	RSP_0173		-0.558103	0.26534	0.241926	0.0809511
RCAP_rcc03281		peroxiredoxin	1.26504	2.33912e-08	-1.07293	0.00137603	RSP_2781		0.0366026	0.86316	-0.583692	1.97528e-05
RCAP_rcc01282		relaxase/mobilization nuclease domain-containing protein	1.25885	0.0139657			No homolog
RCAP_rcc00289	rplJ	50S ribosomal protein L10	1.25505	3.68486e-09	0.0554606	0.573209	RSP_1701	rplJ	0.736837	0.084856	-0.00447199	0.916877
RCAP_rcc00681	tspO	signal transduction protein TspO	1.254	0.000905747			RSP_0269	tspO	-0.280758	0.4423
RCAP_rcc01710	ppiB	peptidyl-prolyl cis-trans isomerase B	1.24997	2.00437e-05	-0.00863902	0.932448	RSP_4042		-0.236343	0.2152
RCAP_rcc03399		hypothetical protein	1.24963	0.00012888			No homolog
RCAP_rcc02346		hypothetical protein	1.2495	0.00163022			No homolog
RCAP_rcc02443	livH2	branched-chain amino acid ABC transporter permease LivH	1.24942	0.0144579			No homolog
RCAP_rcc02009	rplI	50S ribosomal protein L9	1.24779	2.18618e-05	-0.338549	0.110077	RSP_0141		0.105105	0.183539	-0.0467404	0.47759
RCAP_rcc00837		hypothetical protein	1.24776	0.00283505	0.397327	0.126009	RSP_1985		0.864378	0.0146757
RCAP_rcc01910	plsX	fatty acid/phospholipid synthesis protein PlsX	1.24507	8.4741e-07	-0.0241019	0.915091	RSP_2613	plsX	0.146811	0.3174	-0.0234193	0.864492
RCAP_rcc03284	fdxN	ferredoxin I	1.24403	0.0958743			RSP_3189		-0.0165537	0.92382
RCAP_rcc03262		hypothetical protein	1.23799	0.171956			RSP_0542		0.0512246	0.8175
RCAP_rcc02718		hypothetical protein	1.23794	0.0945426			No homolog
RCAP_rcc02182		class III aminotransferase	1.23688	2.0969e-07	0.392541	0.161549	RSP_3261	bioA	-0.18828	0.45946	-0.090087	0.184195
RCAP_rcc02015	aldH1	aldehyde dehydrogenase	1.23313	0.000351784	0.379091	0.140442	RSP_3533		-0.0235149	0.72816	0.074382	0.401348
RCAP_rcc00303	rpsS	30S ribosomal protein S19	1.23295	0.00020195	-0.367246	0.0523049	RSP_1720	rpsS	0.114771	0.12574	-0.122847	0.0546966
RCAP_rcc00976		hypothetical protein	1.23174	0.246617			No homolog
RCAP_rcc02447	hyuE	hydantoin racemase	1.23008	0.0420043			RSP_3334		0.0273791	0.86918
RCAP_rcc01700	cysE1	serine O-acetyltransferase	1.22915	1.53197e-08	0.705785	0.0163275	RSP_2481	cysE	0.491344	0.092839
RCAP_rcc03344		anaerobic ribonucleoside-triphosphate reductase activating protein	1.22887	0.000308408			No homolog
RCAP_rcc01341		hypothetical protein	1.22875	0.0840351			No homolog
RCAP_rcc02014		hypothetical protein	1.22805	0.000254153	-0.220825	0.653944	RSP_6235		0.210307	0.27574
RCAP_rcc03385	emrB	multidrug resistance protein B	1.22646	2.76938e-06			RSP_2238		0.354872	0.162757
RCAP_rcc00220	secA	preprotein translocase subunit SecA	1.22601	4.01057e-11	0.0562007	0.397007	RSP_1169	secA	0.265676	0.31698	0.125052	0.117164
RCAP_rcc02286		divalent ion symporter family	1.22404	0.142847			No homolog
RCAP_rcc03434	map	methionine aminopeptidase	1.22275	3.94585e-08	-0.303666	0.220682	RSP_0923	map1	0.0100827	0.95032	0.111876	0.483529
RCAP_rcc01308			1.21564	0.214858			No homolog
RCAP_rcc01255		hypothetical protein	1.21551	0.162154			No homolog
RCAP_rcc00189	cca	CCA-adding enzyme	1.21485	0.00303809			RSP_1205		0.606282	0.058323
RCAP_rcc03359		iron siderophore/cobalamin ABC transporter periplasmic iron siderophore/cobalamin-binding protein	1.20965	0.0837697			RSP_2403		0.210526	0.0021045
RCAP_rcc01162	ccoH	cbb3-type cytochrome c oxidase biogenesis protein CcoH	1.20625	4.09757e-06			RSP_0691	rdxH	-0.00108582	0.99808
RCAP_rcc03534	rpsT	30S ribosomal protein S20	1.20608	0.00049594	0.200035	0.248432	RSP_1341	rpsT	-0.382018	0.28494	-0.08285	0.0477733
RCAP_rcc03358		TonB-dependent receptor	1.20318	0.0146557			RSP_2402		0.15124	0.065721
RCAP_rcc02507		hypothetical protein	1.20283	0.000133128			RSP_2265		0.468036	0.031099
RCAP_rcc01884		alpha/beta fold family hydrolase	1.20252	1.34193e-05	0.410828	0.0437155	RSP_0444		-0.275247	0.41496	-0.0226817	0.78817
RCAP_rct00033	None	None	1.20181	0.000337796			No homolog
RCAP_rcc02241	tauA	taurine ABC transporter periplasmic taurine-binding protein TauA	1.20175	0.0483356			No homolog
RCAP_rcc02345		hypothetical protein	1.19824	7.11412e-05	0.231492	0.200736	No homolog
RCAP_rcc00308	rpmC	50S ribosomal protein L29	1.19816	3.93887e-07	-0.169149	0.24886	RSP_1724	rpmC	0.0167784	0.83988	0.0305439	0.251742
RCAP_rcc03231	rimI	ribosomal-protein-alanine N-acetyltransferase	1.19331	0.0116502			RSP_2212	rimI	0.241639	0.015263
RCAP_rcc01881	sufB	FeS assembly protein SufB	1.19325	7.15847e-08	0.563544	0.000206489	RSP_0440	sufB	0.482345	0.52534	0.381911	0.010253
RCAP_rcc00811	hda	DnaA-like protein Hda	1.1908	0.0054058	0.402213	0.0225311	RSP_0780		0.176958	0.3446	0.0487803	0.652988
RCAP_rcc00325	rpsK	30S ribosomal protein S11	1.18303	1.74135e-06	-0.194865	0.495204	RSP_1738	rpsK	0.0574532	0.70768	-0.000176325	0.999472
RCAP_rcc00302	rplB	50S ribosomal protein L2	1.18117	8.25795e-07	0.299978	0.0301626	RSP_1719	rplB	0.0712896	0.76834	-0.121911	0.0844293
RCAP_rcc03111	gcvT2	glycine cleavage T protein	1.18042	0.000107399	0.138945	0.353877	RSP_0247		-0.0503363	0.58612	-0.0509916	0.384182
RCAP_rcc03401		band 7 protein family	1.18003	2.14692e-06	0.876906	0.00209813	RSP_1401		-0.0843171	0.67946	-0.148247	0.00516397
RCAP_rcc01716		hypothetical protein	1.17865	5.64752e-06			RSP_2492		-0.074185	0.68346
RCAP_rcc02128	phaF	monovalent cation/proton antiporter subunit F	1.17663	0.0190516			RSP_3711		0.115583	0.74874
RCAP_rcc00650		sulfatase	1.17643	0.0189479			RSP_3085		0.156043	0.66326
RCAP_rcc00409		AzlC family protein	1.17482	0.0765011			RSP_0739		-0.030227	0.8903
RCAP_rcc01444	fepB2	ferric enterobactin-binding periplasmic protein FepB	1.16968	0.00167759			No homolog
RCAP_rcc03088		flavin reductase domain-containing protein	1.16946	0.0433475			RSP_1838		0.194276	0.42884
RCAP_rcc00961		hypothetical protein	1.16803	0.257508			No homolog
RCAP_rcc03533	paaF	enoyl-CoA hydratase	1.16695	9.16995e-05	0.431249	0.0104031	RSP_1340		-0.045524	0.87526	0.253152	0.133471
RCAP_rcc00134		hypothetical protein	1.16657	0.0112093			No homolog
RCAP_rcc02898		ABC transporter ATP-binding/permease	1.16598	0.00522922			No homolog
RCAP_rcc00365		hypothetical protein	1.16577	0.000228675	-0.418758	0.0436216	No homolog
RCAP_rcc00279		hypothetical protein	1.16476	0.00884551			RSP_1110		0.204458	0.24814
RCAP_rcc01426		ABC transporter ATP-binding/permease	1.16317	0.203114			No homolog
RCAP_rcc01040		hypothetical protein	1.15998	0.117871	0.236352	0.345299	No homolog
RCAP_rcc00589	anfO	nitrogenase iron-iron accessory protein AnfO	1.1584	0.263779			No homolog
RCAP_rcc00150		hypothetical protein	1.1441	0.0731378			No homolog
RCAP_rcc03384	emrA	multidrug resistance protein A	1.14283	0.0174086			RSP_2237		0.40601	0.25256
RCAP_rcc00922		hypothetical protein	1.13956	0.264782			RSP_2477		0.0389244	0.7759
RCAP_rcc00071	nadA	quinolinate synthetase A	1.13204	4.04864e-05			No homolog
RCAP_rcc02201	adhE	aldehyde-alcohol dehydrogenase	1.13102	0.106424			No homolog
RCAP_rcc00288	rplA	50S ribosomal protein L1	1.13055	8.48889e-10	0.173332	0.235292	RSP_1702	rplA	0.145739	0.052044	-0.064494	0.593865
RCAP_rcc03453	recQ	ATP-dependent DNA helicase RecQ	1.13004	0.00337678			RSP_1359	recQ	0.0549939	0.82772
RCAP_rcc01344			1.12816	0.0162866			No homolog
RCAP_rcc00143	etfA	electron transfer flavoprotein subunit alpha	1.12682	3.55132e-08	0.217336	0.19036	RSP_1690	etfA	0.0729149	0.5906	0.164354	0.00480606
RCAP_rcc00305	rpsC	30S ribosomal protein S3	1.12152	7.96656e-08	0.466955	0.170853	RSP_1722	rpsC	0.129013	0.06592	-0.291552	0.087066
RCAP_rcc02179		AzlC protein family	1.12103	0.0360631			No homolog
RCAP_rcc00278	truB	tRNA pseudouridine synthase B	1.11713	0.000810292	-0.208455	0.379589	RSP_1108	truB	0.334881	0.037604	0.148594	0.372617
RCAP_rcc01283		hypothetical protein	1.11645	0.185059			No homolog
RCAP_rcc01434	fepB1	ferric enterobactin-binding periplasmic protein FepB	1.11472	0.0144368			RSP_3416		-0.0836206	0.72186
RCAP_rcc00317	rpsE	30S ribosomal protein S5	1.11465	4.60371e-08	0.360699	0.138276	RSP_1732	rpsE	0.351452	0.064577	-0.0768302	0.00545721
RCAP_rcc03153	pheS	phenylalanyl-tRNA synthetase subunit alpha	1.11156	2.08677e-06	0.223845	0.0129949	RSP_1763	pheS	-0.0315527	0.57972	0.0533014	0.631098
RCAP_rcc01257		hypothetical protein	1.11112	0.079805			No homolog
RCAP_rcc01788	ccmD	heme exporter protein D	1.11031	0.0472377			RSP_1804	ccmD	0.433465	0.2269
RCAP_rcc03133	entB	isochorismatase	1.10871	0.00352149			No homolog
RCAP_rcc01891	emrE	multidrug transporter EmrE	1.10838	0.000245396			RSP_0552		0.0449621	0.8372
RCAP_rcc01709	ppiA	peptidyl-prolyl cis-trans isomerase A	1.10803	7.3596e-08	0.71639	0.0210015	RSP_4043		-0.466059	0.075541	0.32509	0.00846152
RCAP_rct00052	None	None	1.10654	2.39277e-05			No homolog
RCAP_rcc00375	mdoG1	glucans biosynthesis protein G	1.10584	1.03908e-05	-0.193986	0.471093	RSP_0125	opgG	0.320397	0.161698	0.256137	0.115038
RCAP_rcc03360		iron siderophore/cobalamin ABC transporter permease	1.10546	0.0631583			RSP_2404		0.20855	0.51548
RCAP_rcc00571	nifD	nitrogenase molybdenum-iron protein subunit alpha	1.10494	0.0649356			RSP_0540	nifD	-0.0866916	0.72746
RCAP_rcc03164	citE2	citrate lyase subunit beta	1.10483	0.0581068			RSP_1771		-0.0229265	0.67388	0.007994	0.944223
RCAP_rct00023	None	None	1.10342	0.00287676			No homolog
RCAP_rcc01901		polyphosphate kinase 2 domain-containing protein	1.09992	0.0230126	-0.153703	0.701191	RSP_0013		0.975455	0.097802	0.993297	4.30061e-05
RCAP_rcc00343	engB	GTP-binding protein EngB	1.09874	0.0115597	0.0177784	0.947811	RSP_1066		0.123071	0.80856	-0.00108094	0.976268
RCAP_rcc02979	rpsD	30S ribosomal protein S4	1.09779	6.91725e-08	-0.204802	0.217754	RSP_2283	rpsD	0.178643	0.40216	-0.0346667	0.786483
RCAP_rcc01909	rpmF	50S ribosomal protein L32	1.09668	2.09862e-05			RSP_2614	rpmF	-0.191037	0.37974
RCAP_rcc00327	rplQ	50S ribosomal protein L17	1.09421	0.000270867	-0.0388934	0.824204	RSP_1740	rplQ	0.104021	0.43336	0.113311	0.0865328
RCAP_rcc01366	nadE	NAD(+) synthase (glutamine-hydrolyzing)	1.09413	1.12375e-06	-0.0546989	0.580386	RSP_2333	nadE	-0.00503033	0.97708	-0.172829	0.541934
RCAP_rcc00311	rplX	50S ribosomal protein L24	1.09284	1.06795e-06	-0.24956	0.0137359	RSP_1726	rplX	0.121733	0.28926	-1.55577e-06	0.999924
RCAP_rcc02336		hypothetical protein	1.09121	0.32024			RSP_6047		0.154786	0.30056
RCAP_rcc00304	rplV	50S ribosomal protein L22	1.09012	5.40898e-05	0.132086	0.467174	RSP_1721	rplV	0.0810132	0.36914	-0.278999	0.31704
RCAP_rcc03024	dctP3	TRAP C4-dicarboxylate transport system permease subunit DctP	1.08801	0.00124931	0.162023	0.387036	RSP_0910	dctP	-1.68367	0.0119019	-0.00770834	0.916049
RCAP_rcc02444	livM2	branched-chain amino acid ABC transporter permease LivM	1.08796	0.103983			No homolog
RCAP_rcc01821	rpsB	30S ribosomal protein S2	1.07838	6.58736e-09	-0.123299	0.138496	RSP_2860	rpsB	-0.361082	0.0029596	-0.242243	0.418588
RCAP_rcc00321	rplO	50S ribosomal protein L15	1.07464	3.81369e-06	0.0528653	0.813852	RSP_1734	rplO	0.180811	0.47632	-0.00526023	0.932024
RCAP_rcc02401		hypothetical protein	1.07186	0.0360631			No homolog
RCAP_rcc02626		hypothetical protein	1.07116	0.000707803			No homolog
RCAP_rcc02224		ABC transporter substrate-binding protein	1.0709	0.269176			No homolog
RCAP_rcc03400		hypothetical protein	1.06851	0.285676			No homolog
RCAP_rcc01202	phnM	phosphonate metabolism protein PhnM	1.06558	0.318026			No homolog
RCAP_rcc01896		GntR family transcriptional regulator	1.06338	0.000410171	0.795857	0.048408	RSP_0018		0.0692484	0.65704
RCAP_rcc00207	lys1	saccharopine dehydrogenase	1.06143	1.21604e-07	0.114861	0.197961	RSP_1475		0.544937	0.055738	0.49617	0.0369267
RCAP_rcc01622		hypothetical protein	1.06041	8.53338e-05			No homolog
RCAP_rcc02308	rarD	RarD protein	1.06029	0.0537197			No homolog
RCAP_rcc02583	lon	ATP-dependent protease La	1.05905	1.02279e-05	1.09259	4.45479e-05	RSP_2806	lon	0.714019	0.0184378	0.311604	0.000644351
RCAP_rcc01720	ndk	nucleoside diphosphate kinase	1.05318	1.83575e-05	0.120447	0.288772	RSP_2894	ndk	0.0619284	0.37286	0.125492	0.0113041
RCAP_rcp00044		iron siderophore/cobalamin ABC transporter ATP-binding protein	1.05274	0.168109			RSP_3390		0.143338	0.62518
RCAP_rcc02923		hypothetical protein	1.05219	0.053906			No homolog
RCAP_rcc00281	rpsO	30S ribosomal protein S15	1.05063	9.53807e-08	0.0444692	0.811251	RSP_1111	rpsO	-0.145387	0.5885	0.0251713	0.541194
RCAP_rcc02299	rpmA	50S ribosomal protein L27	1.04978	3.39639e-05	0.0165526	0.942348	RSP_3820	rpmA	0.0743749	0.43304	-0.0362562	0.499671
RCAP_rcp00043		pseudoazurin	1.04888	0.125837			No homolog
RCAP_rcc01822	tsf	translation elongation factor Ts	1.0466	1.19331e-07	0.193576	0.0708247	RSP_2861	tsf	-0.125172	0.5311	-0.169364	0.00852366
RCAP_rcc02296		GTP-binding protein Obg/CgtA	1.04641	0.00146187	0.222885	0.104243	RSP_3822		0.193698	0.27974	0.0427393	0.49106
RCAP_rcc01843		family 13 glycosyl hydrolase	1.04631	3.45089e-08	0.0047849	0.983979	RSP_1370		-0.0321277	0.77766
RCAP_rcc00654		hypothetical protein	1.04618	0.116297			RSP_3106		-0.106479	0.59378
RCAP_rcc01886		metal dependent phosphohydrolase	1.04547	6.90295e-05			RSP_0445		0.00473017	0.97654	-0.248247	0.00219159
RCAP_rcc01258		hypothetical protein	1.04343	0.238652			No homolog
RCAP_rcc01803	quiP	acyl-homoserine-lactone acylase	1.04253	6.7482e-06	-0.296921	0.196864	RSP_2845		-0.045647	0.78866
RCAP_rcc02906		hypothetical protein	1.0408	0.290624			No homolog
RCAP_rcc01701		phospholipid/glycerol acyltransferase	1.03844	0.000121452			No homolog
RCAP_rcc00477		ribonuclease T2 family protein	1.03569	0.126548			RSP_0715		0.0297866	0.93408
RCAP_rcc03135	argD	acetylornithine aminotransferase	1.0342	0.000489443	-0.151645	0.201178	RSP_2008	argD	-0.206732	0.026744	0.0271352	0.749424
RCAP_rcc03390		VacJ family lipoprotein	1.03196	8.90197e-08	0.448397	0.114244	RSP_0891	vacJ	-0.0837144	0.63832
RCAP_rcc02933		hypothetical protein	1.03126	0.168102			No homolog
RCAP_rcc00080		hypothetical protein	1.0304	0.0180182			No homolog
RCAP_rcc02576		BRO family protein	1.02898	0.156204			RSP_1616		0.0860661	0.72122
RCAP_rcc03118		hypothetical protein	1.02323	0.0437283			No homolog
RCAP_rcc00864	rpsI	30S ribosomal protein S9	1.02259	0.00724014	-0.240657	0.173673	RSP_0021	rpsI	0.0266118	0.88424	-0.000129604	0.997012
RCAP_rcc02794		hypothetical protein	1.02228	0.000612882			RSP_2421		0.668564	0.068421
RCAP_rcc00236	accD	acetyl-CoA carboxylase carboxyl transferase subunit beta	1.0208	0.000134855	-0.607022	0.0323516	RSP_0929	accD	0.0408899	0.57378	0.115663	0.0691951
RCAP_rcp00093		short-chain dehydrogenase/reductase family oxidoreductase	1.01999	0.290963			RSP_4004		0.162809	0.73556
RCAP_rct00018	None	None	1.01722	0.0616846			No homolog
RCAP_rcc00316	rplR	50S ribosomal protein L18	1.0152	2.39678e-06	0.177778	0.254486	RSP_1731	rplR	0.38085	0.056397	0.0403744	0.866403
RCAP_rcc03131		hypothetical protein	1.01376	0.0346647	0.526676	0.0494143	RSP_2014		0.0503563	0.9106
RCAP_rcc00306	rplP	50S ribosomal protein L16	1.01314	7.71576e-06	0.00467046	0.984849	RSP_1723	rplP	0.137121	0.33636	-0.0144368	0.910634
RCAP_rcc00098	hmuR	TonB-dependent hemin receptor	1.01239	0.133852	-0.296969	0.148545	No homolog
RCAP_rcc02282		hypothetical protein	1.00998	0.175814			No homolog
RCAP_rcc01428		major facilitator superfamily protein	1.00969	0.363283			No homolog
RCAP_rcc02011	rpsF	30S ribosomal protein S6	1.00516	0.000246582	0.310176	0.280709	RSP_0139		-0.0112624	0.84664	0.0886304	0.489808
RCAP_rcp00020		TPR repeat domain-containing protein	1.00089	0.358871			No homolog
RCAP_rcc03090		hypothetical protein	1.00083	0.0249502			RSP_2492		-0.074185	0.68346
RCAP_rcc00301	rplW	50S ribosomal protein L23	0.9996	0.000210197	0.152799	0.762472	RSP_1718	rplW	0.785242	0.041739	0.0324438	0.370349
RCAP_rcc02765	ilvE1	branched-chain-amino-acid transaminase	0.999323	0.000563922	-0.29345	0.10083	RSP_1140	ilvE	-0.561828	0.078224	-0.186654	0.454127
RCAP_rcc01121	trmB	tRNA (guanine-N(7)-)-methyltransferase	0.998105	0.0192396	-0.463433	0.050886	RSP_3593		0.0201882	0.91662
RCAP_rcc01889		hypothetical protein	0.995663	0.0432394			RSP_0447		-0.0206437	0.77378
RCAP_rcc00287	rplK	50S ribosomal protein L11	0.995064	5.39543e-06	0.648141	0.0195909	RSP_1703	rplK	0.0117997	0.86036	-0.0718703	0.0513858
RCAP_rcc02650		UspA domain-containing protein	0.99458	0.000270867	-0.148928	0.411772	RSP_4258	usp	0.313901	0.132762
RCAP_rcc00606		lipoprotein	0.993555	0.00146187			No homolog
RCAP_rcc01130		LuxR family transcriptional regulator	0.993042	0.0221898			No homolog
RCAP_rcc01491	uvrD	DNA helicase II	0.992478	1.63136e-07	0.289957	0.00369694	RSP_2092		0.0914106	0.72414	0.18289	0.094769
RCAP_rcc03445	serB	phosphoserine phosphatase SerB	0.986669	0.0017337	-0.58499	0.203459	RSP_1350	serB	0.0547749	0.79078	-0.429183	0.0136779
RCAP_rcc02807	lgt	prolipoprotein diacylglyceryl transferase	0.982747	0.0116582			RSP_1580	lgt	0.147402	0.27614
RCAP_rcc00298	rpsJ	30S ribosomal protein S10	0.981358	7.47816e-05	-0.287987	0.0663339	RSP_1715	rpsJ	0.384652	0.0158169	0.0248111	0.450448
RCAP_rcc02461	thrS	threonyl-tRNA synthetase	0.97585	4.17802e-06	0.0250969	0.678825	RSP_0385		0.0138961	0.9277	0.0720384	0.439547
RCAP_rcc03155	rpmI	50S ribosomal protein L35	0.973039	0.0109086	-0.405022	0.466618	RSP_1765	rpmI	0.043736	0.64668	0.0562416	0.165479
RCAP_rcc01442	fepG2	ferric enterobactin transport system permease FepG	0.973034	0.0483356			No homolog
RCAP_rcc01924			0.973028	0.0514149			No homolog
RCAP_rcc01550		M23 family peptidase	0.970841	1.4956e-05	-0.977368	0.00056812	RSP_2974		-0.233331	0.134098	-0.37688	0.00434949
RCAP_rcc00983		hypothetical protein	0.969499	0.38155			No homolog
RCAP_rcc01384	uvrB	UvrABC system protein B	0.968873	5.26093e-05	0.27822	0.282344	RSP_2083	uvrB	0.596353	0.039902	1.10284	1.73068e-05
RCAP_rcc02914		hypothetical protein	0.968226	0.372831			No homolog
RCAP_rcc00312	rplE	50S ribosomal protein L5	0.967519	1.54077e-06	-0.153938	0.0315249	RSP_1727	rplE	0.256872	0.06596	-0.270241	0.232994
RCAP_rcc00480	rpsU	30S ribosomal protein S21	0.967498	0.000226699	0.0527948	0.84861	RSP_0718	rpsU	-0.0345739	0.70504	1.87755e-06	0.999925
RCAP_rcc00747		hypothetical protein	0.966474	0.0291973	-0.0702381	0.926934	RSP_0381		1.03761	0.065143	0.0526598	0.0796828
RCAP_rcc02365	mdoG2	glucans biosynthesis protein G	0.966414	0.0737714	-0.55861	0.0190297	RSP_3187	mdoG	0.579369	0.0127641	0.475953	0.0101577
RCAP_rcp00042		type 11 family methyltransferase	0.965608	0.148562			RSP_1338	ubiE	0.129767	0.54	0.492722	0.00011494
RCAP_rct00025	None	None	0.965587	0.00687206			No homolog
RCAP_rcc02994	exoD	exopolysaccharide synthesis protein ExoD	0.964274	0.00126602			No homolog
RCAP_rcc01877		hypothetical protein	0.962961	0.00607421			No homolog
RCAP_rcc00364	trmD	tRNA (guanine-N1)-methyltransferase	0.96252	0.0615362			RSP_1045	trmD	0.0450727	0.63306
RCAP_rcc03082		lipoprotein	0.960477	0.0233811	0.161295	0.534038	No homolog
RCAP_rcp00085		hypothetical protein	0.95973	0.127355			RSP_4212		0.347606	0.0144781
RCAP_rcc01438		siderophore-interacting protein	0.95832	0.210664			No homolog
RCAP_rcc00804	nhaA	Na+/H+ antiporter NhaA	0.956085	1.44142e-06			No homolog
RCAP_rcc00455	dut	deoxyuridine 5'-triphosphate nucleotidohydrolase	0.953098	0.015175	0.38561	0.251698	RSP_0598		0.0624016	0.15876
RCAP_rcc01598	tpiA	triose-phosphate isomerase	0.952255	1.97332e-05	-0.421178	0.157221	RSP_1947	cbbJ	0.19897	0.41934	0.461366	0.0400977
RCAP_rcc01982		HNH endonuclease	0.950567	0.143927			RSP_1652		0.317152	0.2496
RCAP_rcc01268		hypothetical protein	0.947617	0.260591			No homolog
RCAP_rcc02758		hypothetical protein	0.943474	0.00351049	0.437733	0.319154	RSP_0711	YbaB	-0.266833	0.20562	0.211355	0.00247485
RCAP_rcc01816		family 5 extracellular solute-binding protein	0.943428	6.30327e-05	-0.799927	0.0212736	RSP_2856		0.0607447	0.41372
RCAP_rcc00576	cbbO	rubisco activation protein CbbO	0.943311	0.287283			RSP_0321	norD	0.158899	0.5423
RCAP_rcc02506	rluB	ribosomal large subunit pseudouridine synthase B	0.94294	0.000293999	-0.222865	0.0684172	RSP_2266	rluB	-0.198616	0.32252	0.0498945	0.338326
RCAP_rcc00591		flavin-nucleotide-binding protein	0.942846	0.224786			No homolog
RCAP_rcc01299		hypothetical protein	0.942314	0.132054			No homolog
RCAP_rcc00291	rpoB	DNA-directed RNA polymerase subunit beta	0.94125	3.10532e-05	-0.0727081	0.306573	RSP_1699	rpoB	0.204955	0.24154	-0.103539	0.106522
RCAP_rcc02010	rpsR	30S ribosomal protein S18	0.941205	4.85091e-06	0.489805	0.0151407	RSP_0140	rpsR	0.0195812	0.6857	-0.177363	0.295619
RCAP_rcc03134	argF	ornithine carbamoyltransferase	0.940464	0.000806024	-0.0730661	0.641436	RSP_2009	argF	-0.167098	0.0042033	-0.240461	0.041818
RCAP_rcc00737		hypothetical protein	0.940274	0.0718531			No homolog
RCAP_rcc02127	phaG	monovalent cation/proton antiporter subunit G	0.938228	0.18946			RSP_3710		0.220265	0.066997
RCAP_rcc00227		hypothetical protein	0.935988	0.0162121			RSP_1465		0.216841	0.023696	0.883356	0.00553074
RCAP_rcc02007		phage integrase	0.930799	0.158636			RSP_2749		0.0114778	0.92706	0.00926757	0.953335
RCAP_rcc02223		ABC transporter permease	0.929711	0.387974			RSP_0644		0.072208	0.35968
RCAP_rcc02300	rplU	50S ribosomal protein L21	0.929336	1.03519e-05	0.0844625	0.418839	RSP_3819	rplU	-0.0817748	0.77084	0.0232687	0.955128
RCAP_rcc00801		hypothetical protein	0.924752	0.000122045			RSP_2327		-0.0333426	0.74718
RCAP_rcc02441		GntR family transcriptional regulator	0.923624	0.0757441			RSP_3339		0.132114	0.100437
RCAP_rct00048	None	None	0.919104	0.0160412			No homolog
RCAP_rcc01133	znuA	zinc ABC transporter periplasmic zinc-binding protein ZnuA	0.914777	1.32088e-05	0.513815	0.326219	RSP_3571	znuA	-0.475401	0.067359	0.229094	0.32591
RCAP_rcc00821		hypothetical protein	0.913895	0.18946			RSP_2109		-0.0281137	0.167485
RCAP_rcc00295	rpsG	30S ribosomal protein S7	0.912281	4.85694e-08	-0.0588239	0.689538	RSP_1709	rpsG	-0.0267739	0.90254	-0.138799	0.56335
RCAP_rcc01879	sufC	FeS assembly ATPase SufC	0.911392	2.42764e-05	0.866547	0.00731245	RSP_0437	SufC	0.490192	0.121337	0.441741	0.0561798
RCAP_rcc00676	bchD	magnesium chelatase ATPase subunit D	0.910995	0.0339312	-0.312497	0.0254741	RSP_0274	bchD	-0.473939	0.5312	-0.412498	0.098672
RCAP_rcc01871	acpP2	acyl carrier protein	0.909496	0.000273422			RSP_2776	acpP	0.0453435	0.52572
RCAP_rcc00111	fhuE	outer membrane ferric siderophore receptor	0.905726	0.0267604	0.108775	0.78515	No homolog
RCAP_rcc01744		class I aminotransferase	0.905677	0.00481894	-0.202288	0.0671313	RSP_2980	aspAT	0.0941774	0.3529
RCAP_rcc03361		iron siderophore/cobalamin ABC transporter ATP-binding protein	0.905443	0.181101			RSP_2405		0.22467	0.3984
RCAP_rcc00027		surface antigen	0.904651	0.000168204	0.116724	0.602804	RSP_1182		-0.153979	0.034881
RCAP_rcc01579		hypothetical protein	0.904445	0.226687			No homolog
RCAP_rcc00887		hypothetical protein	0.902537	0.354395			No homolog
RCAP_rcc01669	hisI	phosphoribosyl-AMP cyclohydrolase	0.90039	0.0129877	-0.134876	0.593839	RSP_2627	hisI	0.268535	0.164641
RCAP_rct00044	None	None	0.900321	0.00687232			No homolog
RCAP_rcc00454	moeB1	molybdenum cofactor biosynthesis protein B	0.899645	0.00304283			RSP_0597		0.0906482	0.65944
RCAP_rcc02956	nudF	ADP-ribose pyrophosphatase	0.899166	0.00941721	0.3172	0.276738	RSP_2146	trgB	0.488378	0.029799
RCAP_rcc00362	rplS	50S ribosomal protein L19	0.89678	0.00515298	-0.299872	0.362215	RSP_1044	rplS	0.110365	0.24536	0.0239598	0.16938
RCAP_rcc02431	dksA1	DnaK suppressor protein	0.896291	0.001051	0.107178	0.602495	RSP_2654		-0.394247	0.045417	-0.0985816	0.439283
RCAP_rcc00087		hypothetical protein	0.895592	0.389247			No homolog
RCAP_rcc00751	secG	preprotein translocase subunit SecG	0.894675	0.0208377			RSP_0367		-0.163208	0.40348
RCAP_rcc02378		hypothetical protein	0.893813	0.0763228			No homolog
RCAP_rcc02903		hypothetical protein	0.893126	0.315667			No homolog
RCAP_rcc00314	rpsH	30S ribosomal protein S8	0.890734	0.000307576	0.000165304	0.999138	RSP_1729	rpsH	0.392358	0.03802	-0.17746	0.0357943
RCAP_rcc00300	rplD	50S ribosomal protein L4	0.890228	0.000204032	-0.104631	0.615347	RSP_1717	rplD	0.682372	0.0132171	-0.00209134	0.987936
RCAP_rcc00991		hypothetical protein	0.88876	0.293394			No homolog
RCAP_rcc00297	tuf2	translation elongation factor Tu	0.888329	0.000175	0.0497526	0.538415	RSP_1707	tufA	0.215955	0.32356	0.0576567	0.583772
RCAP_rcc02072		nonfunctional major facilitator superfamily protein	0.884783	0.107766			RSP_4212		0.347606	0.0144781
RCAP_rcc02564		hypothetical protein	0.880867	0.264782			No homolog
RCAP_rcc00034	hslU	ATP-dependent hsl protease ATP-binding subunit HslU	0.87978	0.000249337	0.762374	0.00104874	RSP_1532		0.819751	0.032996	0.43809	0.000781489
RCAP_rct00053	None	None	0.878236	0.0351544			No homolog
RCAP_rcc00908		lipoprotein	0.877994	0.0544855			No homolog
RCAP_rcc03423	ispH	4-hydroxy-3-methylbut-2-enyl diphosphate reductase	0.877579	1.70553e-05	0.316331	0.0167662	RSP_1666	LytB	-0.0937358	0.56294	0.0205543	0.599645
RCAP_rcc03175	dsbE	thiol:disulfide interchange protein	0.875961	0.0698784	0.629108	0.017324	RSP_0725		0.394999	0.029344	1.05121	0.0193111
RCAP_rcc03121		hypothetical protein	0.874614	0.387974			No homolog
RCAP_rcc01790	hpt	hypoxanthine phosphoribosyltransferase	0.87458	0.00412016	-0.186115	0.347278	RSP_2786	HPRT	-0.0656587	0.78342	0.0889297	0.584981
RCAP_rcc01996		phage membrane protein	0.872065	0.418192			No homolog
RCAP_rcc02181		GntR family transcriptional regulator	0.869048	0.0805172			No homolog
RCAP_rcc00313	rpsN	30S ribosomal protein S14	0.865063	0.00118225	-0.00892639	0.946775	RSP_1728	rpsN	0.28369	0.190477	-0.0622671	0.829119
RCAP_rcc01474		amino acid permease	0.86186	0.413912			No homolog
RCAP_rcc03003		hypothetical protein	0.861505	0.301823			No homolog
RCAP_rcc03356		hypothetical protein	0.860076	0.141812			No homolog
RCAP_rcc02013		hypothetical protein	0.85955	0.0484655			No homolog
RCAP_rct00047	None	None	0.857769	0.0313831			No homolog
RCAP_rcp00105		XRE family transcriptional regulator	0.854274	0.215945			RSP_0762		0.107331	0.33626
RCAP_rcc00675	bchO	magnesium-chelatase BchO	0.849994	0.00193472	0.297823	0.130862	RSP_0275	bchO	-0.0573012	0.88278
RCAP_rcc00292	rpoC	DNA-directed RNA polymerase beta' subunit	0.849936	0.00122316	-0.168278	0.0519989	RSP_1712	rpoC	0.367631	0.0131442
RCAP_rct00007	None	None	0.84912	0.0135274			No homolog
RCAP_rcc01175		major facilitator superfamily protein	0.846067	0.0713959			No homolog
RCAP_rcc01697		NlpC/P60 family phage cell wall peptidase	0.845956	0.463234			RSP_2478		0.0509191	0.74926
RCAP_rcc00803	mreB	rod shape-determining protein MreB	0.845401	0.000450077	0.110604	0.613915	RSP_2329	mreB	0.173593	0.56498	0.0524268	0.541975
RCAP_rcc02871	glcD	glycolate dehydrogenase, subunit GlcD	0.844818	0.0281522			RSP_1020	glcD	-0.35274	0.27794
RCAP_rcc01791		cyclase/dehydrase	0.844065	0.0168239	-0.422609	0.132856	RSP_2787		-0.132224	0.090665
RCAP_rcc00372		hypothetical protein	0.843036	8.44596e-05			RSP_0128	opgC	0.38438	0.18864
RCAP_rcc00349	rnpA	ribonuclease P	0.842517	0.0110848			RSP_1060	rnpA	0.0279475	0.90192
RCAP_rcp00141		hypothetical protein	0.841354	0.0804488			No homolog
RCAP_rcc02129	phaE	monovalent cation/proton antiporter subunit E	0.840918	0.0254234			RSP_3712		0.226049	0.34766
RCAP_rcc00403		hypothetical protein	0.839994	0.0341386			RSP_0999		0.308476	0.15346
RCAP_rcc02237		radical SAM family protein	0.839639	0.220382			No homolog
RCAP_rcc00344		MOSC domain-containing protein	0.839605	0.00545918			RSP_1065		0.0793227	0.64092
RCAP_rcc01441	fepC2	ferric enterobactin transport ATP-binding protein FepC	0.83582	0.0862351			RSP_3413		0.185151	0.3149
RCAP_rcc00394	kamA	L-lysine 2,3-aminomutase	0.834539	0.0802725			RSP_3227		0.112093	0.41666
RCAP_rcc01183	hisB	imidazoleglycerol-phosphate dehydratase	0.834314	0.00325701	-0.0455443	0.913244	RSP_2246	hisB	-0.0512373	0.3638
RCAP_rcc02869	glcF	glycolate dehydrogenase, iron-sulfur subunit	0.83336	0.100552	0.46901	0.00547718	RSP_1018		-0.242616	0.174556	-0.41874	0.096454
RCAP_rcc00072	nadB	L-aspartate oxidase	0.833166	0.00453537	-0.127873	0.454283	RSP_0976	sdhA	-0.276612	0.128776	-0.138149	0.147419
RCAP_rcc02922		phage virion morphogenesis protein	0.82814	0.0718097			No homolog
RCAP_rcc02393	purD	phosphoribosylamine--glycine ligase	0.826624	0.00203203	-0.290953	0.0737544	RSP_1847	PurD	0.305382	0.084739
RCAP_rcc00863	rplM	50S ribosomal protein L13	0.82459	5.40898e-05	1.06262	0.0850834	RSP_0022		-0.0243494	0.73566	0.108496	0.124875
RCAP_rcc02886		XRE family transcriptional regulator	0.822263	0.201859			No homolog
RCAP_rcc01602	tgt	queuine tRNA-ribosyltransferase	0.821551	0.00782553			RSP_2804	tgt	0.333857	0.034441
RCAP_rcc01206		hypothetical protein	0.820442	0.0670278			RSP_1857		0.0401786	0.68614
RCAP_rcc01323		IS66 family transposase	0.81675	0.00953756			No homolog
RCAP_rcc02465		hypothetical protein	0.816441	0.00512537	-0.0772216	0.517489	RSP_0983		-0.119694	0.27948	-0.0873046	0.543037
RCAP_rcc00360	mipZ	chromosome partitioning protein MipZ	0.815561	0.0108658	-0.124683	0.590364	RSP_1042		0.260434	0.40168	-0.298951	0.0579604
RCAP_rcc03419		LrgA family protein	0.814831	0.247202			RSP_3333		-0.120502	0.5704
RCAP_rcc02760		TfoX N-terminal domain-containing protein	0.814794	0.242831			No homolog
RCAP_rcc00819	murG	undecaprenyldiphospho-muramoylpentapeptide beta-N-acetylglucosaminyltransferase	0.814006	0.00379409	-0.567277	0.00942661	RSP_2107	murG	-0.2242	0.6056
RCAP_rcc03389		toluene tolerance family protein	0.813519	0.000109306	0.491276	0.018178	RSP_0890		0.326767	0.077416	0.926824	0.004318
RCAP_rcc00066		hypothetical protein	0.812016	0.000604024	-0.99967	0.0566721	No homolog
RCAP_rcc02327		HK97 family phage portal protein	0.811667	0.1379			RSP_2360		0.0813685	0.67568
RCAP_rcc01113		MiaB family RNA modification enzyme	0.808296	0.0127853	-0.0758737	0.715884	RSP_3600	miaB	0.235412	0.149595	0.0296122	0.815878
RCAP_rcc02642		aldo/keto reductase family oxidoreductase	0.804639	0.00656958	0.177556	0.194084	RSP_0423		0.440274	0.100602	1.03998	3.88652e-05
RCAP_rcp00031		phage integrase	0.804387	0.11208			No homolog
RCAP_rcc02649	selD	selenide, water dikinase	0.80237	0.0113808	-0.0927455	0.521215	RSP_3716	selD	-0.0579926	0.61388
RCAP_rcc00193		SCP-like extracellular protein	0.802278	0.0747185	-0.175112	0.441839	RSP_1200		-0.280656	0.095964	0.16627	0.0445122
RCAP_rcc00600	nrdJ1	ribonucleoside-diphosphate reductase NrdJ	0.799426	0.00158493	0.00784429	0.961904	RSP_3547		-0.182576	0.24126	-0.219324	0.121035
RCAP_rct00002	None	None	0.799152	0.041928			No homolog
RCAP_rcc02350	fabI1	enoyl-ACP reductase	0.79858	0.0184261	-0.123475	0.187783	RSP_2344	fabI1	-0.283789	0.153339	-0.259309	0.238384
RCAP_rcc00296	fusA1	translation elongation factor G	0.796939	0.00124801	-0.118383	0.0475397	RSP_1708	fusA1	0.141807	0.144799	-0.15115	0.136265
RCAP_rcc03349	prpB	methylisocitrate lyase	0.796678	0.296772			No homolog
RCAP_rcc01902		TetR family transcriptional regulator	0.796473	0.109357			RSP_0014		0.681287	0.0105166
RCAP_rcc01259		hypothetical protein	0.793416	0.48666			No homolog
RCAP_rcc00294	rpsL	30S ribosomal protein S12	0.791638	0.0130783	-0.0747617	0.805954	RSP_1710	rpsL	-0.156414	0.5674	0.0134328	0.917145
RCAP_rcc00286	nusG	transcription antitermination protein NusG	0.790259	0.000179688	0.315163	0.0301862	RSP_1704		0.0623161	0.51424	0.0499756	0.181775
RCAP_rcc02100		IS3/IS911 family transposase	0.787922	0.431077			No homolog
RCAP_rcc02481		hypothetical protein	0.787286	0.0575303	0.19304	0.481647	RSP_1027		0.210347	0.187458
RCAP_rcc01968		zinc peptidase	0.786688	0.20273			No homolog
RCAP_rcc02445	livG2	branched-chain amino acid ABC transporter ATP-binding protein LivG	0.78653	0.0814734			No homolog
RCAP_rcc00379	dapA	dihydrodipicolinate synthase	0.785349	0.00199672	0.0821514	0.646956	RSP_0882	dapA	-0.0242419	0.78834	-0.155021	0.523599
RCAP_rcc02421	bglX	periplasmic beta-glucosidase	0.784358	0.00127093	-0.43288	0.121852	No homolog
RCAP_rcc02064	zntA1	heavy metal translocating P-type ATPase	0.783705	0.035542	-0.0964654	0.497927	RSP_1476		0.000167281	0.99914
RCAP_rcc02876		DeoC/LacD family aldolase	0.779533	0.209257			No homolog
RCAP_rcc03476	dapF	diaminopimelate epimerase	0.779464	0.0313118			RSP_0936	dapF	-0.0701542	0.67692
RCAP_rcc03007	cysJ	sulfite reductase (NADPH) flavoprotein subunit alpha	0.775888	0.279294			No homolog
RCAP_rct00008	None	None	0.774304	0.0116592			No homolog
RCAP_rcc02148		lipid A biosynthesis acyltransferase	0.771295	0.0189618	-0.259462	0.50124	RSP_2219		0.114671	0.24906
RCAP_rcc00800	mrdA	peptidoglycan glycosyltransferase	0.770964	0.00406001			RSP_2326	pbpA	-0.0955175	0.46214	-0.645611	0.0119927
RCAP_rcc02402	degP	protease Do	0.770135	0.00119991	0.895234	0.00262733	RSP_0355		0.451107	0.0026207	0.527683	5.49325e-05
RCAP_rcc03394		hypothetical protein	0.768706	0.014191			No homolog
RCAP_rcc03202	glpK2	glycerol kinase	0.764859	0.00419302	0.373965	0.0235407	RSP_2662	glpK	-0.356562	0.090664
RCAP_rcc01990		hypothetical protein	0.761805	0.517181			RSP_1640		0.13434	0.30908
RCAP_rcp00082		thioredoxin family protein	0.761574	0.126548	1.49173	0.000427635	RSP_4203		-0.338397	0.179535
RCAP_rcc01455		hypothetical protein	0.761187	0.0320355			RSP_2897		0.30296	0.31718
RCAP_rcc00326	rpoA	DNA-directed RNA polymerase subunit alpha	0.760817	0.00213112	-0.0889956	0.534721	RSP_1739	rpoA	0.151347	0.24648	0.0193782	0.905576
RCAP_rcc02924		hypothetical protein	0.760713	0.368122			No homolog
RCAP_rcc00889		NosL family protein	0.757378	0.480351			No homolog
RCAP_rcc03422		LysE family transporter	0.756168	0.00522922			RSP_1665		-0.0219284	0.74022
RCAP_rcc01436	fepG1	ferric enterobactin transport system permease FepG	0.755216	0.384283			RSP_3414		0.148096	0.035797
RCAP_rcp00118		Na+-dependent transporter	0.754088	0.270569			No homolog
RCAP_rcc01750		hypothetical protein	0.753246	0.0691591	-0.437965	0.129211	RSP_0453		-0.127689	0.4884
RCAP_rcc01738	katG	catalase/peroxidase	0.751305	0.0089332	0.325535	0.21205	No homolog
RCAP_rcc01861		hypothetical protein	0.74803	0.00707238	0.64835	0.000250297	RSP_2816		0.33849	0.038964	0.289385	0.00708353
RCAP_rct00019	None	None	0.746961	0.0132922			No homolog
RCAP_rcc01930	hsdM3	type I restriction-modification system RcaSBIV subunit M	0.744233	0.00902704			No homolog
RCAP_rcc01100		XRE family transcriptional regulator	0.743941	0.247818			No homolog
RCAP_rcc01424		hypothetical protein	0.743517	0.526416			RSP_6006		0.0682138	0.6088
RCAP_rcc00488	fsr	fosmidomycin resistance protein	0.742298	0.00386695			RSP_4025	fsr	0	0
RCAP_rcp00035		hypothetical protein	0.739584	0.115902			No homolog
RCAP_rcc02565		hypothetical protein	0.738459	0.0130609			No homolog
RCAP_rcc00841	gatB	glutamyl-tRNA(Gln) amidotransferase subunit B	0.738443	0.000377006	0.0596263	0.598688	RSP_1986	gatB	-0.157639	0.31074	-0.179499	0.152002
RCAP_rcc00235	folC	folylpolyglutamate synthase/dihydrofolate synthase	0.735575	0.00176443	0.0252603	0.873432	RSP_0930	folC	0.232778	0.23828
RCAP_rcc00268		M16 family peptidase	0.73157	0.0444621	0.619275	0.00766605	RSP_1097	pqqL	0.40807	0.133436	1.65336	1.75415e-05
RCAP_rcc02073			0.731378	0.129665			No homolog
RCAP_rcc01557		rhodanese domain-containing protein	0.730654	0.334473			RSP_0548		-0.266628	0.033857	0.0280638	0.931444
RCAP_rcc00147	tuf1	translation elongation factor Tu	0.730046	0.0041522	-0.0260518	0.832293	RSP_1707	tufA	0.215955	0.32356	0.0576567	0.583772
RCAP_rcc00884		hypothetical protein	0.728625	0.0018248	-0.0741876	0.478046	RSP_0655		-0.0153142	0.95456	0.013376	0.957424
RCAP_rct00010	None	None	0.728467	0.0517537			No homolog
RCAP_rcc01590	infC	translation initiation factor IF	0.728188	0.0250832	0.289445	0.098	RSP_1937	InfC	-0.0141616	0.92918	0.21491	0.0737131
RCAP_rcc03204	ileS	isoleucyl-tRNA synthetase	0.726866	0.000101155	-0.1763	0.0859711	RSP_0568		0.100701	0.7087	-0.00388339	0.912213
RCAP_rcc03225		NAD-dependent epimerase/dehydratase	0.726255	0.392761			RSP_1190		0.462849	0.137863
RCAP_rcc00208	argG	argininosuccinate synthase	0.724834	0.00436427	-0.0423368	0.799807	RSP_1212	argG	-0.184539	0.72702	-0.0437781	0.592881
RCAP_rcc03221		hypothetical protein	0.723554	0.00932711	0.628897	0.0468059	RSP_0570		0.701073	0.0061382
RCAP_rcc00048		metal dependent phosphohydrolase	0.72283	0.225254			RSP_1516		0.0856714	0.53536
RCAP_rcc01634	fabZ	(3R)-hydroxymyristoyl-ACP dehydratase	0.72279	0.0228605			RSP_2712	fabZ	-0.262737	0.031781	-0.240746	0.0440951
RCAP_rcc02739		hypothetical protein	0.722615	0.0207039			No homolog
RCAP_rcc02672	lysU	lysyl-tRNA synthetase	0.721535	0.0390295	-0.552804	0.0161005	RSP_0478		-0.0678951	0.69184
RCAP_rcc01878	sufD	FeS assembly protein SufD	0.72094	0.000288887	0.394915	0.0697418	RSP_0434	SufD	0.365831	0.0099193	0.436014	0.124519
RCAP_rcc02012		hypothetical protein	0.720928	0.0307185			No homolog
RCAP_rcc01702	cdsA2	phosphatidate cytidylyltransferase	0.716758	0.0912772			No homolog
RCAP_rcc03241	mutB	methylmalonyl-CoA mutase large subunit	0.716418	0.0741652			RSP_0961	MeaA	-0.0683332	0.72382
RCAP_rcp00107		Crp/Fnr family transcriptional regulator	0.716154	0.15691			No homolog
RCAP_rcc01730		U32 family peptidase	0.715653	0.000444313	-2.1419	0.000610792	RSP_0464		-1.07337	0.429	-1.17543	0.0888184
RCAP_rct00045	None	None	0.714242	0.0899171			No homolog
RCAP_rcc00256		lipoprotein	0.713892	0.243484	-0.511902	0.0326567	RSP_0839		-0.201753	0.054517
RCAP_rcc01850	aroF	3-deoxy-7-phosphoheptulonate synthase	0.71302	0.00241521	-0.481382	0.00755398	RSP_2921		-0.207332	0.5448	-0.0783318	0.5698
RCAP_rcc01141	gltX1	glutamyl-tRNA synthetase	0.712986	0.0377347	-0.145644	0.0794718	RSP_0797	gltX	-0.0577079	0.6675	-0.0712673	0.588895
RCAP_rcc01365		MORN repeat family protein	0.712656	0.144577	-0.733486	0.00474668	RSP_2332		-0.19495	0.24558	0.280124	0.0332613
RCAP_rcc01228	urtC	urea ABC transporter permease UrtC	0.710596	0.245035			RSP_0299		0.0460941	0.80958
RCAP_rcc01468		FAD dependent oxidoreductase	0.70978	0.344476			RSP_0638		-0.0644974	0.23666
RCAP_rcc00310	rplN	50S ribosomal protein L14	0.708385	0.0019898	0.114176	0.489896	RSP_1725	rplN	0.148821	0.179083	0.141048	0.504517
RCAP_rct00024	None	None	0.706159	0.0702204			No homolog
RCAP_rcc01545	dctM2	TRAP C4-dicarboxylate transport system permease subunit DctM	0.705163	0.0116395			RSP_6094		-0.571021	0.026258
RCAP_rcc01171		ATP-dependent RNA helicase DbpA	0.704806	0.0117325	-0.29597	0.129309	RSP_1485		0.0329854	0.67998	-0.452515	0.00295195
RCAP_rcc02664	mtnA	methylthioribose-1-phosphate isomerase	0.704601	0.0590456	-0.450551	0.0766797	RSP_2386		0.00954873	0.98718
RCAP_rcc03474		class I peptide chain release factor	0.704474	0.0311782			RSP_1366		0.510962	0.0084606
RCAP_rct00037	None	None	0.701702	0.105367			No homolog
RCAP_rcc02986		motA/TolQ/ExbB proton channel family protein	0.698269	0.00156304	0.220569	0.260219	RSP_2288		-0.122221	0.168164
RCAP_rcc02379		CobW/HypB/UreG family cobalamin biosynthesis protein	0.698123	0.0478917			RSP_2828	cobW	0.250978	0.047578	0.457773	0.00533842
RCAP_rcc01993		hypothetical protein	0.698014	0.530585			RSP_1639		0.0636855	0.90368
RCAP_rcc01876		hypothetical protein	0.696564	0.00607056			No homolog
RCAP_rcc00160	mtgA	monofunctional biosynthetic peptidoglycan transglycosylase	0.695821	0.159731			RSP_1145		0.0694734	0.41294	-0.252236	0.303658
RCAP_rcc01205	glyQ	glycyl-tRNA synthetase subunit alpha	0.695481	0.00127316	-0.630756	0.0149593	RSP_1856	glyQ	-0.0795322	0.73738	-0.156003	0.16499
RCAP_rcc00075	ctpA	C-terminal processing peptidase	0.693932	0.00116917	0.23823	0.00083743	RSP_0932	ctpA	0.099865	0.55548	0.188297	0.0717081
RCAP_rcc00753		hypothetical protein	0.693231	0.0126077			RSP_6113		0.0769441	0.35006
RCAP_rcc03074	ribH	riboflavin synthase subunit beta	0.69154	0.0112865	0.358685	0.214394	RSP_0756	ribH1	0.086838	0.55488	0.144201	0.0374517
RCAP_rcp00143		hypothetical protein	0.689742	0.380777			No homolog
RCAP_rcc00748	phaR	polyhydroxyalkanoate synthesis repressor PhaR	0.687942	0.00984724	0.0764434	0.682204	RSP_0380		-0.387101	0.062136	0.218665	7.68708e-05
RCAP_rcc01015		hypothetical protein	0.687916	0.123561			No homolog
RCAP_rcc02587		hypothetical protein	0.687435	0.296805	-0.00909297	0.979929	RSP_0164		-0.0977722	0.61056	0.091809	0.0979308
RCAP_rcc03339		hypothetical protein	0.686836	0.350747			No homolog
RCAP_rcc00522	fieF	ferrous-iron efflux pump FieF	0.686668	0.0264661			No homolog
RCAP_rcc02101			0.68338	0.536898			No homolog
RCAP_rcc00570	nifK	nitrogenase molybdenum-iron protein subunit beta	0.679764	0.249315			RSP_0539	nifK	0.0876391	0.53176
RCAP_rcc01812		DSBA family oxidoreductase	0.679285	0.0460048	-0.20885	0.400836	RSP_2852		-0.00554664	0.9144
RCAP_rcc01497	sufE	cysteine desulfuration protein SufE	0.677892	0.368718	0.0320352	0.908513	RSP_1973		-0.0312084	0.84922
RCAP_rcc00154		peptide ABC transporter permease	0.677139	0.0751457			No homolog
RCAP_rcp00108		ABC transporter ATP-binding/permease	0.677024	0.369656			RSP_3081		0.00645051	0.97684
RCAP_rcc01048		AraC family transcriptional regulator	0.676054	0.452317			RSP_2026		0.0486176	0.51394
RCAP_rcc01150	aroC	chorismate synthase	0.675024	0.0596329	0.101639	0.481387	RSP_1389	aroC	-0.0757684	0.57666	-0.339562	0.0398849
RCAP_rcp00033		hypothetical protein	0.672064	0.291585			No homolog
RCAP_rcc01573		ABC transporter permease	0.668217	0.107061	-0.276805	0.257043	RSP_2459		0.104305	0.49192
RCAP_rcc00353		hypothetical protein	0.66718	0.132054			No homolog
RCAP_rcc02810	rluD	ribosomal large subunit pseudouridine synthase D	0.665818	0.0869993	-0.196345	0.205289	RSP_2409	rluD	0.0836402	0.73374	-0.14761	0.186196
RCAP_rcc00557	metG	methionyl-tRNA synthetase	0.66483	0.00687206	-0.270098	0.0662581	RSP_0425	metG	0.220861	0.5029	-0.121518	0.159908
RCAP_rcc00572	nifH1	nitrogenase iron protein	0.664273	0.289317			RSP_0541	nifH	0.222337	0.4869
RCAP_rcc02750		hypothetical protein	0.663722	0.0239385	0.835663	0.00614292	No homolog
RCAP_rcc02688		hypothetical protein	0.663715	0.069557	0.194174	0.235162	RSP_6078		-0.398611	0.107078	-0.0987505	0.219738
RCAP_rcc02475		hypothetical protein	0.662346	0.0650795			RSP_2746		0.112496	0.032184
RCAP_rcc00749		LysR family transcriptional regulator	0.66107	0.294412			No homolog
RCAP_rcc03144		GcrA cell cycle regulator	0.659678	0.0555743	-0.792468	0.118707	RSP_2007		-0.0463093	0.28076	-0.296493	0.0117815
RCAP_rcc02792	hslR	heat shock protein	0.659584	0.0881217			No homolog
RCAP_rcc02236	nifH2	nitrogenase iron protein	0.657311	0.543817			RSP_0541	nifH	0.222337	0.4869
RCAP_rcc02405	purU	formyltetrahydrofolate deformylase	0.656317	0.00631076	-0.237037	0.0541702	RSP_0944	purU	0.0462464	0.81332
RCAP_rcc03220		hypothetical protein	0.656275	0.013782			RSP_0569		0.714685	0.037781
RCAP_rcc02195		HNH endonuclease	0.654143	0.41033			RSP_2729		-0.0130342	0.87626
RCAP_rcc02504	nudC	NAD(+) diphosphatase	0.653084	0.342664			RSP_0708		-0.0157164	0.95696
RCAP_rcc03073	nusB	transcription antitermination factor NusB	0.651249	0.0498298	-0.128874	0.328668	RSP_0755	nusB	0.00845563	0.98668	0.08383	0.0453074
RCAP_rcc03282	rnfF	nitrogen fixation protein RnfF	0.650567	0.470289			RSP_3188		0.144053	0.29664
RCAP_rcc02442	livJ	branched-chain amino acid ABC transporter periplasmic branched-chain amino acid-binding protein LivJ	0.650517	0.112645	0.369887	0.104754	No homolog
RCAP_rcc03402		hypothetical protein	0.648482	0.0439344			RSP_6157		-0.0847974	0.67404
RCAP_rcp00083		hypothetical protein	0.646129	0.0336989			RSP_4202		-0.284411	0.175144
RCAP_rcc01882	iscS	cysteine desulfurase	0.645063	0.0210162			RSP_0442		0.113807	0.2311
RCAP_rcp00109	fhuC2	ferrichrome ABC transporter ATP-binding protein FhuC-2	0.644044	0.561158			RSP_1437		0.00322063	0.96062
RCAP_rcc01921		hypothetical protein	0.643849	0.0622413	-0.449311	0.0314978	RSP_0009		0.0235841	0.89116	0.0180815	0.84116
RCAP_rcc02782		DegT/DnrJ/EryC1/StrS family aminotransferase	0.641347	0.0239973	-0.0635643	0.645401	No homolog
RCAP_rcc03196	tolB	TolB protein	0.640332	0.000424828	-0.20027	0.0145365	RSP_0669	tolB	0.205485	0.136803	0.29996	0.0762077
RCAP_rcc00063	gidA	tRNA uridine 5-carboxymethylaminomethyl modification enzyme GidA	0.638495	0.0141027	0.175123	0.67303	RSP_1229	gidA	0.383343	0.0089165	-0.195931	0.457713
RCAP_rcc00233		AFG1-like ATPase	0.638022	0.0260637	0.0805982	0.78834	RSP_1349		-0.052085	0.73698	-0.235134	0.0626112
RCAP_rcc02501	cycY	cytochrome c	0.637213	0.0246941	-0.077479	0.765911	RSP_0705		0.0982081	0.2336	0.153628	0.394464
RCAP_rcc00088		hypothetical protein	0.636769	0.27377			RSP_3107		0.073809	0.8524
RCAP_rcc00796	hisZ	ATP phosphoribosyltransferase regulatory subunit	0.635287	0.0558509	-0.195443	0.39315	RSP_3550		0.121716	0.164864
RCAP_rcc01097		hypothetical protein	0.635051	0.354633	-0.630035	0.0141588	RSP_2832		0.06884	0.038899
RCAP_rcc02566		reverse transcriptase catalytic domain-containing protein	0.633654	0.00933317			No homolog
RCAP_rcc03001	proA	glutamate-5-semialdehyde dehydrogenase	0.633641	0.00670006	-0.0357533	0.813955	RSP_3824	proA	0.371559	0.148162	0.173685	0.0527806
RCAP_rcc00238		hypothetical protein	0.633509	0.127858			No homolog
RCAP_rcc01719		ABC transporter ATP-binding protein	0.633193	0.00747294	-0.322947	0.218631	RSP_2895		-0.0380139	0.42592	-0.274745	0.0173226
RCAP_rcc02473		TonB-dependent receptor plug domain-containing protein	0.632797	0.260434			No homolog
RCAP_rct00035	None	None	0.632737	0.201476			No homolog
RCAP_rcc02466		hypothetical protein	0.631836	0.193393			RSP_0982		-0.0637803	0.46406
RCAP_rcc01961	gluQ	glutamyl-Q tRNA(Asp) synthetase	0.631671	0.129034			RSP_2628	gltX/glnS	0.0702826	0.7262
RCAP_rcc00715	pntA	pyridine nucleotide transhydrogenase subunit alpha	0.63159	0.0036264	-0.172482	0.203222	RSP_0240	pntA	-0.234622	0.59492	-0.147754	0.00850424
RCAP_rcc00348		hypothetical protein	0.631486	0.329012			RSP_1061		0.222593	0.027016
RCAP_rcc03048	lldD	L-lactate dehydrogenase	0.631343	0.0389978	1.11535	0.00159491	RSP_0829	lctB	-0.265213	0.53468	-0.211882	0.0238106
RCAP_rcc02609	clpP	ATP-dependent Clp protease proteolytic subunit ClpP	0.629554	0.0225572	-0.559626	0.371552	RSP_0197	clpP	-0.0394154	0.74702	0.469965	0.000422646
RCAP_rcc02142		BadM/Rrf2 family transcriptional regulator	0.629027	0.279294	0.0281111	0.912906	RSP_3865		-0.180637	0.2577	0.394199	0.273802
RCAP_rcc00427	panC	pantoate--beta-alanine ligase	0.62871	0.0509751	0.0198441	0.933191	RSP_1757	panC	-0.0881434	0.136783
RCAP_rcc00539		hypothetical protein	0.628129	0.0862351			RSP_0810		-0.14849	0.023679
RCAP_rcp00130	mdcA	malonate decarboxylase subunit alpha	0.626722	0.502665			No homolog
RCAP_rcp00120	cbiQ4	cobalt ABC transporter permease CbiQ-4	0.624104	0.489318			No homolog
RCAP_rcc03128	npdA	NAD-dependent deacetylase	0.624057	0.179504			RSP_3226		-0.0644028	0.33352
RCAP_rcc03307		GNAT family acetyltransferase	0.623495	0.316899			RSP_0784		0.0860721	0.54074
RCAP_rcc02638		calcium-binding EF-hand domain-containing protein	0.622119	0.065196			RSP_0416		0.0132611	0.95216
RCAP_rcc00267		M16 family peptidase	0.621789	0.0031419	0.845153	0.00309161	RSP_1096	pqqL	0.563829	0.127557	1.60782	0.00036976
RCAP_rcc03357		hypothetical protein	0.62033	0.180984			No homolog
RCAP_rcc03198	exbD2	biopolymer transport protein ExbD	0.618202	0.0133692			RSP_0671		0.188888	0.65688	0.264111	0.0296002
RCAP_rcc02577		phage integrase	0.617626	0.122463			No homolog
RCAP_rcc03190	fhs	formate--tetrahydrofolate ligase	0.609977	0.159922	-0.160011	0.533105	RSP_0663		0.304814	0.062899	0.916522	0.000691416
RCAP_rcc00363		hypothetical protein	0.609887	0.193326			No homolog
RCAP_rcc00352	asnA	asparaginase	0.6093	0.281732			No homolog
RCAP_rcc00612		hypothetical protein	0.605739	0.328116			RSP_0853		-0.00558177	0.97948
RCAP_rcc03442		lipoprotein	0.605224	0.15197			No homolog
RCAP_rcc01470		L-aminoadipate-semialdehyde dehydrogenase	0.604958	0.246794	-0.369651	0.157988	RSP_1292		-0.0522094	0.71556	-0.0924819	0.0452917
RCAP_rcc01340		LysR family transcriptional regulator	0.604118	0.425585			No homolog
RCAP_rcc00716	pntB	pyridine nucleotide transhydrogenase subunit beta	0.603802	0.0225159	-0.258944	0.409437	RSP_0239	PntB	-0.302692	0.040079	-0.1406	0.0176781
RCAP_rcp00102	proX2	glycine betaine/L-proline ABC transporter substrate-binding protein ProX-2	0.60327	0.107926	-0.690668	0.0142127	RSP_3059		0.067306	0.40206	0.155427	0.5454
RCAP_rcc03046	engD	GTP-dependent nucleic acid-binding protein EngD	0.602871	0.012688	-0.334141	0.0600508	RSP_0832		-0.036027	0.8699	-0.0286394	0.649478
RCAP_rcc02841	moeB2	molybdenum cofactor biosynthesis protein B	0.602391	0.548269			RSP_0597		0.0906482	0.65944
RCAP_rcc02624	lysS	lysyl-tRNA synthetase	0.601828	0.00127093	-0.0555948	0.765607	RSP_0584		0.0725924	0.7066	-0.00942164	0.867707
RCAP_rcc00361	rpmE	50S ribosomal protein L31	0.60101	0.110041	0.289775	0.363649	RSP_1043	rpmE	0.00302672	0.98454	0.0668032	0.137055
RCAP_rcp00077		hypothetical protein	0.599872	0.463674			RSP_6029		-0.30102	0.38674
RCAP_rcc03224		sugar transferase	0.599404	0.343847			RSP_1189	wcaJ	0.0486077	0.171361
RCAP_rcp00104	proV2	glycine betaine/L-proline ABC transporter ATP-binding protein ProV-2	0.598572	0.445654	0.135523	0.531331	RSP_3057		0.10038	0.59408
RCAP_rcc03306		acyl-CoA dehydrogenase, medium-chain specific	0.597242	0.00709614	0.572621	0.0803561	RSP_1679		0.347297	0.012823	-0.212633	0.0655163
RCAP_rcc01238	carA	carbamoyl-phosphate synthase small subunit	0.596101	0.0126996	-0.501683	0.00746547	RSP_1874	carA	0.0072861	0.86284	0.0403913	0.788892
RCAP_rcc01132	galM	aldose 1-epimerase	0.595621	0.0795669			RSP_3572	galM	-0.0617414	0.61902
RCAP_rcc02963		hypothetical protein	0.592365	0.0852462			No homolog
RCAP_rcc00209	mogA	molybdopterin biosynthesis mog protein	0.590185	0.066498			RSP_1823	mogA	0.0448014	0.91624
RCAP_rcc03044	gloA	lactoylglutathione lyase	0.590182	0.0448873	0.569346	0.0855444	RSP_0392		0.995493	0.054595
RCAP_rcc00890		hypothetical protein	0.590147	0.559067			No homolog
RCAP_rcc03473	gabT2	4-aminobutyrate aminotransferase	0.588638	0.035542			RSP_0312		-0.176071	0.107039
RCAP_rcc01209		cell wall hydrolase, SleB	0.587948	0.0158045	-0.0708949	0.579748	RSP_1860		0.0898522	0.70918
RCAP_rcc02430	nahG	salicylate hydroxylase	0.587525	0.143735			RSP_2656	nahG	-0.170688	0.21658
RCAP_rcc01915	guaB	inosine-5'-monophosphate dehydrogenase	0.586851	0.0126741	-0.0523402	0.529917	RSP_2868		-0.0738715	0.54336	-0.151595	0.154143
RCAP_rcc02550	infA	translation initiation factor IF	0.586735	0.0633067	-0.0391083	0.849019	RSP_0626	infA	-0.123413	0.32734	0.0680715	0.124271
RCAP_rcc00371		LysR family transcriptional regulator	0.586329	0.411118	-0.141619	0.622625	RSP_1055		-0.0352438	0.80158
RCAP_rcc02446	livF2	branched-chain amino acid ABC transporter ATP-binding protein LivF	0.585013	0.407483			RSP_1287		0.018752	0.75748
RCAP_rcc03180		hypothetical protein	0.583177	0.0996616			No homolog
RCAP_rcc01715	eno	phosphopyruvate hydratase	0.581629	0.0150641	0.111523	0.220341	RSP_2491	eno	-0.148627	0.22326	-0.197619	0.0585938
RCAP_rcc02096			0.581058	0.377413			No homolog
RCAP_rcc01683		terminase-like family protein	0.579709	0.120193			RSP_2467		0.130045	0.2536
RCAP_rcc02971	atpD	ATP synthase F1 subunit beta	0.578442	0.0484722	-0.16504	0.134521	RSP_2299	atpD	-0.347374	0.072765	-0.0568911	0.46281
RCAP_rcc02625		hypothetical protein	0.577665	0.141812			RSP_0583		0.0560107	0.68276
RCAP_rcc01498	puuD	gamma-glutamyl-gamma-aminobutyrate hydrolase	0.576396	0.112133			RSP_0244		0.272987	0.130179
RCAP_rcc00756		dme family transporter	0.575861	0.146844			RSP_0364		-0.000631819	0.99166
RCAP_rcc01731		U32 family peptidase	0.573861	0.0110848	-1.97421	0.00483093	RSP_0465		-0.727092	0.43386	-1.09356	0.000115821
RCAP_rct00038	None	None	0.573084	0.135758			No homolog
RCAP_rcc00318	rpmD	50S ribosomal protein L30	0.57306	0.0852985	0.688709	0.193409	RSP_1733	rpmD	0.248185	0.6295	-0.0524176	0.24664
RCAP_rcc02462		hypothetical protein	0.572405	0.108506	1.93467	4.81944e-05	RSP_2718		1.69276	0.0039599
RCAP_rcc02572		hypothetical protein	0.571673	0.31775			No homolog
RCAP_rcc03475		MiaB family RNA modification enzyme	0.568806	0.133718			RSP_0935		0.0993585	0.66552
RCAP_rcc02793		helicase domain-containing protein	0.568699	0.00173854	-0.130811	0.570785	RSP_2422	mgpS	0.349442	0.122297	0.0491689	0.564985
RCAP_rcc03210	talC	transaldolase	0.567517	0.00387732	0.172422	0.229163	RSP_0561		-0.177221	0.44402	0.155062	0.615368
RCAP_rct00027	None	None	0.565662	0.176028			No homolog
RCAP_rcc01781	yajC	preprotein translocase subunit YajC	0.563736	0.0119859	0.81117	0.145384	RSP_1797	YajC	0.428269	0.0076969	0.326338	1.91896e-05
RCAP_rcc02053	cobC	threonine-phosphate decarboxylase	0.562989	0.309536	-0.13569	0.57717	RSP_0789	cobC	0.262088	0.020621
RCAP_rcc02126	acsA1	acetate--CoA ligase	0.56066	0.354633	0.280734	0.327347	RSP_0579		-0.499498	0.41938	-0.0680058	0.297049
RCAP_rcc01256		hypothetical protein	0.558728	0.452317			No homolog
RCAP_rcc01869		invasion associated locus B family protein	0.557786	0.0355489	-0.144204	0.154428	RSP_6158	puc2A	-1.2348	0.4247	-1.06813	0.0776721
RCAP_rcc02175	mtbC	dimethylamine corrinoid protein	0.556937	0.0256869	-1.58401	0.000640243	RSP_2122	mtbC	-0.0960072	0.23752	-0.297138	0.0279373
RCAP_rcc02049		hypothetical protein	0.556868	0.394217			RSP_2829		0.117117	0.182657
RCAP_rcc01195	phnI	phosphonate metabolism protein PhnI	0.555347	0.628637			No homolog
RCAP_rcc00867		LysR family transcriptional regulator	0.555335	0.634595			RSP_3862		0.175718	0.115322
RCAP_rcc01098			0.555175	0.573044	-0.630035	0.0141588	No homolog
RCAP_rcc02385		hypothetical protein	0.552658	0.291105			No homolog
RCAP_rcc02044	cobJ	precorrin-3B C17-methyltransferase	0.55146	0.0779816	0.116854	0.38497	RSP_2824	cobJ	0.413793	0.175483
RCAP_rcc01123	cmk	cytidylate kinase	0.551276	0.191074	-0.0914141	0.525016	RSP_3591		-0.341827	0.14548
RCAP_rcc00024	gcdH	glutaryl-CoA dehydrogenase	0.549438	0.0420746	0.0698255	0.668889	RSP_1295		-0.0244718	0.90712	0.048467	0.69936
RCAP_rcc03075	ribAB	3,4-dihydroxy-2-butanone 4-phosphate synthase/GTP cyclohydrolase II	0.548691	0.0171352	0.27586	0.000765067	RSP_0757	ribBA	-0.0927405	0.68732
RCAP_rcc00613		TetR family transcriptional regulator	0.545559	0.0555102			No homolog
RCAP_rcc00970		hypothetical protein	0.545524	0.651468			No homolog
RCAP_rcc00428	panB	3-methyl-2-oxobutanoate hydroxymethyltransferase	0.543046	0.134622	-0.229045	0.430886	RSP_1756	panB	-0.190435	0.1492	0.0796581	0.439513
RCAP_rcc00376		divalent ion symporter	0.541903	0.033921			RSP_0998	nhaD	-0.0255877	0.89194
RCAP_rcc02791	fdxA	ferredoxin II	0.541865	0.0510256	-0.400251	0.209746	RSP_2424		-0.275411	0.0095185	0.0228605	0.935241
RCAP_rcc02702		cytochrome c/b561 family protein	0.541502	0.171956	0.797182	0.0721759	No homolog
RCAP_rcc02698	thiP	thiamine ABC transporter permease	0.541439	0.589666			RSP_1392	thiP	-0.0476864	0.589
RCAP_rcc01153	hisF	imidazole glycerol phosphate synthase subunit HisF	0.540431	0.0778281	-0.151486	0.132548	RSP_2242	hisF	-0.0793875	0.69216	0.0736708	0.293008
RCAP_rcc01665	recG	ATP-dependent DNA helicase RecG	0.538936	0.0722906			RSP_2623
RCAP_rcc02406	pgi	glucose-6-phosphate isomerase	0.53843	0.069306	0.0458177	0.833574	RSP_2736	pgi	0.425011	0.0093638	1.05746	0.000388607
RCAP_rcc03098	drpA	DNA protecting protein DprA	0.536524	0.089273			RSP_2177		0.0580899	0.68384
RCAP_rcp00049		iron siderophore/cobalamin ABC transporter permease	0.535882	0.263886			RSP_3391		0.0739097	0.31466
RCAP_rcp00096		LysR family transcriptional regulator	0.535087	0.265337			No homolog
RCAP_rcc01471	aspC1	aspartate aminotransferase	0.534318	0.40256			RSP_0763	aatA	-0.149287	0.3074	-0.129376	0.344248
RCAP_rcc01182	hisH	imidazole glycerol phosphate synthase subunit HisH	0.533683	0.0415723	-0.0930125	0.807724	RSP_2245	hisH	0.0386314	0.89234	0.124594	0.492441
RCAP_rcc01172	hemE	uroporphyrinogen decarboxylase	0.53367	0.24417	-0.517064	0.0525349	RSP_0680	hemE	-0.471174	0.150157	-0.164584	0.22204
RCAP_rcc03009		hypothetical protein	0.533496	0.292845			No homolog
RCAP_rcc03219		globin family protein	0.53166	0.212823			No homolog
RCAP_rcc03325		hemimethylated DNA-binding protein family	0.531594	0.119031			RSP_1498		-0.152145	0.037256
RCAP_rcc03165	accA	acetyl-CoA carboxylase carboxyl transferase subunit alpha	0.531526	0.114212	-0.184704	0.168155	RSP_1772	accA	-0.00922613	0.96946	0.0372172	0.875875
RCAP_rcc00752	purA	adenylosuccinate synthetase	0.530928	0.0169919	-0.285044	0.224761	RSP_0366		-0.12559	0.25304	-0.113275	0.196179
RCAP_rcc01544	dctQ2	TRAP C4-dicarboxylate transport system permease subunit DctQ	0.530499	0.051458			RSP_0099		-0.709095	0.08828	-0.181774	0.170456
RCAP_rcc00604		TerC family integral membrane protein	0.530401	0.175814			No homolog
RCAP_rcc02180		hypothetical protein	0.526144	0.572382			No homolog
RCAP_rcc02999		hypothetical protein	0.525847	0.436754			RSP_6239		0.200884	0.36542
RCAP_rcc01024	ugpB	sn-glycerol-3-phosphate-binding periplasmic protein ugpB	0.522875	0.553745			No homolog
RCAP_rcc02302	engA	GTP-binding protein EngA	0.52221	0.0426727	0.159543	0.45636	RSP_2699		-0.01534	0.87098	0.0791275	0.159921
RCAP_rcc03348	prpC	2-methylcitrate synthase	0.521003	0.579608			RSP_1994	gltA	-0.492455	0.081716	-0.00728657	0.966398
RCAP_rcc01310		hypothetical protein	0.519477	0.478568			No homolog
RCAP_rcc03008		hypothetical protein	0.51902	0.368122			No homolog
RCAP_rcc03283	rseC	sigma-E factor regulatory protein RseC	0.518604	0.667604			RSP_3188		0.144053	0.29664
RCAP_rcc03467		hypothetical protein	0.518434	0.634126			No homolog
RCAP_rcc00677	bchI	magnesium chelatase ATPase subunit I	0.517808	0.16958	-0.0848325	0.484409	RSP_0273	bchI	-0.876149	0.37304	-0.337099	0.0231655
RCAP_rcc02928		XRE family transcriptional regulator	0.514031	0.0882788	-0.535084	0.0380825	No homolog
RCAP_rcc01249		TatD-related deoxyribonuclease	0.513977	0.225997			RSP_0675		-0.0761528	0.79148	-0.303187	0.0419144
RCAP_rcc02424		short-chain dehydrogenase/reductase family oxidoreductase	0.513605	0.129007	-0.188882	0.0397416	RSP_2453		0.0870933	0.67776	-0.279116	0.381304
RCAP_rcc02713		LysE family transporter	0.511198	0.308996			No homolog
RCAP_rcp00111	fhuD2	ferrichrome ABC transporter periplasmic ferrichrome-binding protein FhuD-2	0.509213	0.664707			RSP_1439		-0.0147533	0.8984
RCAP_rcc03338	aceA	isocitrate lyase	0.508965	0.538546			No homolog
RCAP_rcc00531	carB	carbamoyl-phosphate synthase large subunit	0.506829	0.0109328	-0.0323957	0.647065	RSP_0818	carB	0.0247764	0.90152	-0.104735	0.0724393
RCAP_rcc00655		hypothetical protein	0.505286	0.286075			No homolog
RCAP_rcc02754	gatC	glutamyl-tRNA(Gln) amidotransferase subunit C	0.503968	0.13626	0.0246709	0.92767	RSP_6043	gatC	-0.022625	0.89966	0.0474792	0.199629
RCAP_rcc00029	secB	protein-export chaperone SecB	0.503485	0.0991483	0.16036	0.0764387	RSP_1237	secB	-0.0918672	0.6599	0.00339309	0.992712
RCAP_rcc00345	oxaA	inner membrane protein OxaA	0.502857	0.0169919	-0.376134	0.0380441	RSP_1064		-0.119399	0.20044	-0.226892	0.00302283
RCAP_rcc02191		MerR family transcriptional regulator	0.50187	0.494669			RSP_1790		0.170106	0.050016
RCAP_rcc01624	miaA	tRNA delta(2)-isopentenylpyrophosphate transferase	0.500559	0.364241	0.00487137	0.985363	RSP_2704	miaA	0.140889	0.62454
RCAP_rcc02408	zwf	glucose-6-phosphate 1-dehydrogenase	0.500094	0.11862	0.122676	0.359929	RSP_2734	zwf	0.485005	0.00103851	1.64678	1.1293e-05
RCAP_rcc00678	crtA	spheroidene monooxygenase	0.49855	0.0962593	-0.653385	0.00892462	RSP_0272	crtA	-1.45011	0.46842	-0.555755	6.0696e-07
RCAP_rcp00055		alpha/beta fold family hydrolase	0.497525	0.257734			RSP_3036		0.111229	0.3375
RCAP_rcc02149		hypothetical protein	0.49685	0.137577	-0.191799	0.445986	RSP_1807		0.335109	0.066781
RCAP_rcc02562		hypothetical protein	0.495171	0.436959			No homolog
RCAP_rcc01808	hemB	porphobilinogen synthase	0.494373	0.13941	-0.219536	0.147728	RSP_2848	hemB	-0.337109	0.3151	-0.246453	0.0558354
RCAP_rcc01210	folB	dihydroneopterin aldolase	0.493921	0.108506	-0.43897	0.037555	RSP_1861		0.039994	0.86216
RCAP_rcc01413		hypothetical protein	0.49263	0.670364			No homolog
RCAP_rcc01563		3-hydroxyisobutyryl-CoA hydrolase	0.492626	0.0410986	0.368781	0.00340174	RSP_0155		-0.437971	0.033724
RCAP_rcc00812		hypothetical protein	0.492079	0.0453821	-0.193178	0.333009	RSP_0779	perM	0.0189451	0.90278
RCAP_rcc02248		aldo/keto reductase family oxidoreductase	0.491851	0.165696	0.37531	0.376597	RSP_3201		-0.0196941	0.89828
RCAP_rcc01431		AraC family transcriptional regulator	0.490953	0.459307			No homolog
RCAP_rcc00799	mrdB	rod shape-determining protein RodA	0.490549	0.137616			RSP_2325	rodA	-0.00280892	0.9546
RCAP_rcc00062	gidB	methyltransferase GidB	0.488622	0.13794	0.21441	0.107393	RSP_1228	gidB	0.365555	0.057256	-0.0374329	0.758559
RCAP_rcc02584	hup3	DNA-binding protein HU	0.488226	0.211043	0.210551	0.476885	No homolog
RCAP_rct00046	None	None	0.48711	0.293394			No homolog
RCAP_rcc02683		type 11 family methyltransferase	0.487005	0.316616			RSP_0765		0.145584	0.31834
RCAP_rcc02735		virulence-associated protein E	0.484831	0.636408			No homolog
RCAP_rcc03381	sseA	3-mercaptopyruvate sulfurtransferase	0.483792	0.0158008	-0.152362	0.428741	RSP_0885	SseA	-0.0342873	0.41176	-0.355431	0.0273345
RCAP_rcc02037		CbiM family cobalamin biosynthesis protein	0.483305	0.202902			RSP_3207		-0.163404	0.187695
RCAP_rcc02474		hypothetical protein	0.481985	0.548628			No homolog
RCAP_rcc00695	pufX	intrinsic membrane protein PufX	0.479126	0.35324	-0.276247	0.663277	RSP_0255	pufX	-1.27841	0.49632	-0.487164	0.00206965
RCAP_rcc02361	lexA	LexA repressor	0.478839	0.162476	-1.17676	0.0168808	RSP_1997	lexA	-0.249352	0.38442	-0.15789	0.0659176
RCAP_rcc02555		HxlR family transcriptional regulator	0.478795	0.465622			No homolog
RCAP_rcc01569	purF	amidophosphoribosyltransferase	0.478139	0.0859543	-0.0851097	0.802825	RSP_2454	purF	0.0540212	0.85554	0.480496	0.0111024
RCAP_rcc01580		hypothetical protein	0.477251	0.195664			RSP_0304	ureE	-0.0953553	0.30742
RCAP_rcc00322	secY	preprotein translocase subunit SecY	0.476689	0.0263015	-0.360298	0.0586369	RSP_1735	secY	0.0375712	0.21972	-0.0410456	0.684158
RCAP_rct00009	None	None	0.476395	0.359949			No homolog
RCAP_rcc02227		hypothetical protein	0.475167	0.684997			No homolog
RCAP_rcc00647	kdtA2	3-deoxy-D-manno-octulosonic-acid transferase	0.473782	0.518568			No homolog
RCAP_rcc01136	znuB	zinc ABC transporter permease ZnuB	0.473755	0.107926			RSP_3567	znuB	0.106356	0.031184
RCAP_rcc00244		hypothetical protein	0.472904	0.368448			No homolog
RCAP_rcc00584	anfA	nitrogen fixation regulatory protein AnfA	0.471777	0.562729			RSP_0051	torF	-0.128747	0.062022
RCAP_rcc01339		hypothetical protein	0.47155	0.32565			No homolog
RCAP_rcc03214		hypothetical protein	0.470509	0.692373			RSP_0557		1.01336	0.118636
RCAP_rcc02909		hypothetical protein	0.470347	0.667373			No homolog
RCAP_rcc01287	mcrC	McrBC restriction endonuclease system subunit McrC	0.469983	0.452317			No homolog
RCAP_rct00016	None	None	0.469208	0.240994			No homolog
RCAP_rcc01192	phnF	phosphonates metabolism transcriptional regulator PhnF	0.469102	0.247818			No homolog
RCAP_rcc03369		GntR family transcriptional regulator	0.468937	0.530677			RSP_1925		-0.411426	0.0153414
RCAP_rcc00168		ABC transporter polysaccharide inner membrane subunit	0.46771	0.144445			RSP_3917	rkpT1	-0.0436653	0.26458
RCAP_rcc02161		hypothetical protein	0.465208	0.484681			No homolog
RCAP_rcc00648	kdtA3	3-deoxy-D-manno-octulosonic-acid transferase	0.464066	0.373615			No homolog
RCAP_rcc00315	rplF	50S ribosomal protein L6	0.463872	0.172091	0.0086174	0.942772	RSP_1730	rplF	0.329939	0.023604	-0.00363469	0.90991
RCAP_rcc03296	betC	choline-sulfatase	0.463523	0.285343			RSP_0594		-0.0454714	0.53804
RCAP_rcc01707	fda	fructose-bisphosphate aldolase	0.462266	0.0637106	0.00265757	0.950211	No homolog
RCAP_rcp00060		TonB-dependent receptor	0.461546	0.461535			No homolog
RCAP_rcc01870	fabF2	3-oxoacyl-ACP synthase II	0.460803	0.0882947	0.305202	0.316715	RSP_2777		0.0856625	0.42146	0.0565294	0.515613
RCAP_rcc00149		hypothetical protein	0.460014	0.216152			RSP_3403		-0.108368	0.02968
RCAP_rcc02970	atpC	ATP synthase F1 subunit epsilon	0.459405	0.137409	0.181637	0.152101	RSP_2300	atpC	-0.117177	0.23236
RCAP_rcp00047		hypothetical protein	0.45908	0.639296			No homolog
RCAP_rcc00418		TetR family transcriptional regulator	0.458841	0.476565			RSP_3680		-0.0780899	0.55884
RCAP_rcc00553	argC	N-acetyl-gamma-glutamyl-phosphate reductase	0.458134	0.0432394	0.0364405	0.792189	RSP_2946	argC	0.0106207	0.93768	0.0671853	0.580999
RCAP_rcc02351		LysE family transporter	0.457243	0.0711422			RSP_2343		-0.0870714	0.156325
RCAP_rcc00347		PP-loop family ATPase	0.456213	0.181101			RSP_1062		0.0495944	0.189421
RCAP_rcc00109		hypothetical protein	0.454621	0.461581			RSP_3078		0.0342208	0.81768	-0.267056	0.376115
RCAP_rcc02256	kdpE	KDP operon transcriptional regulatory protein KdpE	0.454538	0.494669			RSP_3430		0.426662	0.23842
RCAP_rcc02896	baeR	transcriptional regulatory protein BaeR	0.453645	0.530299			No homolog
RCAP_rcc02983		extensin family protein	0.453572	0.578774			RSP_2285		0.0157022	0.92542
RCAP_rcc03212	prmA	ribosomal protein L11 methyltransferase	0.452361	0.117212	0.792519	0.0814772	RSP_0558		0.199306	0.50806	0.15535	0.302092
RCAP_rcc01858	guaA1	GMP synthase	0.452102	0.0633067	0.00270971	0.985981	RSP_0005	guaA	-0.0417493	0.86918	-0.215714	0.304279
RCAP_rcp00129	mdcD	malonate decarboxylase subunit delta	0.452077	0.70308			No homolog
RCAP_rcc03162		mandelate racemase/muconate lactonizing enzyme family protein	0.451954	0.0833778	0.314937	0.259614	RSP_1769		0.103085	0.135963	0.593035	0.00017708
RCAP_rcc01711	tyrS	tyrosyl-tRNA synthetase	0.45144	0.291585	-0.173787	0.441506	RSP_4041	tyrS	0.0125854	0.96992	0.084482	0.334098
RCAP_rcc00073	nadC	nicotinate-nucleotide diphosphorylase	0.45033	0.205901	-0.269145	0.263838	RSP_3873	modD	0.0949943	0.35746
RCAP_rcc02330		hypothetical protein	0.449503	0.648725			RSP_2357		0.136264	0.44804
RCAP_rcc02729		hypothetical protein	0.449481	0.706972			No homolog
RCAP_rcc02907		hypothetical protein	0.448808	0.590728			No homolog
RCAP_rct00030	None	None	0.448268	0.495177			No homolog
RCAP_rcc02734	recD	exodeoxyribonuclease V	0.447482	0.686016			No homolog
RCAP_rcc00538		methylmalonyl-CoA epimerase	0.445745	0.199459	-0.970132	0.359535	RSP_0812		-0.287471	0.111862	-0.292075	0.0517433
RCAP_rcc01134		Fur family transcriptional regulator	0.445618	0.324091			RSP_3569	zur	0.0443875	0.70152
RCAP_rcc02766	petP	transcriptional regulator PetP	0.444776	0.253088	-0.0209579	0.951204	RSP_1139		-0.150728	0.68082	-0.158449	0.0625567
RCAP_rcc00028	idi1	isopentenyl-diphosphate delta-isomerase	0.443435	0.324963			RSP_0276		-0.913563	0.38904
RCAP_rct00054	None	None	0.443258	0.363337			No homolog
RCAP_rcc02870	glcE	glycolate dehydrogenase, subunit GlcE	0.4417	0.491822			RSP_1019		-0.270664	0.38328
RCAP_rcc03163		hypothetical protein	0.441199	0.124665	0.507079	0.0970359	RSP_1770		0.185986	0.614	0.770277	9.32903e-07
RCAP_rcc02293		hypothetical protein	0.440612	0.407293			No homolog
RCAP_rcc03055	dnaG	DNA primase	0.43897	0.3552	-0.0386804	0.768186	RSP_0397	dnaG	0.311077	0.03934	-0.457532	0.0195259
RCAP_rcc03454		hypothetical protein	0.438927	0.363283			RSP_1360		-0.118703	0.0034005
RCAP_rcc02008	tig	trigger factor	0.438771	0.0339312	-0.191911	0.0617679	RSP_0142	tig	-0.163107	0.3457
RCAP_rcc02476	ppaC	inorganic pyrophosphatase	0.438189	0.0763977	-0.0990639	0.298796	RSP_2307		-0.116634	0.48154	-0.114955	0.631337
RCAP_rcc02671	efp	translation elongation factor P	0.437569	0.259785	-0.114686	0.732972	RSP_0479		-0.0970395	0.188298	-0.391365	0.151177
RCAP_rcc01562	mmsB	3-hydroxyisobutyrate dehydrogenase	0.437059	0.231013	0.153541	0.494804	RSP_0154		-0.705425	0.0052611	0.210804	0.573255
RCAP_rcc02790		CarD family transcriptional regulator	0.436535	0.0277555	-0.85124	0.00794726	RSP_2425		-0.359788	0.20386	0.0920302	0.131626
RCAP_rcc03185		hypothetical protein	0.436034	0.300844			No homolog
RCAP_rcc03340		hypothetical protein	0.43577	0.461535			No homolog
RCAP_rcc01615		methylenetetrahydrofolate reductase	0.435535	0.410386			RSP_2769		0.145278	0.6245
RCAP_rcc03459		hypothetical protein	0.434301	0.0702204			RSP_1365		-0.213429	0.54566
RCAP_rcc00936		lambda family phage portal protein	0.434175	0.715881			No homolog
RCAP_rcc00880		CHAP domain-containing protein	0.43393	0.434828	1.26839	0.000163573	No homolog
RCAP_rcc03006	apbE	thiamine biosynthesis lipoprotein ApbE	0.429346	0.605512			No homolog
RCAP_rcc00581		hypothetical protein	0.427819	0.399582			RSP_0326		-0.0335734	0.86942
RCAP_rcc02048	cobW	cobalamin biosynthesis protein CobW	0.426811	0.0737714	-0.0708656	0.519101	RSP_2828	cobW	0.250978	0.047578	0.457773	0.00533842
RCAP_rcc00540		nitroreductase	0.426422	0.263949	0.187034	0.566801	RSP_0809		-0.191061	0.0083837
RCAP_rcc00742	atpE	ATP synthase F0 subunit C	0.424987	0.124168			RSP_1037	atpE	-0.50388	0.074582
RCAP_rcc00797	hisG	ATP phosphoribosyltransferase catalytic subunit	0.424448	0.164559	-0.1533	0.09049	RSP_3549	hisG	0.110723	0.3887
RCAP_rcp00023		NAD-dependent epimerase/dehydratase family protein	0.422351	0.709456			No homolog
RCAP_rcc02040	cobM	precorrin-4 C11-methyltransferase	0.422336	0.372447	-0.302023	0.059876	RSP_2821	cobM	0.309244	0.06918
RCAP_rcc02771		TetR family transcriptional regulator	0.422236	0.366465	-0.137218	0.470974	RSP_6137		-0.130227	0.184255	0.0225559	0.692194
RCAP_rcc00839	glcB	malate synthase	0.421858	0.176791	0.321976	0.168727	RSP_1980	glcB	-0.195096	0.20226	0.108331	0.164923
RCAP_rcc00131		tRNA/rRNA cytosine-C5-methylase	0.42166	0.226789	-0.121906	0.60123	RSP_6147		-0.0675222	0.57982
RCAP_rcc01537	nuoN	NADH-quinone oxidoreductase subunit N	0.421218	0.402885	-0.539684	0.0986356	RSP_2530	nuoN	-0.258901	0.152397	-0.134344	0.0974767
RCAP_rcc01616		hypothetical protein	0.419344	0.523637			RSP_2770		0.343266	0.089896
RCAP_rcc02154		TM2 domain-containing protein	0.419152	0.288921			No homolog
RCAP_rcc02322	prfC	peptide chain release factor 3	0.418282	0.142309	-0.440459	0.148589	RSP_2537	prfC	-0.000166601	0.99924	-0.217819	0.00379207
RCAP_rcc03125		heavy metal transport/detoxification protein family	0.417645	0.434984			No homolog
RCAP_rcc00061	parA	chromosome-partitioning protein ParA	0.416853	0.0835494	0.191434	0.451012	RSP_1227	parA	0.241414	0.086695	-0.447181	0.00714231
RCAP_rcc00483		AsnC/Lrp family transcriptional regulator	0.41539	0.480122			RSP_0722		-0.0240454	0.82678
RCAP_rcc03249		BioY family protein	0.414251	0.262629			RSP_2173		-0.200935	0.26914	-0.594419	7.05789e-06
RCAP_rcc03470		phosphate transporter	0.413674	0.161765			RSP_2170		0.1297	0.55064
RCAP_rcc00060	parB	chromosome-partitioning protein ParB	0.413372	0.203029	0.0675379	0.740191	RSP_1225	spoJ	0.187052	0.3802	-0.108925	0.184366
RCAP_rcc01363	leuA	2-isopropylmalate synthase	0.412914	0.139517	0.253665	0.00851604	RSP_2330	leuA	-0.175758	0.55258	0.15971	0.272027
RCAP_rcc03195		OmpA/MotB domain-containing protein	0.411325	0.0759476	0.267122	0.240392	RSP_0668		-0.0139895	0.70978	0.272799	0.00290593
RCAP_rcc00982		hypothetical protein	0.410612	0.572264			No homolog
RCAP_rcc01574	alr	alanine racemase	0.410023	0.147307	0.0749296	0.12616	RSP_2460	alr	-0.0399114	0.84678
RCAP_rcc02700		lipoprotein	0.409648	0.458047			No homolog
RCAP_rcc02968		hypothetical protein	0.409047	0.201111			No homolog
RCAP_rcc01201		hypothetical protein	0.408621	0.597553			RSP_2937		0.136777	0.30584
RCAP_rcc00729		hypothetical protein	0.406156	0.458793			RSP_0972		-0.17733	0.4304
RCAP_rcc02973	atpA	ATP synthase F1 subunit alpha	0.405746	0.0792698	-0.171935	0.161311	RSP_2297	atpA	-0.353881	0.111181	-0.0829909	0.0896636
RCAP_rcc01547	prfB	peptide chain release factor 2	0.40367	0.0589587	-0.259796	0.0741652	RSP_2977	prfB	-0.0923894	0.24966	-0.0879539	0.500406
RCAP_rcp00071	nosL	nitrous oxide reductase accessory protein NosL	0.403629	0.706108	-0.967637	0.0613228	No homolog
RCAP_rcc02753	gatA	glutamyl-tRNA(Gln) amidotransferase subunit A	0.402816	0.08309	0.0825221	0.177238	RSP_2270	gatA	0.106545	0.021823	-0.0394218	0.363755
RCAP_rcc02213		hypothetical protein	0.39932	0.728648			No homolog
RCAP_rcc02174		radical SAM family protein	0.397892	0.4711			RSP_2123		0.0703977	0.50552
RCAP_rcc03032		TetR family transcriptional regulator	0.396774	0.482311			No homolog
RCAP_rcc01735		NnrS family protein	0.395812	0.292575			No homolog
RCAP_rcc02806		hypothetical protein	0.394614	0.471869			RSP_1579		0.156529	0.138697
RCAP_rcp00150		polyols ABC transporter ATP-binding protein	0.394338	0.518694			RSP_1445		-0.165286	0.00064205	0.0979011	0.272967
RCAP_rcc02033	cobZ	precorrin 3B synthase CobZ	0.393187	0.353296			No homolog
RCAP_rcc01698		hypothetical protein	0.39157	0.467493			RSP_2479		-0.0422209	0.5848
RCAP_rcc00045	regA1	photosynthetic apparatus regulatory protein RegA	0.391525	0.0645485	0.0372276	0.769361	RSP_1518	prrA	-0.659889	0.0119374	-0.245516	0.399417
RCAP_rcc01154	hisA	1-(5-phosphoribosyl)-5-[(5-phosphoribosylamino)methylideneamino] imidazole-4-carboxamide isomerase	0.390872	0.494669	0.190477	0.0803021	RSP_2243	hisA	0.0983378	0.71602	-0.08058	0.644386
RCAP_rcc03182		methyltransferase small domain-containing protein	0.389274	0.579934			RSP_0748		0.0152514	0.50026
RCAP_rcp00030		hypothetical protein	0.389007	0.496099			No homolog
RCAP_rcc01135	znuC	zinc ABC transporter ATP-binding protein ZnuC	0.388888	0.153057			RSP_3568	znuC	-0.0348955	0.80514
RCAP_rcc00980		phage virion morphogenesis protein	0.388455	0.728646			No homolog
RCAP_rcc02987		OmpA/MotB domain-containing protein	0.388262	0.125522	0.983181	0.017817	RSP_2289		-0.0348558	0.6102	-0.267096	0.0130532
RCAP_rcc01892	typA	GTP-binding protein TypA/BipA	0.388164	0.079661	-0.0610072	0.604416	RSP_0448		0.0214511	0.9545	-0.15709	0.00273504
RCAP_rcc03129	rpmB	50S ribosomal protein L28	0.387747	0.345487	0.334139	0.0232002	RSP_2016	rpmB	-0.196859	0.29094	-0.00275716	0.992887
RCAP_rcc02945		hypothetical protein	0.387486	0.74367			No homolog
RCAP_rcc01862	xerD	tyrosine recombinase XerD	0.386505	0.176028	-0.270027	0.0823527	RSP_2815	xerD	0.293616	0.055538
RCAP_rcc02503		hypothetical protein	0.38436	0.362232			No homolog
RCAP_rcc01102		hypothetical protein	0.384348	0.548628			No homolog
RCAP_rcc02711	asd	aspartate-semialdehyde dehydrogenase	0.383945	0.146103	0.000910441	0.99324	RSP_1376	asd	-0.0262076	0.5796	-0.133631	0.22137
RCAP_rcc00692	pufA	light-harvesting protein B-870 subunit alpha	0.383538	0.397128			RSP_0258	pufA	-1.46322	0.37722
RCAP_rct00026	None	None	0.382369	0.273182			No homolog
RCAP_rcc00065	rho	transcription termination factor Rho	0.381167	0.147372	-0.214424	0.0769211	RSP_1231	rho	0.0161301	0.9405	-0.0469177	0.650256
RCAP_rcc01605		thiamine monophosphate synthase	0.381148	0.193326	0.773471	0.181394	RSP_3828		-0.0292739	0.84402
RCAP_rcc02464	proS	prolyl-tRNA synthetase	0.380356	0.167703	-0.0858065	0.54378	RSP_0778	ProS	-0.125419	0.73032	-0.00783512	0.834112
RCAP_rcc03327	lolA	outer membrane lipoprotein carrier protein LolA	0.380219	0.241552	0.908751	0.0914629	RSP_1497		0.775228	0.069755	1.40057	0.000833632
RCAP_rcp00103	proW2	glycine betaine/L-proline ABC transporter permease ProW-2	0.379355	0.441012			RSP_3058		0.0905078	0.6175
RCAP_rcp00021	rfbF	glucose-1-phosphate cytidylyltransferase	0.378878	0.653401			RSP_1538		-0.0405313	0.6827	0.362984	0.00162935
RCAP_rct00043	None	None	0.377914	0.76084			No homolog
RCAP_rct00032	None	None	0.37672	0.33828			No homolog
RCAP_rcc02375	exbB	biopolymer transport protein ExbB	0.37651	0.444325			RSP_0920	exbB	0.181542	0.451
RCAP_rcc03168	ftsE	cell division ATP-binding protein FtsE	0.375859	0.159922	-0.121181	0.606613	RSP_0733		0.0423442	0.93194
RCAP_rcc00968		hypothetical protein	0.37579	0.518568			RSP_1636		0.250111	0.26544
RCAP_rcc02036	cbiN	cobalt transport protein CbiN	0.375363	0.43329			No homolog
RCAP_rcc02387		hypothetical protein	0.374963	0.518568			No homolog
RCAP_rct00015	None	None	0.374627	0.323587			No homolog
RCAP_rcc01804	garR	2-hydroxy-3-oxopropionate reductase	0.374404	0.368379			RSP_2846		-0.557836	0.040003	0.0481274	0.369245
RCAP_rcc02549	maf	septum formation protein Maf	0.373536	0.262643			RSP_0625		0.0442851	0.63608	0.167802	0.197758
RCAP_rcc00941		hypothetical protein	0.373344	0.761189			RSP_6052		-0.26036	0.152399	-0.445263	0.00861968
RCAP_rcc03397	def2	peptide deformylase	0.370752	0.164823	-1.47437	0.0297135	RSP_0872	def1	-0.0350994	0.689	-0.217245	0.395159
RCAP_rcc01140		hypothetical protein	0.370467	0.526416			RSP_0798		-0.105522	0.11374
RCAP_rcc01289		hypothetical protein	0.370097	0.566186			No homolog
RCAP_rcc03251	cbiO3	cobalt ABC transporter ATP-binding protein CbiO	0.369768	0.449419	-0.608653	0.030493	RSP_2175		-0.288039	0.051237
RCAP_rcc01606		tRNA/rRNA methyltransferase, SpoU family	0.369325	0.336556	-0.576583	0.0624183	RSP_3829		0.0447704	0.47256	-0.100057	0.272447
RCAP_rcc01464		hypothetical protein	0.369149	0.526431			No homolog
RCAP_rcc01288		hypothetical protein	0.368972	0.647839			No homolog
RCAP_rcc00741	atpB	ATP synthase F0 subunit A	0.368463	0.248078	-1.27564	0.0015553	RSP_1038	atpB	-0.421404	0.158178
RCAP_rcp00080	arsB	arsenite resistance protein ArsB	0.368347	0.43329			RSP_3126		-0.0398136	0.83716
RCAP_rct00042	None	None	0.368068	0.326126			No homolog
RCAP_rcc01215		AsnC/Lrp family transcriptional regulator	0.367446	0.65781			RSP_1866		0.141249	0.4469
RCAP_rcc02218	modB2	molybdate ABC transporter permease ModB	0.367347	0.767219			No homolog
RCAP_rcc01875	sufS1	cysteine desulfurase	0.367309	0.103295	0.419685	0.0426279	RSP_0431		0.175464	0.015796	0.292233	0.0727014
RCAP_rcc00820	murC	UDP-N-acetylmuramate--L-alanine ligase	0.367222	0.285962	0.00748761	0.975682	RSP_2108	murC	-0.214792	0.192124	-0.151435	0.143989
RCAP_rcc01191		transferase hexapeptide repeat family protein	0.366948	0.716172			RSP_1706		0.181554	0.097178
RCAP_rcc02786		hemolysin-type calcium-binding repeat family protein	0.365279	0.507473			No homolog
RCAP_rcc02407	pgl	6-phosphogluconolactonase	0.364423	0.356123	0.370036	0.287748	RSP_2735	pgl	0.591421	0.0032217	1.35372	2.8686e-05
RCAP_rcc03132	hrpB	ATP-dependent RNA helicase HrpB	0.363783	0.195664	0.417608	0.0279895	RSP_2013		0.126035	0.164705
RCAP_rcc03167		hypothetical protein	0.363238	0.294412	0.199453	0.37925	RSP_0734		-0.0628768	0.71548
RCAP_rcc01782	secD	protein-export membrane protein SecD	0.362875	0.211863	0.076999	0.485116	RSP_1798	SecD	0.296772	0.2724	0.11437	0.478888
RCAP_rcc02559		GNAT family acetyltransferase	0.36126	0.478204			No homolog
RCAP_rcc00549	purL	phosphoribosylformylglycinamidine synthase II	0.358596	0.0855436	-0.199191	0.188142	RSP_2951	purL	-0.0273258	0.92356	-0.105097	0.458075
RCAP_rcc00064	trmE	tRNA modification GTPase TrmE	0.358459	0.149122	-0.411723	0.181039	RSP_1230	thdF	0.391524	0.0116598
RCAP_rcc02843	moaA2	molybdenum cofactor biosynthesis protein A	0.358217	0.710696			RSP_3050	moaA	0.295491	0.052364
RCAP_rcc02410		hypothetical protein	0.357577	0.300524			RSP_2647		0.018658	0.94534
RCAP_rcc01681		aminodeoxychorismate lyase	0.356968	0.314193	-0.19507	0.0213341	RSP_2465		0.00906716	0.94718
RCAP_rcc00496	valS	valyl-tRNA synthetase	0.353759	0.186556	-0.00391006	0.969451	RSP_1989	valS	-0.052911	0.6861	-0.0216762	0.772523
RCAP_rcc01488	purM	phosphoribosylformylglycinamidine cyclo-ligase	0.353597	0.100739	-0.195607	0.563941	RSP_1969	purM	-0.00892552	0.85766	-0.0542357	0.565503
RCAP_rcc01752	alaS	alanyl-tRNA synthetase	0.353298	0.147741	0.131097	0.275208	RSP_0451	alaS	-0.146048	0.126399	-0.147195	0.128353
RCAP_rcc03041	thyX	thymidylate synthase ThyX	0.352034	0.481808	-0.0381502	0.803606	No homolog
RCAP_rcc00273	rsmB1	ribosomal RNA small subunit methyltransferase B	0.348096	0.318586	-0.393578	0.0369842	RSP_6147		-0.0675222	0.57982
RCAP_rcc00248		hypothetical protein	0.347402	0.653173			RSP_1390		-0.0495634	0.70238
RCAP_rcc00740	atpI	ATP synthase F0 subunit I	0.347115	0.40144			RSP_1039	atpI	-0.115012	0.39382
RCAP_rcc00213	nusA	transcription elongation factor NusA	0.345802	0.0956116	0.0852941	0.105956	RSP_1163	nusA	-0.182755	0.062539	-0.137568	0.102048
RCAP_rcc01125	rpsA	30S ribosomal protein S1	0.345533	0.256914	-0.0287399	0.76157	RSP_3590		-0.391152	0.0107042	-0.228816	0.0218565
RCAP_rcc00743	atpX	ATP synthase F0 subunit B'	0.344935	0.119398	-0.243121	0.296196	RSP_1036	atpX	-0.424621	0.00182389	0.243594	0.316612
RCAP_rcc01945		group 1 glycosyl transferase	0.344815	0.245035	-0.331886	0.228251	RSP_1116		0.0171062	0.91786
RCAP_rcc02212		ThiJ/PfpI family protein	0.344434	0.736461			RSP_2570	pfpI	0.0680088	0.55318
RCAP_rcc02964	webC	UDP-N-acetylglucosamine 2-epimerase	0.344409	0.271243	0.0380707	0.727102	No homolog
RCAP_rcc00814		LysR family transcriptional regulator	0.343396	0.677295			RSP_3124		0.0662701	0.89018
RCAP_rcc00074	nudH	(di)nucleoside polyphosphate hydrolase	0.343299	0.220382	-0.121689	0.557767	RSP_0931	ialA	0.169772	0.081843
RCAP_rcc03428	livH3	branched-chain amino acid ABC transporter permease LivH	0.342577	0.319492			RSP_2277		-0.0275603	0.80732
RCAP_rcc00247		NnrU family protein	0.342106	0.68031			RSP_0318		-0.0647365	0.3425
RCAP_rcc00309	rpsQ	30S ribosomal protein S17	0.340971	0.381373	0.339879	0.149315	RSP_6017	rpsQ	0.0722036	0.3315	-0.035295	0.811679
RCAP_rcc02632		HAD superfamily hydrolase	0.340818	0.605844	0.022707	0.855728	RSP_0412		-0.0483429	0.82106
RCAP_rcc02221	guaA2	GMP synthase	0.34061	0.770863			No homolog
RCAP_rcc00421	lysC	aspartate kinase	0.340438	0.151264	0.0102132	0.919655	RSP_1849		0.0670227	0.8084
RCAP_rcc00026		hypothetical protein	0.339333	0.0959917	0.197552	0.204988	No homolog
RCAP_rcc02199	pflA1	[pyruvate formate-lyase]-activating enzyme	0.33737	0.78264			No homolog
RCAP_rcc00874		inositol monophosphatase	0.337351	0.483073	0.716969	0.0576466	RSP_1893		-0.0183967	0.92276
RCAP_rcc01447	hemA	5-aminolevulinate synthase	0.337171	0.216152	-0.00840251	0.927277	RSP_2984	hemA	-0.912567	0.27258	0.00922181	0.845205
RCAP_rcc01676	fabG	3-oxoacyl-ACP reductase	0.33689	0.214132	-0.010095	0.937797	RSP_2461	fabG	-0.0456563	0.48216	0.149228	0.00605446
RCAP_rcc00139		nucleotidyltransferase/DNA polymerase involved in DNA repair	0.336267	0.756991			RSP_1458		0.115326	0.21456
RCAP_rcc03424		winged helix family two component transcriptional regulator	0.33625	0.424688	-0.288858	0.185029	RSP_2281		0.0697417	0.72386
RCAP_rcc03013		DeoC/LacD family aldolase	0.333175	0.534844			No homolog
RCAP_rcc02769	petB	ubiquinol--cytochrome-c reductase cytochrome subunit b	0.331754	0.411118	0.869672	0.00902284	RSP_1395	fbcB	-0.615078	0.091841	-0.439179	0.0125535
RCAP_rcc01425		hypothetical protein	0.331699	0.664707			No homolog
RCAP_rcc01787	ccmC	heme exporter protein C	0.331587	0.225021			RSP_1803	ccmC	0.320148	0.28954	1.09876	0.0494121
RCAP_rcc03096	thrC	threonine synthase	0.328639	0.123355	-0.2579	0.26954	RSP_1831	thrC	0.000105223	0.9983	-0.0751067	0.197713
RCAP_rcc01505		hypothetical protein	0.327451	0.732819			No homolog
RCAP_rcc02561	murA	UDP-N-acetylglucosamine 1-carboxyvinyltransferase	0.326791	0.294367	-0.0105864	0.953156	RSP_0633		-0.015636	0.7973	-0.110489	0.212444
RCAP_rcc00485	gst	glutathione S-transferase	0.325149	0.466134	0.526763	0.0573705	RSP_3730		-0.275796	0.33188	0.070305	0.461747
RCAP_rcc02272		LysR family transcriptional regulator	0.3245	0.636253			No homolog
RCAP_rcc00514	greA	transcription elongation factor GreA	0.324241	0.314653	-0.139173	0.250055	RSP_1776	greA	-0.153893	0.29574	0.214336	0.000302174
RCAP_rcc02993	ilvD	dihydroxy-acid dehydratase	0.323474	0.215438	-0.269861	0.00746087	RSP_3074	ilvD	-0.067317	0.80176	-0.0160058	0.873949
RCAP_rcc01485	murD	UDP-N-acetylmuramoylalanine--D-glutamate ligase	0.322765	0.387725	-0.35929	0.0372476	RSP_2103	murD	-0.0134495	0.87878	-0.0416442	0.482581
RCAP_rcp00123	madL	malonate:sodium symporter subunit MadL	0.322105	0.509983			No homolog
RCAP_rcc01502	gph2	phosphoglycolate phosphatase	0.321652	0.518568	0.0782693	0.833344	RSP_2504	gph	0.093135	0.74952
RCAP_rcc02866	pflB	formate C-acetyltransferase	0.32129	0.438489			No homolog
RCAP_rcc03047	trpA	tryptophan synthase subunit alpha	0.321136	0.214833	0.327251	0.0873059	RSP_0831	trpA	-0.0543813	0.88836	-0.0918814	0.295727
RCAP_rcc02109		hypothetical protein	0.321109	0.482311			No homolog
RCAP_rcc00828	comL	competence lipoprotein ComL	0.321021	0.178479	0.0401548	0.756486	RSP_2117	comL	-0.107667	0.23148	0.179667	0.00266225
RCAP_rcc01318		outer membrane autotransporter barrel domain-containing protein	0.320672	0.475909			No homolog
RCAP_rcc01439		ABC transporter ATP-binding/permease	0.320088	0.588298			No homolog
RCAP_rcc02480	polA	DNA polymerase I	0.31998	0.226687	-0.0500704	0.400479	RSP_1028		0.140469	0.05314	0.197336	0.0355257
RCAP_rcc01039		hypothetical protein	0.31981	0.476565	0.0877775	0.609892	No homolog
RCAP_rcc01433		TonB-dependent siderophore receptor	0.318397	0.563923			RSP_3417		0.0276145	0.87576
RCAP_rcc00910		hypothetical protein	0.318055	0.487682			RSP_6221		-0.382704	0.076318
RCAP_rcc02847	torC	trimethylamine-N-oxide reductase c-type cytochrome TorC	0.315676	0.783026			RSP_3046	dorC	-0.106079	0.7806
RCAP_rcp00056		nitrate/sulfonate/bicarbonate ABC transporter ATP-binding protein	0.315419	0.80477			No homolog
RCAP_rcc02170	purC	phosphoribosylaminoimidazole-succinocarboxamide synthase	0.314911	0.143927	-0.179152	0.172592	RSP_2126	purC	-0.0698982	0.174581	-0.105806	0.3915
RCAP_rcc00215	infB	translation initiation factor IF	0.313919	0.139803	0.347417	0.00693894	RSP_1165	infB	0.106147	0.0171366	-0.0453349	0.223729
RCAP_rcc01813		AMP-dependent synthetase and ligase	0.313878	0.377442			No homolog
RCAP_rcc03404	pyrF	orotidine 5'-phosphate decarboxylase	0.3114	0.282244	-0.0122325	0.947832	RSP_1404		0.00167042	0.9948	0.0088995	0.878742
RCAP_rcc03337	aceB	malate synthase	0.311385	0.796557			No homolog
RCAP_rcc02457	lolD2	lipoprotein-releasing system ATP-binding protein LolD	0.310148	0.433681			RSP_0776	LolD	0.0161838	0.85932	0.139048	0.239408
RCAP_rcc02386		hypothetical protein	0.309824	0.494476			RSP_0369		0.190815	0.077241	-0.0424101	0.846412
RCAP_rcc00986		hypothetical protein	0.309755	0.808966			No homolog
RCAP_rcc03205		hypothetical protein	0.30928	0.432807			RSP_0566		0.0543389	0.84802
RCAP_rcc03022	dctM3	TRAP C4-dicarboxylate transport system permease subunit DctM	0.308876	0.248678			RSP_0912	dctM	-1.33727	0.020501	-0.114739	0.375659
RCAP_rcc01469		hypothetical protein	0.308141	0.645959			RSP_2373		0.242866	0.184903
RCAP_rcc00453		amino acid ABC transporter periplasmic amino acid-binding protein	0.305815	0.220382	-0.832013	0.0314821	No homolog
RCAP_rcc01450	serS	seryl-tRNA synthetase	0.304931	0.256109	-0.102525	0.490641	RSP_1795	serS	0.112201	0.46102	0.00769185	0.968091
RCAP_rcc03199	tolQ	TolQ protein	0.304467	0.178081	0.641904	0.090382	RSP_0672	TolQ	-0.167127	0.049638
RCAP_rcc00802	mreC	rod shape-determining protein MreC	0.303978	0.52115	-0.197882	0.103779	RSP_2328	mreC	0.14732	0.30434
RCAP_rcc02641		lipoprotein	0.303823	0.671841			RSP_0422		0.240191	0.52724
RCAP_rcc00559	pmtA	phosphatidylethanolamine N-methyltransferase	0.30265	0.34442	-1.33494	0.0027207	RSP_0721	PmtA	0.040052	0.7203	-0.791564	4.75391e-08
RCAP_rcc03460	xseB	exodeoxyribonuclease VII small subunit	0.302489	0.636408	-0.3786	0.0779679	RSP_1136	xseB	-0.217017	0.44776	0.0625293	0.339482
RCAP_rcc01122	aroA	3-phosphoshikimate 1-carboxyvinyltransferase	0.300841	0.355354	-0.129731	0.337033	RSP_3592	aroA	-0.0926549	0.4888	-0.17642	0.0413855
RCAP_rcc01818		hypothetical protein	0.299766	0.355354			No homolog
RCAP_rcc02045	cobI	precorrin-2 C20-methyltransferase	0.298967	0.339176	1.03642	0.273359	RSP_2826	cobI	0.453803	0.0046169
RCAP_rcc00904		major facilitator superfamily protein	0.298927	0.588622			RSP_2187		0.172481	0.00054349
RCAP_rcc01338	acxC	acetone carboxylase subunit gamma	0.298367	0.634543			No homolog
RCAP_rcc03063	recJ	single-stranded-DNA-specific exonuclease RecJ	0.298252	0.526416			RSP_0405		0.050787	0.6297
RCAP_rcc01793		cinA domain-containing protein	0.298072	0.656407			RSP_2833	cinA	0.103182	0.0146776
RCAP_rcc01944		family 2 glycosyl transferase	0.296702	0.491817			No homolog
RCAP_rcc01680	fabF1	3-oxoacyl-ACP synthase II	0.296288	0.209305	-0.126033	0.440034	RSP_2464	fabF	-0.0724924	0.65574	0.0620172	0.320927
RCAP_rcc01473		AraC family transcriptional regulator	0.294856	0.681648			No homolog
RCAP_rcc01627	uppS	di-trans,poly-cis-decaprenylcistransferase	0.294387	0.463571			RSP_2707	uppS	-0.0816891	0.60622
RCAP_rcc02752		lipoprotein	0.293281	0.469417	-0.245477	0.0914731	No homolog
RCAP_rcc00323	adk	adenylate kinase	0.291798	0.199562	0.0123215	0.901188	RSP_1736	adk	0.164211	0.248	0.0364021	0.602609
RCAP_rcc01564		isobutyryl-CoA dehydrogenase	0.291467	0.476241	0.627273	0.14834	RSP_0156		-0.514942	0.024676	-0.0448624	0.725535
RCAP_rcc02157	purB	adenylosuccinate lyase	0.291325	0.341013	-0.189006	0.117554	RSP_2221	purB	-0.0911983	0.68488	0.0392023	0.796375
RCAP_rcc01152	hisE	phosphoribosyl-ATP pyrophosphohydrolase	0.291282	0.444229			RSP_2241	hisE	0.0866699	0.24304	0.0760259	0.0593117
RCAP_rcc00795	hisS	histidyl-tRNA synthetase	0.291174	0.352282	-0.136758	0.310141	RSP_3551	hisS	0.214011	0.29446	-0.0535574	0.321625
RCAP_rcc03142		MiaB family RNA modification enzyme	0.290641	0.413913	-0.022192	0.93376	RSP_2340		0.251597	0.3933	-0.436017	0.171657
RCAP_rcc00113	rnd1	ribonuclease D	0.290116	0.393828	-0.329877	0.6202	RSP_1152	rnd	-0.0441566	0.82868	0.0645645	0.288644
RCAP_rcc02809		hypothetical protein	0.290094	0.610808			No homolog
RCAP_rcc02823	prs	ribose-phosphate diphosphokinase	0.288456	0.226636	-0.207516	0.0315242	RSP_2301	prsA	-0.0621257	0.69888	-0.19138	0.0672268
RCAP_rcc01465		hypothetical protein	0.287201	0.239819	-0.194402	0.0624643	No homolog
RCAP_rcc00396		hypothetical protein	0.286853	0.364852	-0.435489	0.129614	RSP_1004		-0.0283779	0.72796
RCAP_rcc03166		phospholipid/glycerol acyltransferase	0.285749	0.272897			RSP_0735		-0.173664	0.37098
RCAP_rcc00402		hypothetical protein	0.285695	0.334783			RSP_1000		0.26931	0.159703
RCAP_rcc00913	bfr	bacterioferritin	0.281504	0.196745	-0.235847	0.485936	RSP_3342	bfr	-0.620277	0.104756
RCAP_rcc00271	purH	bifunctional phosphoribosylaminoimidazolecarboxamide formyltransferase/IMP cyclohydrolase	0.281402	0.237467	-0.103903	0.350555	RSP_1100	purH	-0.0578953	0.43252	-0.0329186	0.539178
RCAP_rcc01050	fes	enterochelin esterase	0.280895	0.813314			No homolog
RCAP_rcc00407		lipoprotein	0.280865	0.521249	-1.22854	0.0129031	RSP_6127		-0.451108	0.129524
RCAP_rcc02146	tkt2	transketolase	0.28082	0.218869	-0.0947215	0.465358	RSP_2956	tktA	-0.3562	0.2225	-0.104854	0.201611
RCAP_rcc00249	hup1	DNA-binding protein HU	0.280425	0.426567	0.168549	0.399611	RSP_1388		-0.238232	0.74474	-0.0774906	0.149844
RCAP_rcc00153		peptide ABC transporter permease	0.280328	0.540263			No homolog
RCAP_rcc02722		hypothetical protein	0.280163	0.481427			No homolog
RCAP_rcc02198		histidine kinase	0.279865	0.719487			No homolog
RCAP_rcc00594		MoxR family ATPase	0.27938	0.372771	0.248475	0.076505	RSP_1024	moxR	0.43871	0.055656	1.69109	3.91357e-06
RCAP_rcc01111		hypothetical protein	0.278661	0.593094			No homolog
RCAP_rcc01156		UspA domain-containing protein	0.276525	0.592763	-0.501639	0.328145	RSP_0697		-1.0497	0.43464
RCAP_rcc03277		hypothetical protein	0.275664	0.819333			RSP_0535		0.201602	0.41334
RCAP_rcc03426		AMP-dependent synthetase and ligase	0.274907	0.525114	0.447856	0.115934	RSP_2279		0.151302	0.65176
RCAP_rcc02554		NmrA family protein	0.273591	0.758717			No homolog
RCAP_rcc02384		Mrp/NBP35 family protein	0.272194	0.458793	0.201683	0.158385	RSP_2093		0.134714	0.42874	-0.02064	0.806522
RCAP_rcc02456	lolE	lipoprotein-releasing system transmembrane protein LolE	0.271854	0.3566	-0.0788663	0.470134	RSP_0777	LolE	0.229741	0.036161
RCAP_rcc02283		hypothetical protein	0.269679	0.767775			No homolog
RCAP_rcc01746		hypothetical protein	0.269164	0.706903			No homolog
RCAP_rcc01747	actP1	cation/acetate symporter ActP	0.269071	0.686595	-1.65181	0.0110241	RSP_3142	actP	-0.0323	0.24266
RCAP_rcc01983		phage terminase small subunit	0.267925	0.814925			RSP_1651		0.0394088	0.59742
RCAP_rcc01081		group 1 glycosyl transferase	0.266802	0.291585	-0.0974954	0.151499	No homolog
RCAP_rcc00076		M23 family peptidase	0.266094	0.413912			RSP_0933		0.0913716	0.32882
RCAP_rcc02802		membrane dipeptidase	0.266087	0.428214	-0.0264772	0.843279	No homolog
RCAP_rct00029	None	None	0.266	0.670576			No homolog
RCAP_rcc03023	dctQ3	TRAP C4-dicarboxylate transport system permease subunit DctQ	0.264733	0.448596			RSP_0911	dctQ	-1.2619	0.0175555	-0.290083	0.00589802
RCAP_rcc00561	mopA	molybdenum transport operon repressor MopA	0.264054	0.809605			RSP_3874	mopB	0.402965	0.20252	0.196973	0.0384346
RCAP_rcc01568		RES domain family protein	0.263146	0.82716			No homolog
RCAP_rcc03398	malY	cystathionine beta-lyase	0.262228	0.585062			RSP_0871	patB	-0.194821	0.144119
RCAP_rcc00389		hypothetical protein	0.260744	0.558349	-0.089407	0.249372	RSP_1011		0.104206	0.23808
RCAP_rcc03435		molybdopterin binding domain-containing protein	0.260167	0.4711	0.29281	0.0715511	RSP_0924	cinA	-0.242354	0.0059431
RCAP_rcc03366	bioA	adenosylmethionine--8-amino-7-oxononanoate transaminase	0.259609	0.807875			No homolog
RCAP_rcc00218	argJ	arginine biosynthesis bifunctional protein ArgJ	0.259464	0.282244	0.228607	0.0721801	RSP_1167	argJ	0.0828636	0.4507	-0.0980888	0.346233
RCAP_rcc02601	accB	acetyl-CoA carboxylase biotin carboxyl carrier protein	0.258216	0.440671	0.171699	0.357972	RSP_0190	accB	-0.0399885	0.83118	0.17256	0.155427
RCAP_rcc01435	fepD1	ferric enterobactin transport system permease FepD	0.257849	0.752878			RSP_3415		0.26439	0.048479
RCAP_rcc01796	dusB	tRNA-dihydrouridine synthase B	0.257243	0.590036			RSP_2836	nifR3	0.120304	0.045265
RCAP_rcc02081		MaoC family protein	0.256912	0.546884			RSP_2305		-0.0101448	0.94834
RCAP_rcc02354	ppiD	peptidyl-prolyl cis-trans isomerase D	0.256831	0.27859	-0.0847257	0.500184	RSP_2005	ybaU	-0.0853155	0.0160751	-0.0137181	0.750336
RCAP_rcc03472	thrB	homoserine kinase	0.255753	0.573884	0.0492961	0.776101	No homolog
RCAP_rcc02531	pucA	light-harvesting protein B-800/850 subunit alpha	0.255659	0.582111			No homolog
RCAP_rcc03010		hypothetical protein	0.255361	0.590728			RSP_7166		0.283595	0.72078
RCAP_rcp00068		M4 family peptidase	0.255185	0.695655			No homolog
RCAP_rcc01739		hypothetical protein	0.254419	0.684126			No homolog
RCAP_rct00006	None	None	0.253486	0.480122			No homolog
RCAP_rcc00512		hypothetical protein	0.251167	0.328335	0.292938	0.0609647	RSP_1778		0.0961533	0.27304
RCAP_rcc01934	manB	phosphomannomutase	0.250087	0.630909			RSP_4052	noeK	0.155108	0.22864
RCAP_rcc02288		hypothetical protein	0.24952	0.572264			No homolog
RCAP_rcc03171	lysA	diaminopimelate decarboxylase	0.249022	0.294412	-0.121826	0.260814	RSP_0729	lysA	-0.0843704	0.20506	-0.244557	0.440714
RCAP_rcc03289	rnfC	electron transport complex protein RnfC	0.248023	0.849036			RSP_3194	rnfC	0.0886746	0.37504
RCAP_rcc01021	ugpC	sn-glycerol-3-phosphate transport ATP-binding protein UgpC	0.247629	0.823235			RSP_3287	upgC	-0.334366	0.061581
RCAP_rcc00990		hypothetical protein	0.246412	0.753596			No homolog
RCAP_rcc02785		hypothetical protein	0.24564	0.621207			No homolog
RCAP_rcc03303	dapE	succinyl-diaminopimelate desuccinylase	0.244983	0.458047	-0.0561326	0.628116	RSP_1128	dapE	0.0499932	0.60544
RCAP_rcc00386		hypothetical protein	0.243983	0.655162	0.262562	0.297812	RSP_1007		-0.319906	0.3788	-0.0147263	0.960276
RCAP_rcc03197	tolA	TolA protein	0.243968	0.475909	0.333342	0.209957	RSP_0670		0.279497	0.148803	0.317979	0.0998206
RCAP_rcc01041		hypothetical protein	0.243299	0.728713	0.428761	0.03209	No homolog
RCAP_rcc02079	parE	DNA topoisomerase IV subunit B	0.241669	0.605807	-0.159978	0.543437	RSP_0772	parE	-0.216225	0.27184	-0.385017	0.00213898
RCAP_rcc02543	fruB	multiphosphoryl transfer protein	0.241116	0.76865			RSP_1786	fruB	-0.0923738	0.42362	-0.0718921	0.62204
RCAP_rcc01022	ugpE	sn-glycerol-3-phosphate transport system permease UgpE	0.241017	0.824739			RSP_3288	ugpE	-0.301113	0.016965
RCAP_rcc02366		NnrS family protein	0.239839	0.6595			No homolog
RCAP_rcc01504		DegT/DnrJ/EryC1/StrS family aminotransferase	0.236617	0.548269	-0.379564	0.140705	No homolog
RCAP_rcc02047	cobN	cobaltochelatase subunit CobN	0.236376	0.308811	-0.738632	0.11921	RSP_2827	cobN	0.279932	0.37826
RCAP_rcc01783	secF	protein-export membrane protein SecF	0.235415	0.479016	-0.260842	0.256498	RSP_1799	secF	0.209891	0.047244	0.113207	0.168098
RCAP_rcc01675	fabD	ACP S-malonyltransferase	0.235281	0.467493	0.0959511	0.210714	RSP_2682	fabD	-0.124292	0.33954	-0.0812032	0.510031
RCAP_rcc03437		OmpA/MotB domain-containing protein	0.234933	0.576355	0.214946	0.396533	RSP_0926		-0.0569976	0.48958
RCAP_rcc01809		hypothetical protein	0.234497	0.530138			RSP_2849		-0.0945368	0.138456
RCAP_rcc02494	hemN2	oxygen-independent coproporphyrinogen-III oxidase	0.233578	0.481459	-0.148997	0.0926548	RSP_0317	hemN	-1.11411	0.3341	-0.694183	0.00172197
RCAP_rcc00520	fadB	fatty acid oxidation complex subunit alpha	0.233442	0.554732	0.0635014	0.763927	RSP_2196		0.430748	0.0023596	0.889176	7.13491e-06
RCAP_rcc01359		hypothetical protein	0.233156	0.557443			No homolog
RCAP_rcc00351		sensor histidine kinase	0.233118	0.481443			RSP_1056		0.342185	0.03598
RCAP_rcc01694		hypothetical protein	0.23238	0.832028			RSP_2475		-0.0892328	0.3701
RCAP_rcc01872	lpxD	UDP-3-O-[3-hydroxymyristoyl] glucosamine N-acyltransferase	0.232088	0.562729	0.207646	0.336632	RSP_2775	lpxD	0.0798323	0.192238	0.175081	0.0680903
RCAP_rcc01798	ntrC	nitrogen assimilation regulatory protein NtrC	0.230845	0.526416	-0.248133	0.235339	RSP_2838	ntrC	0.119904	0.30048	0.121117	0.0410886
RCAP_rcc02155		hypothetical protein	0.230252	0.536898	-0.320604	0.395221	RSP_3161		0.16646	0.191724
RCAP_rcc03496	maeB2	malate dehydrogenase	0.229772	0.450247	0.0735582	0.531467	RSP_1217		-0.000386323	0.9976	-0.19434	0.0740048
RCAP_rcc02390		alkane 1-monooxygenase	0.227824	0.461581	-0.082751	0.842122	RSP_1467		0.11838	0.22752
RCAP_rcc00667	ppaA	regulatory protein PpaA	0.226889	0.537839			RSP_0283	ppaA	-0.28266	0.3569
RCAP_rcc01002		integrase catalytic subunit	0.226811	0.760932			No homolog
RCAP_rcc01240	cycA1	cytochrome c2	0.226253	0.287004	0.0616442	0.494228	RSP_0296	cycA	-0.308551	0.5107	0.761474	0.0121189
RCAP_rcc02253	kdpB	potassium-transporting ATPase subunit B	0.225745	0.81199			RSP_1266	kdpB	-0.0362905	0.74592
RCAP_rcc02178		hypothetical protein	0.224912	0.668571			No homolog
RCAP_rcc03311	rnc	ribonuclease III	0.223595	0.585847	-0.371998	0.104941	RSP_1675	rnc	0.246662	0.189501	-0.121775	0.176472
RCAP_rcc00104		hypothetical protein	0.222601	0.541501			RSP_1226		-0.0313451	0.165764
RCAP_rcc00266	mutL	DNA mismatch repair protein MutL	0.22225	0.377442	-0.284311	0.0469108	RSP_1095	mutL	0.0225843	0.33636
RCAP_rcc00532	aspS	aspartyl-tRNA synthetase	0.220787	0.363283	-0.0409431	0.739701	RSP_0815	aspS	0.00601456	0.8441	-0.0355631	0.798796
RCAP_rcc00044	senC	electron transport protein SenC	0.219852	0.579167	0.159349	0.674435	RSP_1519	prrC	-0.488068	0.023897	-0.00194245	0.973727
RCAP_rcc02677	aspC2	aspartate aminotransferase	0.218908	0.518568	-0.204675	0.0961132	RSP_0763	aatA	-0.149287	0.3074	-0.129376	0.344248
RCAP_rcc01112		hypothetical protein	0.218609	0.518616			RSP_6006		0.0682138	0.6088
RCAP_rcc01741		hypothetical protein	0.218231	0.734067			RSP_2222		0.076944	0.76806
RCAP_rcc03254		cytochrome P450 family protein	0.218125	0.710721			No homolog
RCAP_rcc00385		hypothetical protein	0.217227	0.709456			RSP_1006		-0.0609407	0.69972
RCAP_rcc01962	gid	glucose-inhibited division protein A	0.217173	0.558349	-0.0315336	0.824954	RSP_2629	gid	-0.116729	0.34432	-0.314018	0.222725
RCAP_rcc00265		RmuC domain-containing protein	0.215788	0.572264			RSP_1094		-0.00534996	0.9828
RCAP_rcc01207	glyS	glycyl-tRNA synthetase subunit beta	0.215329	0.343128	-0.246663	0.0592953	RSP_1858	glyS	0.0470349	0.8296	-0.0492382	0.215113
RCAP_rcc01682		hypothetical protein	0.21483	0.709456			RSP_2466		0.0265331	0.73814
RCAP_rcc02966		short-chain dehydrogenase/reductase family oxidoreductase	0.214587	0.463674	-0.171375	0.287539	No homolog
RCAP_rcc01847	gmk	guanylate kinase	0.212503	0.585847	0.157494	0.714337	RSP_2919		0.276098	0.31288
RCAP_rcc01854	livF1	branched-chain amino acid ABC transporter ATP-binding protein LivF	0.212206	0.530585	-0.204023	0.112074	RSP_2925		0.0585212	0.7959	0.0729378	0.0575481
RCAP_rcc03248		metallophosphoesterase	0.211985	0.706972			RSP_2153		0.0376377	0.79054
RCAP_rcc03493	hrcA	heat-inducible transcription repressor HrcA	0.211928	0.388619	-0.149546	0.294859	RSP_1220	hrcA	-0.0813672	0.26976
RCAP_rcc02404	fdx	ferredoxin VI	0.211696	0.680318	-0.636049	0.164242	RSP_0352		0.0147807	0.9717	0.186772	0.75975
RCAP_rcc02046	cobH	precorrin-8X methylmutase	0.209426	0.684322	-0.395392	0.0197542	RSP_6217	cobH	0.521402	0.0020777
RCAP_rcc01792	amt	ammonium transporter	0.209361	0.706972			RSP_0888	amtB	-0.0744821	0.076042
RCAP_rcc01699		hypothetical protein	0.208777	0.850726			RSP_2480		0.4853	0.23412
RCAP_rcc01549		hypothetical protein	0.206982	0.463674	0.257225	0.36915	RSP_2975		-0.354636	0.039765	0.163319	0.084358
RCAP_rcc00929		hypothetical protein	0.206758	0.837765			No homolog
RCAP_rcc00243	dapD	2,3,4,5-tetrahydropyridine-2,6-dicarboxylate N-succinyltransferase	0.206631	0.484786	-0.0477924	0.735756	RSP_1131	dapD	-0.0889382	0.2892	-0.228355	0.0501853
RCAP_rcc00524	gyaR1	glyoxylate reductase	0.206626	0.648725	-0.0221087	0.857851	RSP_2313		-0.28182	0.22542
RCAP_rcc01331			0.206579	0.851483			No homolog
RCAP_rcc00404		Sua5/YciO/YrdC/YwlC family protein	0.206242	0.745849	-0.288665	0.0939838	RSP_0743		0.118964	0.42262
RCAP_rcc01815	ecnB	entericidin B	0.205367	0.695655			No homolog
RCAP_rcc03123	lepA	GTP-binding protein LepA	0.205052	0.424003	-0.228523	0.0630805	RSP_2088	lepA	0.212522	0.2983	0.0215336	0.304261
RCAP_rcc01907		SmpA/OmlA domain-containing protein	0.204394	0.68658	-0.366411	0.150372	RSP_2616		-0.249606	0.0041007
RCAP_rcc00744	atpF	ATP synthase F0 subunit B	0.203689	0.471869	0.155467	0.29117	RSP_1035	atpF	-0.365532	0.139581	0.166176	0.424045
RCAP_rcc00750	pyrG	CTP synthase	0.203383	0.369433	-0.0228106	0.841153	RSP_0368		0.00269108	0.94076	-0.115848	0.117689
RCAP_rcc02749	rpmG	50S ribosomal protein L33	0.201548	0.697722	0.513816	0.210396	RSP_1887		-0.121797	0.60898	0.108496	0.050127
RCAP_rcc02295	proB	glutamate 5-kinase	0.201266	0.635641	-0.206629	0.135297	RSP_3823	proB1	0.377043	0.041743	0.168374	0.01319
RCAP_rcc02263		hypothetical protein	0.200434	0.72974			No homolog
RCAP_rcc01572		ABC transporter ATP-binding protein	0.200138	0.516715	0.323351	0.474163	RSP_2458		0.201355	0.028204	-0.0987365	0.118452
RCAP_rcc01946		hypothetical protein	0.199719	0.559487			RSP_1187		-0.267779	0.66752	-0.0406708	0.789409
RCAP_rcc03318	rpoZ	DNA-directed RNA polymerase omega subunit	0.198905	0.478045	0.0634454	0.589835	RSP_1669	rpoZ	-0.249594	0.20504
RCAP_rcc00177	rfbC	dTDP-4-dehydrorhamnose 3,5-epimerase	0.197638	0.51184	-0.434268	0.103965	RSP_3843	rfbC	-0.360738	0.179477	0.254916	0.0442874
RCAP_rcc02316	soxB	sarcosine oxidase subunit beta	0.197533	0.658728	-0.221567	0.193686	RSP_2686		0.243778	0.039982	0.485972	0.00216542
RCAP_rcc02518		type 12 family methyltransferase	0.196603	0.668571	-1.38042	0.0166887	No homolog
RCAP_rcc02502	pheA	prephenate dehydratase	0.194928	0.573044	-0.271999	0.172712	RSP_0706	pheA	-0.0504101	0.87056	-0.284734	0.0563828
RCAP_rcc02168	purQ	phosphoribosylformylglycinamidine synthase subunit PurQ	0.193085	0.466134	-0.153732	0.658524	RSP_2128	purQ	-0.0389435	0.2025	-0.407963	0.0726589
RCAP_rcc00135	lolD1	lipoprotein-releasing system ATP-binding protein LolD	0.192728	0.750058			No homolog
RCAP_rcc02762		4Fe-4S ferredoxin, iron-sulfur cluster binding protein	0.192524	0.718364			RSP_1143		-0.0150189	0.94152
RCAP_rcc01396	exaA1	quinoprotein ethanol dehydrogenase	0.192435	0.783464			RSP_2578	xoxF	-0.596835	0.089285	-0.528598	0.00329485
RCAP_rcc01269		hypothetical protein	0.190649	0.612288			No homolog
RCAP_rcc01017			0.189919	0.883456			No homolog
RCAP_rcc01399		rhodanese domain-containing protein	0.189472	0.886051			No homolog
RCAP_rcc03354	cobQ2	cobyric acid synthase CobQ	0.189358	0.729385			RSP_0796	cobQ	-0.00166113	0.99206
RCAP_rcc02162	mrcA	penicillin-binding protein 1A	0.18932	0.474823	-0.214841	0.0434355	RSP_2978	mrcA	-0.0746541	0.62602	-0.285675	0.0643701
RCAP_rct00014	None	None	0.188848	0.849036			No homolog
RCAP_rcc02320		hypothetical protein	0.18854	0.64718			No homolog
RCAP_rcc01333		IS66 family transposase	0.187944	0.883026			RSP_1959		0.0441433	0.77942
RCAP_rcc02668	fabB	3-oxoacyl-ACP synthase I	0.18787	0.538978	-0.0353775	0.827549	RSP_3177	fabB	-0.0954066	0.199982	0.0800616	0.0743463
RCAP_rcc02669	fabA	3-hydroxydecanoyl-ACP dehydratase	0.187408	0.650233	0.340246	0.372194	RSP_3178	fabA	-0.114688	0.72108	-0.067984	0.33621
RCAP_rcc02761		glutathione S-transferase	0.187071	0.500557			RSP_1144	Gst	-0.0724141	0.34542	0.104504	0.0822736
RCAP_rcc00533		hypothetical protein	0.186641	0.584306	0.299112	0.263548	No homolog
RCAP_rcc02654	tktB	transketolase, C-terminal subunit	0.185356	0.723267			RSP_1134	Dxs	-0.423625	0.189625	0.240426	0.011851
RCAP_rcc02035	cbiQ2	cobalt ABC transporter permease CbiQ	0.185296	0.584891			No homolog
RCAP_rcc03095		M16 family peptidase	0.18495	0.459743	-0.233082	0.301634	RSP_1832		0.0293303	0.51082	-0.307082	0.307479
RCAP_rcc01286	mcrB	McrBC restriction endonuclease system subunit McrB	0.183963	0.585847			No homolog
RCAP_rcc03072		hypothetical protein	0.183207	0.709418			RSP_0754		-0.707824	0.024724
RCAP_rcc01732		hypothetical protein	0.182204	0.573394			RSP_0466		-0.75782	0.47482
RCAP_rcc01494	mdeA	methionine gamma-lyase	0.182011	0.518694	0.18655	0.450577	RSP_1851	metZ	-0.0166724	0.94732	-0.0460014	0.699952
RCAP_rcc03468	pncA	pyrazinamidase/nicotinamidase	0.181218	0.677304	0.142918	0.605234	RSP_1368	pncA	-0.140218	0.52976
RCAP_rcc02163	ccdA	cytochrome c-type biogenesis protein CcdA	0.180773	0.466134			RSP_2134	ccdA	0.177252	0.180861
RCAP_rcc02662		class II aldolase/adducin N-terminal domain-containing protein/short-chain dehydrogenase/reductase family oxidoreductase	0.180646	0.706972	-0.266999	0.0254322	RSP_3499		-0.110576	0.58338
RCAP_rcc00240		hypothetical protein	0.179655	0.52641	0.0236766	0.905177	RSP_1383		-0.23704	0.39676	0.277087	6.47357e-06
RCAP_rcc00601	mntH	manganese transport protein MntH	0.177959	0.521249	0.161633	0.513142	No homolog
RCAP_rcc02981	hisC1	histidinol-phosphate aminotransferase	0.177747	0.482311	-0.425201	0.0350996	RSP_2284		0.20422	0.0142824	-0.423182	0.0524631
RCAP_rcc00138	dnaE2	error-prone DNA polymerase	0.177722	0.80553			RSP_1123	DnaE	0.0536548	0.67524
RCAP_rcc00155		peptide ABC transporter ATP-binding protein	0.176185	0.72441			No homolog
RCAP_rcc00550		LysR family transcriptional regulator	0.174925	0.481427	-0.138576	0.408038	RSP_2950		-0.205662	0.28002	-0.00187758	0.989143
RCAP_rcc02701		lipoprotein	0.174825	0.667373	-0.497304	0.110588	No homolog
RCAP_rct00034	None	None	0.173573	0.740136			No homolog
RCAP_rcc02773	hisP	polar amino acid ABC transporter ATP-binding protein HisP	0.172977	0.529222	0.247388	0.0758652	RSP_0371		-0.381955	0.1186	0.101421	0.286848
RCAP_rcc03184	ispB	octaprenyl-diphosphate synthase	0.172446	0.520696	-0.688022	0.00105191	RSP_0750		0.251766	0.111756	0.416238	0.00392942
RCAP_rcc03418	smc	chromosome partition protein Smc	0.172426	0.558349	1.18214	0.0292797	RSP_0876		-0.0405414	0.89384	-0.30178	0.11302
RCAP_rcc00833	ackA1	acetate kinase	0.171743	0.660543	-0.7676	0.00469793	RSP_1254		-0.274829	0.56176
RCAP_rcc00095	hmuU	hemin ABC transporter permease	0.17107	0.896898			RSP_2404		0.20855	0.51548
RCAP_rcc01274		RAMP family CRISPR-associated protein	0.170537	0.647972			No homolog
RCAP_rcc01489	purN	phosphoribosylglycinamide formyltransferase	0.170286	0.593094	-0.294399	0.16635	RSP_1970		0.0261524	0.75864
RCAP_rcc03412	thcD	rhodocoxin reductase	0.169449	0.707178	-0.271459	0.185703	RSP_0900		0.121082	0.35452	-0.0266293	0.553428
RCAP_rcc03222	truA	tRNA pseudouridine synthase A	0.168505	0.71266			RSP_0571		-0.181854	0.29326
RCAP_rcc00832	pta	phosphate acetyltransferase	0.167956	0.672679	-0.143723	0.233852	RSP_1255		-0.470248	0.54584	-0.457262	0.0469061
RCAP_rcc01570	cvpA	colicin V production protein	0.167695	0.552996	-0.18082	0.1091	RSP_2455		-0.144524	0.067038
RCAP_rcc03508	gcp	O-sialoglycoprotein endopeptidase	0.167665	0.694535			RSP_1509		0.0323329	0.79824
RCAP_rcc03161	dat	D-amino-acid transaminase	0.167384	0.546884	-0.206631	0.197121	RSP_1768		-0.138181	0.23856	-0.0353967	0.342217
RCAP_rcc03407	dinB	DNA polymerase IV	0.166817	0.740136			RSP_1400		-0.0175388	0.85618
RCAP_rcc01575	dnaB	replicative DNA helicase	0.16597	0.546884	-0.586763	0.00496227	RSP_1928	dnaB	-0.164675	0.146258	-0.564381	0.00116651
RCAP_rcc03137	ccmH	cytochrome c-type biogenesis protein CcmH	0.165923	0.722292			RSP_2634	ccmH	-0.0250631	0.90528
RCAP_rcc01043		hypothetical protein	0.164451	0.687402			No homolog
RCAP_rcc00152		peptide ABC transporter periplasmic peptide-binding protein	0.164444	0.743784			No homolog
RCAP_rcc02558	hisD	histidinol dehydrogenase	0.164206	0.605844	-0.266263	0.0112234	RSP_0632	hisD1	-0.0176098	0.92532	-0.288701	0.298692
RCAP_rcc03188	folD2	bifunctional protein FolD	0.164191	0.562729	0.154551	0.43558	RSP_0661		0.331975	0.44816	0.105889	0.0229211
RCAP_rcc02042	cobL	precorrin-6Y C5,15-methyltransferase	0.164146	0.720973			RSP_2823	cobL	0.380061	0.0070175
RCAP_rcc02147		hypothetical protein	0.163987	0.673968			No homolog
RCAP_rcp00146		ROK family transcriptional regulator	0.163742	0.676528			RSP_1441		-0.00211027	0.90568
RCAP_rcc01548		shikimate kinase domain-containing protein	0.163243	0.658793	-0.272326	0.186636	No homolog
RCAP_rcc02169	purS	phosphoribosylformylglycinamidine synthase subunit PurS	0.162142	0.674744	-0.237564	0.556662	RSP_2127	purS	-0.0465322	0.7727	0.106392	0.736565
RCAP_rcc00252		NAD-dependent epimerase/dehydratase	0.162086	0.677451	-0.132687	0.711957	RSP_1385		-0.0410431	0.59302
RCAP_rcc00487	suhB	inositol-1-monophosphatase	0.161568	0.561961	-0.148018	0.608826	RSP_2169	suhB	0.266729	0.23392	-0.0543118	0.541783
RCAP_rcc00574		Crp/Fnr family transcriptional regulator	0.161089	0.886051			No homolog
RCAP_rcc03405		hypothetical protein	0.160957	0.881204			No homolog
RCAP_rcp00040		hypothetical protein	0.160577	0.863614			No homolog
RCAP_rcc01241	lipB	lipoyltransferase	0.159677	0.69335	-0.341739	0.554486	RSP_1878	lipB	0.0694705	0.163135
RCAP_rcc02207	pduA1	propanediol utilization protein PduA	0.159411	0.883456			RSP_6052		-0.26036	0.152399	-0.445263	0.00861968
RCAP_rcc02653	glpK1	glycerol kinase	0.159315	0.832144			No homolog
RCAP_rcc02557		uncharacterized protein family UPF0262	0.158909	0.745721	0.839626	0.0939004	RSP_0631		-0.118145	0.29914
RCAP_rcc02547		hypothetical protein	0.158033	0.826714			RSP_0623		0.0806487	0.81286
RCAP_rcc01448		hypothetical protein	0.156592	0.604314	0.65239	0.0457034	RSP_2983		-0.401988	0.2888	-0.783113	0.000147786
RCAP_rcc03045		hypothetical protein	0.154859	0.647457	-0.093715	0.74708	No homolog
RCAP_rcc03497	rbsK	ribokinase	0.154054	0.732483	-0.225418	0.191777	RSP_1216	rbsK	-0.129619	0.42022
RCAP_rcc01079		hypothetical protein	0.153635	0.823235			No homolog
RCAP_rcc02633		hypothetical protein	0.151847	0.863485			No homolog
RCAP_rcc02056		phosphoglycerate mutase	0.149699	0.810042			No homolog
RCAP_rcc02039	cobA2	uroporphyrinogen-III C-methyltransferase	0.149095	0.716172	-0.351369	0.258582	RSP_2820	cobA	0.232595	0.34442
RCAP_rcc02217		group 1 glycosyl transferase	0.148667	0.710721			No homolog
RCAP_rcc01947		twin-arginine translocation pathway signal domain-containing protein	0.14781	0.849036	-0.683505	0.135916	No homolog
RCAP_rcc01948		lipopolysaccharide biosynthesis family protein	0.147764	0.660543	-0.302534	0.105629	No homolog
RCAP_rcc03336		XRE family transcriptional regulator	0.14679	0.850904			No homolog
RCAP_rcc02080		HAD superfamily hydrolase	0.145351	0.644875	-0.483394	0.185393	RSP_2306		0.0042319	0.97678	-0.211649	0.17909
RCAP_rcc03108		hypothetical protein	0.143375	0.661501	1.65944	0.0119696	No homolog
RCAP_rct00017	None	None	0.143288	0.82485			No homolog
RCAP_rcc00354	pepT	peptidase T	0.141978	0.696591	0.0174096	0.884142	No homolog
RCAP_rcc02307		decarboxylase	0.141729	0.746757			RSP_2694		-0.139165	0.5697
RCAP_rcc02352	gpt	xanthine phosphoribosyltransferase	0.14161	0.628156	0.534447	0.0860934	RSP_2342	gpt	-0.181744	0.32038	0.189502	0.283598
RCAP_rcc03179	phbB	acetoacetyl-CoA reductase	0.14081	0.695387	0.00394758	0.971234	RSP_0747		-0.382868	0.024284	-0.167011	0.0119383
RCAP_rcc01083	lspL1	UDP-glucuronate 5'-epimerase	0.140686	0.816332	0.0497011	0.822559	RSP_3926		0.0423249	0.44364
RCAP_rcc03076	ribE	riboflavin synthase subunit alpha	0.140564	0.70308	0.149368	0.589792	RSP_0758		-0.0619344	0.78932
RCAP_rcc00085	leuB	3-isopropylmalate dehydrogenase	0.140524	0.604739	0.0374489	0.12522	RSP_0859	leuB	-0.15551	0.024436	-0.0692196	0.620335
RCAP_rcc01740		ABC transporter ATP-binding protein	0.137651	0.729957	-0.190058	0.0274609	RSP_2717		0.0878277	0.60494	-0.195229	0.00207587
RCAP_rcc01313		hypothetical protein	0.137042	0.787989			No homolog
RCAP_rcc01463		hypothetical protein	0.135651	0.580622			No homolog
RCAP_rcc02789	kefC1	glutathione-regulated potassium-efflux system protein KefC	0.13556	0.63426	0.860486	0.00859447	RSP_2429		0.0814572	0.76004
RCAP_rcc01635	lpxA	acyl-ACP--UDP-N-acetylglucosamine O-acyltransferase	0.134291	0.638337	-0.321387	0.202913	RSP_2714	lpxA	-0.178227	0.4879
RCAP_rcc02640		lipocalin family protein	0.134041	0.850211			RSP_0421		0.290986	0.03254
RCAP_rcc00117		ABC transporter ATP-binding protein	0.133147	0.731767	-0.0901419	0.664621	RSP_1156		0.236439	0.61446
RCAP_rcc01677		hypothetical protein	0.133055	0.750058			No homolog
RCAP_rct00031	None	None	0.13261	0.808239			No homolog
RCAP_rcc02820	purE	phosphoribosylaminoimidazole carboxylase catalytic subunit	0.132051	0.809605	-0.238242	0.279963	RSP_1571	purE	-0.17775	0.029418	0.132707	0.258556
RCAP_rcc01630		M50 family peptidase	0.131959	0.587727	-0.1484	0.142113	RSP_2710		0.552444	0.142962
RCAP_rcc03377		hypothetical protein	0.131499	0.829614			No homolog
RCAP_rcc01678	acpP1	acyl carrier protein	0.131306	0.71899			RSP_2463	acpP	-0.277566	0.178557	-0.0736288	0.615456
RCAP_rcc00077	gpmI	2,3-bisphosphoglycerate-independent phosphoglycerate mutase	0.13093	0.665912	0.0574735	0.474411	RSP_0934	gpmI	0.0940258	0.52538	-0.151974	0.126009
RCAP_rcc01187	phnC	phosphonate ABC transporter ATP-binding protein PhnC	0.130034	0.922156			No homolog
RCAP_rcc03110		ABC transporter ATP-binding/permease	0.12999	0.723728	-0.239359	0.0846257	RSP_0246		0.0595062	0.53944
RCAP_rcc02602	accC	acetyl-CoA carboxylase biotin carboxylase	0.128459	0.6228	-0.0534636	0.646638	RSP_0191	accC	-0.120367	0.49766	0.0150925	0.872622
RCAP_rcc01554		major facilitator superfamily protein	0.128053	0.677451			RSP_2970		0.488938	0.020118
RCAP_rcc00728		NnrU family protein	0.127929	0.742965			RSP_0971		-0.323232	0.20904
RCAP_rcc00981		phage head morphogenesis protein	0.127214	0.873601			No homolog
RCAP_rcc00356		cyclic nucleotide-binding domain-/cystathionine beta-synthase domain-/unknown function domain-containing protein	0.124945	0.786468	-0.465513	0.0461635	RSP_0575		-0.0664517	0.71452
RCAP_rcc01262		recombinase	0.124515	0.755211			No homolog
RCAP_rcc00221		hypothetical protein	0.12442	0.886182			No homolog
RCAP_rcc01042	copA1	copper-transporting P-type ATPase	0.124186	0.733746	0.416732	0.178475	RSP_2890		0.00192921	0.94444
RCAP_rcc02312		hypothetical protein	0.124178	0.771751			No homolog
RCAP_rcc03127	etp	protein-tyrosine-phosphatase	0.123666	0.775021	0.379137	0.0471512	RSP_3326		0.188508	0.17032
RCAP_rcc02770	petC	ubiquinol--cytochrome-c reductase cytochrome subunit c1	0.122057	0.667373	-0.256397	0.129845	RSP_1394	fbcC	-0.422763	0.17306	0.0916106	0.632651
RCAP_rcc03201		hypothetical protein	0.121134	0.762909	0.170431	0.678549	RSP_6118		-0.0921772	0.59778
RCAP_rcc01300		Cas3 family CRISPR-associated helicase	0.119103	0.76865			No homolog
RCAP_rcp00048		iron siderophore/cobalamin ABC transporter ATP-binding protein	0.119033	0.926398			RSP_3390		0.143338	0.62518
RCAP_rcc03016	draT	NAD(+)--dinitrogen-reductase ADP-D-ribosyltransferase	0.117337	0.851366			No homolog
RCAP_rcc00285	secE	preprotein translocase subunit SecE	0.11676	0.783464			RSP_1705		-0.158343	0.0031643	-0.17787	0.0680528
RCAP_rcc00115		hypothetical protein	0.116206	0.82716	-0.191214	0.410364	No homolog
RCAP_rcc01094		flavin-nucleotide-binding protein	0.115972	0.905742			No homolog
RCAP_rcc02396	rpiA	ribose 5-phosphate isomerase A	0.115175	0.665912	0.0182686	0.902581	RSP_0359	cbbI	-0.114111	0.10562	-0.17337	0.326603
RCAP_rcc02606		mammalian cell entry domain-containing protein	0.114542	0.766257			RSP_0194		-0.0119554	0.95256	0.062055	0.238466
RCAP_rcc01789	ccmG	thiol:disulfide interchange protein	0.11419	0.728713	0.136484	0.479788	RSP_1805	ccmG	0.191526	0.64124
RCAP_rcc01500	glmS	glutamine--fructose-6-phosphate transaminase	0.114025	0.717821	-0.0943654	0.329052	RSP_2502	glmS	0.116814	0.26118	-0.0553237	0.657512
RCAP_rcc02262		hypothetical protein	0.11378	0.85261			No homolog
RCAP_rcc00852	srmB	ATP-dependent RNA helicase SrmB	0.113218	0.667766	-0.359312	0.00277872	RSP_2536	rhlE	-0.153655	0.05598	-0.330607	0.022354
RCAP_rcc02798		transglutaminase domain-containing protein	0.111907	0.878995	0.1053	0.62622	RSP_2417		-0.0789075	0.65268
RCAP_rcc00858	scpB	segregation and condensation protein B	0.111713	0.876184			RSP_2939		-0.299208	0.144603	-0.0123915	0.813734
RCAP_rcc01539	coaX	pantothenate kinase	0.111521	0.705103			RSP_2533		-0.0765216	0.63124
RCAP_rcc03216	ruvC	crossover junction endodeoxyribonuclease RuvC	0.111451	0.834088			RSP_0556	ruvC	-0.057965	0.79134
RCAP_rcp00119		BioY family protein	0.11129	0.913608			RSP_2173		-0.200935	0.26914	-0.594419	7.05789e-06
RCAP_rcc02436		phosphopantetheine-binding domain-containing protein	0.111041	0.813053	0.472401	0.248364	No homolog
RCAP_rcc02788		hypothetical protein	0.106389	0.842662	0.0105998	0.929224	No homolog
RCAP_rcc01987		HK97 family phage major capsid protein	0.106106	0.93347			RSP_1645		0.0754634	0.21278
RCAP_rcc02425	surE	5'-nucleotidase SurE	0.104631	0.785735	-0.547581	0.0615713	RSP_2545	surE	-0.168731	0.21204
RCAP_rcp00147		polyols ABC transporter periplasmic polyols-binding protein	0.104408	0.832717	-0.262046	0.39999	RSP_1442		0.0724378	0.6107	-0.121677	0.15094
RCAP_rcc02317	cycH	cytochrome c-type biogenesis protein CycH	0.10391	0.771333	0.130158	0.5827	RSP_2685		0.531585	0.085665	0.211598	0.0377846
RCAP_rcc02982	tyrA	prephenate dehydrogenase	0.103434	0.762909	-0.153985	0.364927	RSP_6215		0.136958	0.33422
RCAP_rcp00058		nitrate/sulfonate/bicarbonate ABC transporter periplasmic nitrate/sulfonate/bicarbonate-binding protein	0.102096	0.883456			No homolog
RCAP_rcc01589		ErfK/YbiS/YcfS/YnhG family protein	0.101185	0.736461	1.9032	0.0113354	RSP_3073		0.211208	0.38012
RCAP_rct00036	None	None	0.100553	0.86777			No homolog
RCAP_rcc02319		hypothetical protein	0.100165	0.877727			RSP_2683		0.51658	0.6651
RCAP_rcc03069		hypothetical protein	0.0993132	0.883456	-0.164826	0.171057	RSP_6129		-0.0584219	0.49286
RCAP_rcc00239	ansA	L-asparaginase II	0.0987394	0.912138	-0.801554	0.019681	RSP_1384		-0.193485	0.173378	-0.760976	0.21666
RCAP_rcc01284		hypothetical protein	0.0979407	0.86647			No homolog
RCAP_rcc01337	acxB	acetone carboxylase subunit alpha	0.0977246	0.850222			No homolog
RCAP_rcc02141		hypothetical protein	0.0976865	0.914708			No homolog
RCAP_rcc01496		lipoprotein	0.0975556	0.819333	0.0135142	0.913149	RSP_1972		-0.126465	0.82386
RCAP_rcc03355	cobQ3	cobyric acid synthase CobQ	0.0971175	0.850211			RSP_0796	cobQ	-0.00166113	0.99206
RCAP_rcc00556		hypothetical protein	0.0969558	0.899078			RSP_6081		0.0489197	0.80812
RCAP_rcc02468		thioesterase superfamily protein	0.0967214	0.815138	-0.206614	0.45741	No homolog
RCAP_rcc03507	gpsA	glycerol-3-phosphate dehydrogenase	0.0966514	0.812298			RSP_1510		0.145361	0.07666
RCAP_rcc01797	ntrB	nitrogen regulation protein NtrB	0.0957656	0.76865			RSP_2837	ntrB	0.146302	0.033484	0.20977	0.13945
RCAP_rcc03157	pykA2	pyruvate kinase	0.0957075	0.775577	0.252368	0.0662979	RSP_1766	pykA	-0.0695372	0.70376	0.255356	0.00545244
RCAP_rcc03126		hypothetical protein	0.0945233	0.833525			RSP_2018		-0.10319	0.25286
RCAP_rcc01538	birA1	biotin--[acetyl-CoA-carboxylase] ligase	0.0942876	0.802887			RSP_2532	birA	-0.0205296	0.82034
RCAP_rcc03109		serine--glyoxylate aminotransferase/alanine--glyoxylate aminotransferase/serine--pyruvate aminotransferase	0.093434	0.858506			RSP_0245		0.0735072	0.52798
RCAP_rcc01908		hypothetical protein	0.092534	0.850388			RSP_2615		0.0831383	0.3417
RCAP_rcc02885		dimethylglycine dehydrogenase	0.0923428	0.886051	-0.266184	0.392744	No homolog
RCAP_rcc00068	aroE	shikimate 5-dehydrogenase	0.092262	0.851483	0.344578	0.18155	RSP_1234	aroE	-0.0160277	0.67214	0.0656574	0.841115
RCAP_rcc01143	gcvH	glycine cleavage system H protein	0.0917118	0.809605	0.249448	0.505432	RSP_2194	gcvH	-0.272809	0.121864	-0.128924	0.103264
RCAP_rcc01164	ccoS	cbb3-type cytochrome c oxidase maturation protein CcoS	0.0909315	0.850211			RSP_0689	rdxS	-0.101816	0.33156
RCAP_rcc02240	tpa	taurine--pyruvate aminotransferase	0.0905287	0.934118			RSP_0943	yhxA	-0.482824	0.0123553	-0.241143	0.0782686
RCAP_rcc01101		HipA domain-containing protein	0.0902517	0.858791	-0.104604	0.652797	No homolog
RCAP_rcc02821	purK	phosphoribosylaminoimidazole carboxylase ATPase subunit	0.0896009	0.807392	0.0728912	0.703783	RSP_1570	purK	0.00384503	0.97666	0.191565	0.473956
RCAP_rcc00283		hypothetical protein	0.0887893	0.895076			No homolog
RCAP_rcc03363	bioB	biotin synthase	0.0885812	0.919711			RSP_1923	bioB	0.0935045	0.87782
RCAP_rcc01307		hypothetical protein	0.0884601	0.899078			No homolog
RCAP_rcc03194		hypothetical protein	0.0878431	0.800763	0.0507323	0.707841	RSP_0667		0.0686546	0.421	0.304007	0.000537905
RCAP_rcc00217	nudG	CTP pyrophosphohydrolase	0.0878291	0.832717	0.157455	0.23894	RSP_1166	mutT	0.0651201	0.53532	-0.122797	0.151141
RCAP_rcc02285		hypothetical protein	0.087065	0.927535			RSP_1259		-0.0109025	0.94804
RCAP_rcc01276		Cas1 family CRISPR-associated protein	0.0849384	0.942803			No homolog
RCAP_rcc03388		1A family penicillin-binding protein	0.0841352	0.856941	-0.266129	0.311066	RSP_0887	MrcB	-0.105173	0.32488	-0.570015	0.00282795
RCAP_rcc01571	radA	DNA repair protein RadA	0.0836402	0.809605	-0.0219606	0.945969	RSP_2456	radA	0.315895	0.54832	-0.198615	0.0794794
RCAP_rcc00798		D-isomer specific 2-hydroxyacid dehydrogenase	0.0833646	0.826052	0.692968	0.0536354	RSP_3442		0.315684	0.16094
RCAP_rcc03217	ruvA	holliday junction DNA helicase RuvA	0.0819698	0.892422			RSP_0555	ruvA	0.00875295	0.92144	-0.133947	0.387189
RCAP_rcc03461	ispA	geranyltranstransferase	0.0814951	0.823235	0.171113	0.426194	RSP_1135	ispA	-0.202898	0.58242	-0.206981	0.404921
RCAP_rcc02637		ECF family RNA polymerase sigma factor	0.0814736	0.861605			RSP_0415		-0.0182484	0.88534
RCAP_rcc00166		sulfotransferase	0.0809816	0.797421	-0.149008	0.540171	RSP_3846		0.0532255	0.78754
RCAP_rcc02845	torA	trimethylamine-N-oxide reductase	0.0808931	0.883456			RSP_3048	dorA	-0.190063	0.2013	-0.711009	0.000353769
RCAP_rcc03081	nrdR	transcriptional regulator NrdR	0.0797719	0.83388	0.0113678	0.820999	RSP_0394		-0.098645	0.58414	-0.145922	0.0603108
RCAP_rcc02038	cobF	precorrin-6A synthase	0.0783699	0.859414			RSP_2819	cobF	0.162691	0.046658
RCAP_rct00001	None	None	0.0770722	0.850388			No homolog
RCAP_rcc02055		hypothetical protein	0.0767475	0.930923			RSP_0788		-0.0109666	0.71468
RCAP_rcc03375	phnX	phosphonoacetaldehyde hydrolase	0.0752478	0.951947			No homolog
RCAP_rcc02426	pcm1	protein-L-isoaspartate O-methyltransferase	0.0732131	0.881662	-0.436719	0.212701	RSP_2544		-0.170048	0.22534	-0.159218	0.0706821
RCAP_rcc00228		DSBA family oxidoreductase	0.0718344	0.864307	0.359121	0.0209176	RSP_1464		0.230317	0.23288	0.910989	1.45844e-05
RCAP_rcc03326		lipoprotein	0.0710315	0.872167			RSP_1496		-0.210994	0.0193554
RCAP_rcc02095		hypothetical protein	0.0702786	0.94839			No homolog
RCAP_rcc03031		PspA/IM30 family protein	0.0702136	0.942809			RSP_0876		-0.0405414	0.89384	-0.30178	0.11302
RCAP_rcc02936		hypothetical protein	0.0682741	0.788531			No homolog
RCAP_rcc02513	cscK	fructokinase	0.0678436	0.855918	0.467957	0.0563124	RSP_2257		0.0719477	0.59372
RCAP_rcc00262	ribA	GTP cyclohydrolase II	0.0674461	0.856633	0.0752875	0.610473	RSP_0846	ribA	0.966206	0.0151645
RCAP_rcc02962		rhamnan synthesis protein F family	0.0670943	0.884205	-0.19323	0.372355	No homolog
RCAP_rcc02260		type 11 family methyltransferase	0.0661894	0.882222			No homolog
RCAP_rcc02667	fabI2	enoyl-ACP reductase	0.0646385	0.837357	-0.320018	0.186191	RSP_3176	fabI	-0.0954223	0.37068	-0.323576	0.206814
RCAP_rcc03411		methyltransferase	0.06388	0.922126			RSP_0901		0.113817	0.26826
RCAP_rcc01481	murE	UDP-N-acetylmuramoyl-L-alanyl-D-glutamate--2,6-diaminopimelate ligase	0.0638662	0.861605	-0.199212	0.105375	RSP_2099	murE	0.0666593	0.38986
RCAP_rcc03455		hypothetical protein	0.0638602	0.883456			RSP_1361		0.0713561	0.81016
RCAP_rcc01966		disulfide bond formation protein, DsbB family	0.0635216	0.909577			RSP_2929		0.164851	0.65118
RCAP_rcc01867		hypothetical protein	0.06347	0.901271	0.0103486	0.921882	No homolog
RCAP_rcc03403		hypothetical protein	0.0626534	0.883456			No homolog
RCAP_rcc02724		ECF family RNA polymerase sigma factor	0.0621805	0.96035			No homolog
RCAP_rcc02487	nth	endonuclease III	0.0620143	0.889066			RSP_1031		-0.204026	0.34812
RCAP_rcc01482	murF	UDP-N-acetylmuramoyl-tripeptide--D-alanyl-D-alanine ligase	0.0605714	0.886182	0.18633	0.449178	RSP_2100	murF	0.0981464	0.104425	-0.278619	0.327657
RCAP_rcc01967		hypothetical protein	0.060009	0.901976			No homolog
RCAP_rcc01929	hsdS3	type I restriction-modification system RcaSBIV subunit S	0.0596903	0.882141			No homolog
RCAP_rcc02371		monosacharide ABC transporter permease	0.0592259	0.903415			RSP_3703		-0.0983226	0.4014
RCAP_rcc02872		hypothetical protein	0.0592034	0.910242	-0.172683	0.264993	RSP_6083		-0.114388	0.30824
RCAP_rcc03471		NUDIX superfamily hydrolase	0.058194	0.89901			RSP_2388		0.808945	0.00120019
RCAP_rcc01603		hemolysin-III family protein	0.0576767	0.924338			No homolog
RCAP_rcc00156	alsT	sodium/amino acid symporter	0.0570383	0.88934	-0.732231	0.343173	No homolog
RCAP_rcc01950		polysaccharide biosynthesis/export family protein	0.0570192	0.899078	-0.407336	0.0474985	No homolog
RCAP_rcc02342		hypothetical protein	0.0570103	0.95681			RSP_2351		0.199285	0.27036	-1.2449	0.116784
RCAP_rcc03250	cbiQ3	cobalt ABC transporter permease CbiQ	0.0568477	0.910359			RSP_2174		-0.1775	0.119743
RCAP_rcc02377	tonB	protein TonB	0.0567422	0.932113			No homolog
RCAP_rcc02719		resolvase	0.0564923	0.952243			No homolog
RCAP_rcc02054	cobD	cobalamin biosynthesis protein CobD	0.0549074	0.896074			RSP_0430	cobD	0.0847805	0.126777
RCAP_rcc00632		hypothetical protein	0.0543669	0.944797			RSP_3133		0.0670782	0.21688
RCAP_rcc02618		hypothetical protein	0.0524189	0.913608			RSP_0956		-0.021523	0.44116
RCAP_rcc00474		MerR family transcriptional regulator	0.0523067	0.891335	0.2265	0.340726	RSP_2200		0.524446	0.037638
RCAP_rcc00568	rpoN	RNA polymerase sigma-54 factor	0.0518283	0.942356			RSP_0527	rpoN	-0.0953642	0.6445
RCAP_rcc02694		permease YjgP/YjgQ family protein	0.050947	0.889704			RSP_2900		-0.281874	0.089076
RCAP_rcc00214		hypothetical protein	0.0508592	0.886051	-0.034476	0.857469	RSP_1164		0.32708	0.070181	0.0878327	0.428068
RCAP_rcp00092	pcrA	ATP-dependent DNA helicase PcrA	0.0503276	0.934118			RSP_0621		-0.0870061	0.49254	-1.26104	0.0948974
RCAP_rcc03079		capsule polysaccharide biosynthesis protein family	0.0484436	0.931987			No homolog
RCAP_rcc02699	thiQ	thiamine ABC transporter ATP-binding protein	0.0484255	0.965531			RSP_1393	thiQ	-0.100296	0.71566
RCAP_rcc01920		hypothetical protein	0.0481285	0.923774			RSP_0008		0.0987611	0.81074
RCAP_rcc01814		hypothetical protein	0.0479359	0.894278			No homolog
RCAP_rcc00998	gam	host-nuclease inhibitor protein Gam	0.0476217	0.961769			No homolog
RCAP_rcc00259		porin family protein	0.0466454	0.883666	0.0398954	0.655448	RSP_0842		-0.689539	0.0058387	-0.47663	0.000262128
RCAP_rcc03302		GNAT family acetyltransferase	0.0459135	0.94839			RSP_1127	ElaA	0.125355	0.176465
RCAP_rcc02961		family 25 glycosyl transferase	0.0448538	0.912138	-0.328136	0.322859	No homolog
RCAP_rcc01472	aroQ	3-dehydroquinate dehydratase	0.0446158	0.927267			RSP_3376	aroQ	0.0687553	0.74632
RCAP_rcc02622		pyridoxamine 5'-phosphate oxidase	0.0442674	0.959927			RSP_0581		0.229794	0.25242
RCAP_rcc02058	cobU	nicotinate-nucleotide--dimethylbenzimidazole phosphoribosyltransferase	0.0441029	0.918814	0.471925	0.0655463	RSP_2428	cobT	-0.10254	0.37656
RCAP_rcc03243	ccrA	crotonyl-CoA reductase	0.0439309	0.91439	-0.353896	0.0992156	RSP_0960		0.0881626	0.29014	0.0359001	0.902287
RCAP_rcc02681		cytochrome b561 family protein	0.0435213	0.922297	-0.716363	0.0285026	RSP_0475		0.0452809	0.75068
RCAP_rcc01462	nrdJ2	ribonucleoside-diphosphate reductase NrdJ	0.043192	0.905944	-0.979847	0.000575218	RSP_2495	nrd	-0.144128	0.34958	-2.25398	9.26962e-07
RCAP_rcc00400	pyrB	aspartate carbamoyltransferase	0.042696	0.924595	-0.201725	0.066465	RSP_1002	pyrB	-0.102209	0.77172	-0.281664	0.0519373
RCAP_rcc01477		FAD dependent oxidoreductase	0.0419599	0.973909			No homolog
RCAP_rcc00004	gyrB	DNA gyrase subunit B	0.0419158	0.893832	-0.403487	0.00502168	RSP_1346		-0.229987	0.1282	-0.104874	0.0131345
RCAP_rcc01756		2-isopropylmalate synthase/homocitrate synthase	0.0412055	0.88841	-0.277896	0.110277	RSP_2723		0.182585	0.41814	-0.27717	0.210142
RCAP_rcc02686	prfA	peptide chain release factor 1	0.0411632	0.899078	0.172658	0.296108	RSP_2907	prfA	-0.0701874	0.439
RCAP_rcc02043	cobK	precorrin-6x reductase	0.0409909	0.966471			RSP_2825	cobK	0.100955	0.27892
RCAP_rcc00583		TetR family transcriptional regulator	0.0406921	0.937603			No homolog
RCAP_rcc01721		TfoX domain-containing protein	0.0404729	0.94839			No homolog
RCAP_rcc00198	grxC	glutaredoxin	0.0386926	0.942803	0.276894	0.315668	RSP_1194	grxC	0.0919591	0.20276
RCAP_rcc02261		hypothetical protein	0.0384	0.913608			No homolog
RCAP_rcc01745	amiC	N-acetylmuramoyl-L-alanine amidase AmiC	0.0357717	0.933271	-0.351841	0.291486	RSP_2979	amiC	0.0957362	0.26576
RCAP_rcc00419		NADH:flavin oxidoreductase/NADH oxidase	0.0342459	0.952243	-0.231798	0.747718	RSP_3681	stcD2	-0.0269912	0.78718
RCAP_rcc01382		hypothetical protein	0.0335618	0.911342			No homolog
RCAP_rcc00067		Maf-like protein	0.0332382	0.950211			RSP_1233	maf	-0.134068	0.40968
RCAP_rcc03124		hypothetical protein	0.0326099	0.94839	0.386188	0.429547	No homolog
RCAP_rcc00125	galU	UTP--glucose-1-phosphate uridylyltransferase	0.0318423	0.931176	0.2425	0.294219	RSP_1159	galU	-0.341066	0.026141	-0.168805	0.0602343
RCAP_rcc02919		hypothetical protein	0.030962	0.978024			No homolog
RCAP_rcc01577	pyrC2	dihydroorotase	0.0308875	0.931948	0.381458	0.360139	RSP_1930	pyrC	0.00714904	0.96434	-0.810834	0.250551
RCAP_rcc01659		hypothetical protein	0.0288949	0.942803			RSP_2592		-0.160291	0.21294
RCAP_rcp00116	repC	plasmid replication protein RepC	0.0276968	0.967088			RSP_4021	repC2	0.10438	0.65038
RCAP_rcc00124	galE	UDP-glucose 4-epimerase	0.0275283	0.926398	-0.182118	0.0756182	RSP_0652		-0.167809	0.35192	-0.226549	0.0209042
RCAP_rcc01960	wza	polysaccharide export protein Wza	0.0268296	0.937603	-0.265212	0.283455	RSP_4086		-0.259364	0.27466
RCAP_rcc01820		carbohydrate/purine kinase	0.0267411	0.952243	0.261834	0.440368	RSP_6216		0.0690487	0.187825
RCAP_rcc00827	lpxC	UDP-3-O-[3-hydroxymyristoyl] N-acetylglucosamine deacetylase	0.02627	0.933493			RSP_2115	envA	0.338411	0.45238
RCAP_rcc02676		hypothetical protein	0.0257545	0.960745			RSP_0761		0.13178	0.55334	0.182994	0.0251189
RCAP_rcc02210	adh2	aldehyde-alcohol dehydrogenase 2	0.0251431	0.98335			RSP_3412		0.0971096	0.69876
RCAP_rcp00148		polyols ABC transporter permease	0.02417	0.973909			RSP_1443		-0.0298951	0.59828
RCAP_rcc00555		hypothetical protein	0.0237909	0.96035			RSP_2944		0.180321	0.6148
RCAP_rcc00469	trpS	tryptophanyl-tRNA synthetase	0.0235258	0.951039	-0.319894	0.0716331	RSP_1808	trpS	0.0263886	0.90344	-0.00605732	0.862016
RCAP_rcc00829	recN	DNA repair protein RecN	0.0235238	0.942803	-0.151973	0.343002	RSP_2118	recN	0.197923	0.50786
RCAP_rcp00121	cbiO4	cobalt ABC transporter ATP-binding protein CbiO-4	0.0217317	0.972439			No homolog
RCAP_rcc01722		BadM/Rrf2 family transcriptional regulator	0.0213148	0.9724			RSP_2888		-0.831769	0.26982	-1.2436	0.00234503
RCAP_rcc02458		ArsC family protein	0.0194437	0.976759	0.337527	0.0440682	RSP_0387		-0.0829402	0.029916	-0.150708	0.0709007
RCAP_rcc00146	parC	DNA topoisomerase IV subunit A	0.0186781	0.952336	-0.0260518	0.832293	RSP_1696		0.126971	0.129901	-0.203439	0.099731
RCAP_rcc01855		hypothetical protein	0.0171734	0.971948			No homolog
RCAP_rcc01503	tetA	tetracycline resistance protein, class A	0.016948	0.969202			RSP_2249		-0.152152	0.180823
RCAP_rcc02960	neuB	sialic acid synthase	0.0169302	0.961653	0.00222015	0.982473	No homolog
RCAP_rcc00211	pip1	prolyl aminopeptidase	0.0167897	0.952243	0.0313988	0.829626	RSP_1174	pip	0.269149	0.34062
RCAP_rcc01149		hypothetical protein	0.0158692	0.972439			RSP_3363		-0.378457	0.064683
RCAP_rcc01958	wzc	tyrosine-protein kinase Wzc	0.0154556	0.963062	-0.0850341	0.4824	RSP_4084		0.00380454	0.98074
RCAP_rcc02034	cbiO2	cobalt ABC transporter ATP-binding protein CbiO	0.0154106	0.972437			RSP_3211	cbiO	-0.0626775	0.48376
RCAP_rcc00516	tpl	tyrosine phenol-lyase	0.014885	0.972439	-0.33543	0.220249	No homolog
RCAP_rcc01984		phage terminase large subunit	0.0140634	0.989821			RSP_1650		0.109282	0.67064
RCAP_rcc03174	argH1	argininosuccinate lyase	0.0139227	0.96791	-0.0341899	0.789063	RSP_0726		-0.155314	0.4822	-0.0695838	0.592255
RCAP_rcc02607		NDUFA12 family NADH ubiquinone oxidoreductase subunit	0.0136503	0.965819			RSP_0195		-0.18086	0.097276	0.116704	0.154466
RCAP_rcc02620	acsA2	acetate--CoA ligase	0.0133813	0.982144			RSP_0579		-0.499498	0.41938	-0.0680058	0.297049
RCAP_rcc01874		hypothetical protein	0.0125159	0.971948			RSP_2773		-0.488969	0.0114843
RCAP_rcc01513	mccA	methylcrotonoyl-CoA carboxylase subunit alpha	0.0110151	0.983133	-0.363542	0.322	RSP_2509	mccA	-0.491193	0.056865	-0.255551	0.0321683
RCAP_rcc00116		OstA family protein	0.0103795	0.981554			RSP_1155		0.238556	0.028564
RCAP_rcc03193	tilS	tRNA(Ile)-lysidine synthase	0.0101094	0.975987			RSP_0666		0.187323	0.1051
RCAP_rcc01632	yaeT	outer membrane protein assembly factor YaeT	0.00889807	0.972439	-0.0954183	0.370486	RSP_2711		-0.342646	0.182104	-0.0227706	0.703312
RCAP_rcc03261		TOBE domain-containing protein	0.00869875	0.989833			RSP_3872		-0.194195	0.38286	-0.277486	0.0232659
RCAP_rcc03436		GNAT family acetyltransferase	0.00861217	0.985722			RSP_0925	yobR	0.193233	0.44414
RCAP_rcc00541		hypothetical protein	0.00764484	0.988495			RSP_0800		0.400494	0.104604
RCAP_rcc02853		ABC transporter periplasmic substrate-binding protein	0.00659911	0.995945			RSP_0646		0.0899926	0.055979	0.02467	0.855461
RCAP_rcc03427	livG3	branched-chain amino acid ABC transporter ATP-binding protein LivG	0.00618591	0.989821			RSP_2278		0.0529271	0.76376
RCAP_rcc00691	pufB	light-harvesting protein B-870 subunit beta	0.00576814	0.989518			RSP_6108	pufB	-1.47457	0.39124
RCAP_rcc00668	ppsR	transcriptional regulator PpsR	0.00544615	0.983141	-5.277e-05	0.999885	RSP_0282	ppsR	-0.000763811	0.9958	-0.268332	0.0364036
RCAP_rcc01253		sporulation domain-containing protein	0.00354171	0.993359	0.199653	0.173098	RSP_0549		0.0536498	0.42478	0.404691	0.00564021
RCAP_rcc03495	mutS	DNA mismatch repair protein MutS	0.00318685	0.991534	-0.23911	0.0241452	RSP_1218	mutS	-0.0166574	0.90858	-0.0784575	0.677401
RCAP_rcc01480		transmembrane pair family protein	0.00266692	0.99652			No homolog
RCAP_rcc01270		XRE family transcriptional regulator	0.00256613	0.996059			No homolog
RCAP_rcc02955	cysK2	cysteine synthase	0.00244519	0.993076	0.0782026	0.626275	RSP_2147	cysK	0.0175908	0.75824	-0.0203371	0.928435
RCAP_rcc01000		hypothetical protein	0.00242502	0.998031			No homolog
RCAP_rcc01254		phage integrase	0.00203193	0.99652			RSP_3313		-0.000939336	0.9925	-0.174294	0.223493
RCAP_rcc02355	trpE	anthranilate synthase component I	0.000487415	0.998031	-0.150494	0.494114	RSP_2004	trpE	0.140016	0.59016	0.133657	0.0610814
RCAP_rcc00567	nifA1	Nif-specific regulatory protein	-0.00204753	0.998031			RSP_0547	nifA	-0.0186299	0.88928
RCAP_rcp00074	nosD	nitrous oxide maturation protein NosD	-0.00210345	0.99652			No homolog
RCAP_rcc02112		glyoxalase/bleomycin resistance protein/dioxygenase	-0.00220872	0.998031			RSP_0608		0.095827	0.38986
RCAP_rcc00284	pnp	polyribonucleotide nucleotidyltransferase	-0.00361809	0.989833	-0.100026	0.367423	RSP_1112	Pnp	-0.300648	0.0171629
RCAP_rcc02848	torR	TorCAD operon transcriptional regulatory protein TorR	-0.00386411	0.993788			RSP_3045	dorR	-0.0830995	0.139443
RCAP_rcc01628	cdsA1	phosphatidate cytidylyltransferase	-0.00505384	0.989685			RSP_2708	cdsA	-0.362566	0.48778
RCAP_rcc01179		transglycosylase, Slt family	-0.00661519	0.980671	-1.11443	0.104024	RSP_0650		-0.367698	0.155282
RCAP_rcc01679	ligT	2'-5' RNA ligase	-0.00676915	0.991534			RSP_2391		0.807707	0.0041216
RCAP_rcc02645	frc	formyl-CoA transferase	-0.00767631	0.983141			RSP_1463		0.265762	0.04278
RCAP_rcc02281	dmsA	dimethyl sulfoxide reductase subunit A	-0.00772203	0.989983			No homolog
RCAP_rcc01278		hypothetical protein	-0.00909326	0.985722			No homolog
RCAP_rcc03059		TetR family transcriptional regulator	-0.00936348	0.985722			RSP_0402		-0.0611844	0.6847
RCAP_rcc02173	metH3	methionine synthase subunit A	-0.00963493	0.985722	-0.0627454	0.678038	RSP_2124		0.0584622	0.66572	-0.051846	0.59362
RCAP_rcc01145	fabH1	3-oxoacyl-ACP synthase III	-0.00969464	0.979329	0.169193	0.134926	No homolog
RCAP_rcc01604		hypothetical protein	-0.0100077	0.981554	-0.419313	0.0456199	RSP_0986		-0.0416196	0.88786
RCAP_rcc02687	hemK	protein methyltransferase HemK	-0.0102216	0.9815			RSP_2906		0.178398	0.2929
RCAP_rcc02381		hypothetical protein	-0.0103988	0.976759			RSP_2097		0.00478554	0.98138
RCAP_rcc00212		hypothetical protein	-0.0107163	0.975987	0.160393	0.303181	RSP_1162		-0.0530745	0.60964	-0.0152286	0.886625
RCAP_rcc03029		hypothetical protein	-0.0112916	0.9815			No homolog
RCAP_rcc02953		phage integrase	-0.0118573	0.980069			RSP_2749		0.0114778	0.92706	0.00926757	0.953335
RCAP_rcc03136	ccmF	cytochrome c-type biogenesis protein CcmF	-0.0124175	0.972437	-0.0163517	0.96155	RSP_2633	ccmF	-0.0378936	0.80658
RCAP_rcc03173		lipoprotein	-0.0125451	0.983141			No homolog
RCAP_rcc02052	bluB	cob(II)yrinic acid a,c-diamide reductase	-0.0137612	0.976759	-0.444086	0.0659937	No homolog
RCAP_rcc00626		amino acid ABC transporter permease	-0.0144703	0.982528			No homolog
RCAP_rcc03130	argK	LAO/AO transport system kinase	-0.015139	0.975469	0.00825246	0.966225	RSP_2015	argK	0.0787325	0.5285	0.0575739	0.738945
RCAP_rcc00253		major facilitator superfamily protein	-0.0164455	0.967961			RSP_1372		-0.141233	0.38926
RCAP_rcc02670		Fur family transcriptional regulator	-0.0164489	0.967879	-0.814546	0.205045	RSP_3179	fur	-0.730987	0.038321
RCAP_rcc01001		bacteriophage DNA transposition B protein	-0.0177065	0.985591			No homolog
RCAP_rcc01916		C4-dicarboxylate transporter/malic acid transport protein family	-0.0182311	0.969041			RSP_2869		0.0473633	0.131178
RCAP_rcc01646		cytochrome c domain-containing protein	-0.0184301	0.972437	-0.393288	0.578506	No homolog
RCAP_rcc00257	leuS	leucyl-tRNA synthetase	-0.0186694	0.942803	-0.160282	0.121042	RSP_0840	leuS	-0.104526	0.65088	-0.0390068	0.25246
RCAP_rcc00949		hypothetical protein	-0.0192396	0.97434			No homolog
RCAP_rcc00879	phnA	protein PhnA	-0.0207738	0.967879	0.44835	5.77913e-05	RSP_3090	phnA	-0.0113632	0.97122
RCAP_rcc03312	lepB	signal peptidase I	-0.0212437	0.950357	-0.470442	0.0302663	RSP_1674		-0.00865995	0.88084
RCAP_rcc00395	pgsA	CDP-diacylglycerol--glycerol-3-phosphate 3-phosphatidyltransferase	-0.0226727	0.952192			RSP_1073	pgsA	-0.246329	0.22628
RCAP_rcc00003	recF	DNA replication and repair protein RecF	-0.0247143	0.959927			RSP_1344	recF	-0.115626	0.038002
RCAP_rcc02985	chaC	cation transport protein ChaC	-0.0257307	0.971948			RSP_2287		-0.0730358	0.4955
RCAP_rcc01955		hypothetical protein	-0.0257859	0.952913			RSP_6052		-0.26036	0.152399	-0.445263	0.00861968
RCAP_rcc00002	dnaN	DNA polymerase III subunit beta	-0.0260005	0.923774	0.049146	0.74511	RSP_1343		-0.363443	0.079398	-0.0294555	0.704256
RCAP_rcc03078		polysaccharide biosynthesis/export family protein	-0.0260994	0.939387	-0.104722	0.506384	RSP_0759		-0.164197	0.87184
RCAP_rcc03320		hypothetical protein	-0.0261347	0.953498	0.175721	0.173379	RSP_1667		-0.390822	0.027339	0.0461074	0.0522038
RCAP_rcc02972	atpG	ATP synthase F1 subunit gamma	-0.0267222	0.950357	-0.111009	0.313988	RSP_2298	atpG	-0.190734	0.082363	-0.0905986	0.137654
RCAP_rcc01784		hypothetical protein	-0.0267638	0.942803			RSP_1800		0.24862	0.087941
RCAP_rcc02563		hypothetical protein	-0.0278751	0.966798			No homolog
RCAP_rcc02309	tnaA	tryptophanase	-0.0281806	0.952243			No homolog
RCAP_rcc00258		lipoprotein	-0.0301056	0.93347	0.254484	0.345723	RSP_0841		-0.252395	0.45182
RCAP_rcc02304		hypothetical protein	-0.030858	0.931948	-0.172433	0.026892	RSP_2697		-0.195109	0.114741
RCAP_rcc01147	csaA	chaperone CsaA	-0.0308784	0.967182	-0.393163	0.276905	RSP_3365	csaA	-0.173691	0.2581	0.064011	0.240418
RCAP_rcc02682		cytochrome c'	-0.0311281	0.954831	-0.153885	0.559277	RSP_0474	cycP	0.239975	0.136244	0.414035	0.0158359
RCAP_rcc00070	dnaQ	DNA polymerase III subunit epsilon	-0.0313267	0.945129			RSP_1236	dnaQ	-0.0468217	0.36012
RCAP_rcc01959	wzb	protein-tyrosine-phosphatase Wzb	-0.0327787	0.928908			RSP_4085		-0.197388	0.63602
RCAP_rcc01581		hypothetical protein	-0.0331168	0.937603			No homolog
RCAP_rcc01753		hypothetical protein	-0.0339995	0.922588	-0.196614	0.222919	RSP_0450		-0.0182922	0.70232
RCAP_rcc00617		hemolysin D	-0.0350234	0.952243	0.090613	0.881709	RSP_3160		0.00861724	0.9171	0.0196133	0.875102
RCAP_rcc01095		GntR family transcriptional regulator	-0.035453	0.96791			RSP_4017		0	0
RCAP_rcc01686		phage prohead protease	-0.0356114	0.968603			RSP_2470		0.0650223	0.68818
RCAP_rcc01014		hypothetical protein	-0.0360435	0.942803			No homolog
RCAP_rcc02467		GntR family transcriptional regulator	-0.0372011	0.946755	-0.246601	0.0193293	RSP_0981		-0.111044	0.090898
RCAP_rcc01277		RNA-directed DNA polymerase	-0.0381349	0.956034			No homolog
RCAP_rcc02797		T1 family peptidase	-0.0388097	0.934491	0.411896	0.410212	RSP_2420		-0.105103	0.32288	-0.0736948	0.736864
RCAP_rcc00513	etfD	electron transfer flavoprotein-ubiquinone oxidoreductase	-0.039685	0.893454	-0.289913	0.0378555	RSP_1777		-0.289857	0.044118	-0.189451	0.208585
RCAP_rcc01012		hypothetical protein	-0.0399834	0.915452	-2.18687	0.00211713	No homolog
RCAP_rcp00094	adh	alcohol dehydrogenase	-0.0406643	0.972437			No homolog
RCAP_rcc01860	aroK	shikimate kinase	-0.0409934	0.941178	-0.421159	0.06358	RSP_2817	aroK	-0.104332	0.7905
RCAP_rcc01142	gcvT1	glycine cleavage T protein	-0.0413558	0.906373	-0.48192	0.0606257	RSP_2193	gcvT	-0.00866042	0.74296	-0.0732053	0.352703
RCAP_rcc01848	yicC	protein YicC	-0.0413902	0.931987	-0.20009	0.423958	RSP_2920		0.271726	0.121364	0.0290074	0.762726
RCAP_rcc02196		FkbM family methyltransferase	-0.0414514	0.937603			No homolog
RCAP_rcp00136		HutP family transcriptional regulator	-0.0426582	0.940918			No homolog
RCAP_rcc03276		hypothetical protein	-0.0432608	0.973087			No homolog
RCAP_rcc00412		arylformamidase	-0.0434241	0.942803	0.0590064	0.851816	RSP_1010		-0.031267	0.71936
RCAP_rcc01865		hypothetical protein	-0.0445083	0.920261			RSP_6073		0.0804768	0.4058
RCAP_rcc03159		hemolysin-type calcium-binding repeat family protein	-0.0451538	0.892108			RSP_4242		-0.959289	0.0118249	-1.93416	0.0222977
RCAP_rcc00219		PpiC-type peptidyl-prolyl cis-trans isomerase	-0.0452287	0.919711	0.357538	0.082934	RSP_1168	surA	0.26602	0.143562	0.400549	0.000158689
RCAP_rcc00495		glyoxalase/bleomycin resistance protein/dioxygenase	-0.045295	0.94839			No homolog
RCAP_rcc01514		glutathione S-transferase	-0.0464044	0.943912	-0.314184	0.146508	No homolog
RCAP_rcc01785	ccmA	heme exporter protein A	-0.0481678	0.913608	-0.295277	0.114432	RSP_1801	ccmA	0.109225	0.091085
RCAP_rcc01687		HK97 family phage major capsid protein	-0.0491012	0.903979	-0.762187	0.494099	RSP_2471		-0.0808433	0.5562
RCAP_rcc02951		excisionase, DNA-binding domain-containing protein	-0.0508791	0.962341			No homolog
RCAP_rcc00629		GNAT family acetyltransferase	-0.0515104	0.95115			No homolog
RCAP_rcc00651		winged helix family two component transcriptional regulator	-0.0515298	0.939743			RSP_3088		0.208387	0.2457
RCAP_rcc03308	recO	DNA repair protein RecO	-0.0525689	0.933271			RSP_1678	recO	0.0799954	0.34002
RCAP_rcc02612		transthyretin family protein	-0.0527656	0.903544	-0.934085	0.00579094	RSP_1555		-0.100962	0.102476
RCAP_rcc01859	aroB	3-dehydroquinate synthase	-0.0530195	0.888844	-0.145644	0.604963	RSP_2818	aroB	-0.024973	0.64686	-0.28728	0.0577799
RCAP_rcc02830		acyltransferase domain-containing protein	-0.0531972	0.897855	-0.921305	0.00837465	No homolog
RCAP_rcc00623		RpiR family transcriptional regulator	-0.0538617	0.923774			No homolog
RCAP_rcc02208	pduB	propanediol utilization protein PduB	-0.0550003	0.961769			No homolog
RCAP_rcc02656		hypothetical protein	-0.0555205	0.915452	0.0242564	0.936312	No homolog
RCAP_rcc01939		polysaccharide biosynthesis protein family	-0.0578213	0.932455			RSP_2282	chrA	-0.0990619	0.3776
RCAP_rcc01863		hypothetical protein	-0.0579755	0.868044	-0.268462	0.461638	RSP_2814	corB	0.0687199	0.35736	-0.145731	0.445674
RCAP_rcc03191		hemolysin-type calcium-binding repeat family protein	-0.0584839	0.881975			No homolog
RCAP_rcc01619		Fis family transcriptional regulator	-0.0589972	0.837922			RSP_2800	acoR	0.106402	0.083442
RCAP_rcc00387	ubiA	4-hydroxybenzoate polyprenyltransferase	-0.0617968	0.878962			RSP_1008		-0.0498914	0.35384
RCAP_rcc01409		hypothetical protein	-0.0628481	0.961653			RSP_2476		0.156744	0.2548
RCAP_rcc01911	fabH2	3-oxoacyl-ACP synthase III	-0.0629504	0.836388	-0.162648	0.600767	RSP_2612	fabH	-0.168293	0.078977
RCAP_rcc02369	araB	ribulokinase	-0.063737	0.87832	-0.426786	0.0937987	RSP_3705		-0.013141	0.4833
RCAP_rcc03080	ribD	riboflavin biosynthesis protein RibD	-0.0640968	0.916005			RSP_0393		-0.250549	0.084465
RCAP_rcc03492	rph	ribonuclease PH	-0.0647649	0.849036	0.817567	0.0582542	RSP_1221	rph	0.00513052	0.98674	-0.0176298	0.86754
RCAP_rcc00883		lipoprotein	-0.066088	0.924126	-0.988555	0.0831965	No homolog
RCAP_rcc03093		D-2-hydroxyglutarate dehydrogenase	-0.0665215	0.896439	-0.0352484	0.85606	RSP_1835		0.12215	0.2614
RCAP_rcp00106			-0.0667409	0.953477			No homolog
RCAP_rcc01614	metH4	methionine synthase subunit B	-0.0679816	0.815341	-0.104555	0.371555	RSP_2768		-0.0609539	0.67292	-0.0667591	0.260568
RCAP_rcc01208	ppdK	pyruvate, phosphate dikinase	-0.0686335	0.780883	-0.241752	0.0689152	RSP_1859	ppdK	-0.264992	0.0067433	0.157189	0.678197
RCAP_rcc00873		XRE family transcriptional regulator	-0.0693912	0.850726			RSP_1892		-0.0959221	0.41864
RCAP_rcc00870	fghA	S-formylglutathione hydrolase	-0.0694317	0.893454	-0.360549	0.0392059	RSP_0852	fghA	-0.159836	0.66244	-0.138316	0.633558
RCAP_rcc00245		hypothetical protein	-0.07034	0.874965	-0.404303	0.0193463	RSP_1129		0.0757845	0.49574
RCAP_rcc01290		UvrD/REP helicase	-0.0705695	0.90671			No homolog
RCAP_rcc01184		CsbD family protein	-0.0709292	0.889109	-0.091465	0.621417	RSP_1270		-0.00419837	0.98826	-0.138156	0.0961496
RCAP_rcc01252	dacC2	D-alanyl-D-alanine carboxypeptidase	-0.0719374	0.814925	-0.423069	0.058072	RSP_0550		-0.047441	0.90342	0.104422	0.42736
RCAP_rcc00123		hypothetical protein	-0.0720737	0.86206			No homolog
RCAP_rcc02548	rng	ribonuclease G	-0.073433	0.834018	-0.236443	0.267184	RSP_0624		0.119292	3.6716e-05	0.0251308	0.305374
RCAP_rcc03488	hemS	hemin transport protein HmuS	-0.0741946	0.918814	-0.121938	0.582769	RSP_0228	hmuS	0.0938007	0.35982
RCAP_rcc03070		hypothetical protein	-0.0771656	0.894747			RSP_0751		0.145948	0.3642
RCAP_rcc02661		DeoR family transcriptional regulator	-0.0775839	0.851483	0.184254	0.46014	RSP_1449		-0.146556	0.039181
RCAP_rcc01609	cxp	thermostable carboxypeptidase 1	-0.0783468	0.786765	-0.0866979	0.508258	RSP_3832	cxp	0.0107712	0.82418
RCAP_rcc02133	sbcD	exonuclease SbcCD D subunit	-0.0784535	0.915054			No homolog
RCAP_rcc01566		LysR family transcriptional regulator	-0.0785852	0.891831			RSP_2965		-0.358657	0.044496
RCAP_rcc03060		lipoprotein	-0.0787235	0.952243			No homolog
RCAP_rcc02314	soxA	sarcosine oxidase subunit alpha	-0.0789204	0.863614	-0.381414	0.026456	RSP_2689	soxA	0.266097	0.126503	0.288414	0.0419102
RCAP_rcc02290		hypothetical protein	-0.0789651	0.916005			No homolog
RCAP_rcc00332	rluC	ribosomal large subunit pseudouridine synthase C	-0.079074	0.831544	-0.0116405	0.841145	RSP_1745		0.258385	0.0051033	0.152873	0.0107918
RCAP_rcp00142		hypothetical protein	-0.0798231	0.857205			No homolog
RCAP_rcc00167		family 2 glycosyl transferase	-0.0798658	0.738789	-0.302672	0.0688047	RSP_3918		0.138509	0.42252	-0.0188617	0.677533
RCAP_rcc02767	petR	transcriptional regulator PetR	-0.0798662	0.847579	-0.192211	0.110484	RSP_1138		-0.219343	0.45006
RCAP_rcc00307		hypothetical protein	-0.0799383	0.837542	-0.185781	0.671407	No homolog
RCAP_rcc03319	folK	2-amino-4-hydroxy-6-hydroxymethyldihydropteridine pyrophosphokinase	-0.0801434	0.888041			RSP_1668	FolK	-0.0521056	0.48034
RCAP_rcc01011		S24 family peptidase	-0.0808622	0.850388			No homolog
RCAP_rcc00854	argS	arginyl-tRNA synthetase	-0.0809354	0.785424	-0.0368296	0.653601	RSP_2943	argS	-0.0767958	0.75786	-0.184144	0.0954322
RCAP_rcc02382	mraW	S-adenosyl-methyltransferase MraW	-0.0823045	0.837765	0.103213	0.655548	RSP_6038		0.0624802	0.68692
RCAP_rcc03054	rpoD	RNA polymerase sigma factor RpoD	-0.0826692	0.776278	-0.0811195	0.438921	RSP_0395	rpoD	0.207263	0.114644	0.13901	0.0689608
RCAP_rcc02051	cobQ1	cobyric acid synthase CobQ	-0.0828649	0.86332	-0.0470664	0.7019	RSP_0796	cobQ	-0.00166113	0.99206
RCAP_rcc01806		transglycosylase, Slt family	-0.0841907	0.786468			RSP_1794		-0.180388	0.101879
RCAP_rcc01565	mmsA	methylmalonate-semialdehyde dehydrogenase	-0.08452	0.834088	-0.142271	0.345119	RSP_2962		-0.125897	0.118261	-0.0036108	0.972184
RCAP_rcp00011		hypothetical protein	-0.0854372	0.942803			No homolog
RCAP_rcc03506		YCII-related domain-containing protein	-0.0858431	0.856122			RSP_1511		0.047402	0.62214
RCAP_rcc01754		class II glutamine amidotransferase	-0.085943	0.767737			RSP_0449		-0.0756891	0.53164
RCAP_rcc00331	crcB	camphor resistance protein CrcB	-0.0862865	0.879362			RSP_1744		0.288283	0.0103994
RCAP_rcc01263		hypothetical protein	-0.0864011	0.877122			No homolog
RCAP_rcc01158	ccoO	cbb3-type cytochrome c oxidase subunit II	-0.0866708	0.859644	-0.955935	0.0164088	RSP_0695	ccoO	-0.933585	0.34586
RCAP_rcc02751		N-acetylmuramoyl-L-alanine amidase, family 2	-0.0875182	0.798856			RSP_2272	ampD	0.399304	0.178317
RCAP_rcc03294	fccB	FAD-dependent pyridine nucleotide-disulfide oxidoreductase	-0.0876367	0.938188			RSP_3199		0.0212375	0.28554
RCAP_rcc02967		cytidylyltransferase	-0.0878399	0.808164	0.0389773	0.782822	No homolog
RCAP_rcc03304		hypothetical protein	-0.0882571	0.838795			No homolog
RCAP_rcc03068		cache sensor protein	-0.088525	0.864409			RSP_3217		0.206631	0.21768	-0.689256	0.0452864
RCAP_rcc00424		hypothetical protein	-0.0890167	0.891594			No homolog
RCAP_rcc02409		hypothetical protein	-0.0905091	0.897849			RSP_2648		0.0626835	0.7731
RCAP_rcc03028		hypothetical protein	-0.0910131	0.909868			RSP_2232		0.294412	0.5862
RCAP_rcc01291		kinetochore Spc7 domain-containing protein	-0.0922374	0.812298	-0.118764	0.636071	No homolog
RCAP_rcc02556	arsC	ArsC protein	-0.0924739	0.81457			RSP_0630		-0.0470101	0.64438
RCAP_rcc03183		hypothetical protein	-0.0931354	0.850211			RSP_0749		-0.129877	0.60954
RCAP_rcc00114	kdsD	arabinose 5-phosphate isomerase	-0.0933785	0.755447	0.122287	0.33108	RSP_1153	GutQ	0.0878505	0.71078
RCAP_rcc03310	era	GTP-binding protein Era	-0.0937716	0.802316	0.205869	0.534872	RSP_1676	era	0.189105	0.25686	0.0273231	0.409692
RCAP_rcc00103		ABC transporter periplasmic substrate-binding protein	-0.0941697	0.847296	-0.21582	0.418846	RSP_0704		-0.0975367	0.157759	0.126398	0.206103
RCAP_rcc01736		acyltransferase	-0.0948523	0.837199			No homolog
RCAP_rcc03027		radical SAM family protein	-0.0958128	0.793167			RSP_2234		0.474524	0.040844	0.112919	0.673077
RCAP_rcc02978		M23 family peptidase	-0.0960131	0.882141			No homolog
RCAP_rcc02082	ribF	riboflavin biosynthesis protein RibF	-0.0962958	0.799901			RSP_2304	ribF	1.67726e-05	0.99982
RCAP_rcc00826	ftsZ	cell division protein FtsZ	-0.0963103	0.680426	-0.23092	0.0713433	RSP_2114	ftsZ1	-0.558699	0.079059	-0.734572	0.000144762
RCAP_rcc01733	ubiD	3-octaprenyl-4-hydroxybenzoate carboxy-lyase	-0.0965091	0.809605	-0.222422	0.0269847	RSP_0467	ubiD	-0.369416	0.190577	-0.574	0.162781
RCAP_rcc02243	tauC	taurine ABC transporter permease TauC	-0.0965947	0.933493			No homolog
RCAP_rcc00383		FAD dependent oxidoreductase	-0.0977955	0.87255	-0.320285	0.17241	RSP_0880	dadA	-0.0618414	0.7195
RCAP_rcc00129		LacI family transcriptional regulator	-0.0989427	0.744184	0.0569598	0.517719	RSP_1663		-0.101544	0.4232	0.129604	0.370236
RCAP_rcc01857	livM1	branched-chain amino acid ABC transporter permease LivM	-0.0996037	0.764984			RSP_2927		0.070731	0.26266
RCAP_rcc02032	cobB	cobyrinic acid A,C-diamide synthase	-0.100618	0.812298			RSP_3185	cobB	0.0325092	0.79202
RCAP_rcc02693		permease YjgP/YjgQ family protein	-0.101058	0.777379			RSP_2901		-0.0594741	0.54152
RCAP_rcc00916	pssA	CDP-diacylglycerol--serine O-phosphatidyltransferase	-0.102035	0.740854			RSP_0720	pssA	0.0434738	0.87908
RCAP_rcc00047	hvrB	AHCY transcriptional activator HvrB	-0.102371	0.812681			No homolog
RCAP_rcc02648	putR	proline dehydrogenase transcriptional activator	-0.104246	0.901976			RSP_2165	putR	-0.0972831	0.566
RCAP_rcc03200	ybgC	Tol-Pal system-associated acyl-CoA thioesterase	-0.105796	0.828623			RSP_0673		0.324473	0.023536
RCAP_rcc03227	ilvE2	branched-chain-amino-acid transaminase	-0.106999	0.760932	0.313514	0.228255	RSP_2216	ilvE	-0.139508	0.129604	-0.00883543	0.921155
RCAP_rcc00950		phage integrase	-0.107173	0.880426			No homolog
RCAP_rcc02397		hypothetical protein	-0.107584	0.801339	0.0792605	0.490856	No homolog
RCAP_rcc02952		hypothetical protein	-0.10797	0.812298			No homolog
RCAP_rcc01737	oxyR	hydrogen peroxide-inducible genes activator	-0.108757	0.863614			RSP_2780	oxyR	-0.057429	0.191662
RCAP_rcc00475		acyl-CoA dehydrogenase domain-containing protein	-0.108993	0.759642	-0.160204	0.248738	RSP_2199		0.591944	0.20748	1.00567	9.61341e-05
RCAP_rcc01786	ccmB	heme exporter protein B	-0.109092	0.730365			RSP_1802	ccmB	-0.0135907	0.91548
RCAP_rcc03432	livF3	branched-chain amino acid ABC transporter ATP-binding protein LivF	-0.109596	0.80553	0.296869	0.431993	RSP_2274		0.0784708	0.053519	-0.781158	0.00958414
RCAP_rcc01846		transferase hexapeptide repeat family protein	-0.111097	0.799901			RSP_2918		0.0974552	0.33154	0.184409	0.120797
RCAP_rcc02284		hypothetical protein	-0.111178	0.918814			No homolog
RCAP_rcc02768	petA	ubiquinol--cytochrome-c reductase iron-sulfur subunit	-0.111428	0.723267	0.185528	0.346853	RSP_1396	fbcF	-0.635151	0.25624	-0.457526	0.23902
RCAP_rcp00016		hypothetical protein	-0.111779	0.907544			No homolog
RCAP_rcc00341	argB	acetylglutamate kinase	-0.112065	0.75674	0.113345	0.319775	RSP_1068	argB	0.0201506	0.93156	-0.0517337	0.229077
RCAP_rcc02984		hypothetical protein	-0.112883	0.85261	-0.0263068	0.867962	RSP_2286		-0.230912	0.29194
RCAP_rcc02965		oxidoreductase family NAD-binding Rossmann fold protein	-0.113174	0.820928	0.188562	0.511852	No homolog
RCAP_rcc02427		M23 family peptidase	-0.113209	0.716172	-0.0735881	0.43561	RSP_2543		-0.130262	0.075837	0.0381688	0.632456
RCAP_rcc00417		hypothetical protein	-0.11362	0.912776			No homolog
RCAP_rcc01229	urtD	urea ABC transporter ATP-binding protein UrtD	-0.114569	0.920539			RSP_0298		0.155858	0.34964
RCAP_rcc02635		hypothetical protein	-0.114622	0.778526	0.538016	0.00542861	No homolog
RCAP_rcc00272		heparinase II/III family protein	-0.11664	0.729385	-0.364552	0.00331819	RSP_1101		0.0519708	0.66442
RCAP_rcc02519		diguanylate cyclase/phosphodiesterase	-0.117929	0.85261	-0.675547	0.0845406	RSP_4111	bhpP	0.0249402	0.4174
RCAP_rcc01248		metallo-beta-lactamase	-0.118713	0.741512			RSP_0676		0.0258037	0.92654
RCAP_rcc03365	bioD	dethiobiotin synthase	-0.119488	0.925735			No homolog
RCAP_rcc00494		AsnC/Lrp family transcriptional regulator	-0.119594	0.808239			RSP_1990		0.00625139	0.90614
RCAP_rcc00646		GNAT family acetyltransferase	-0.120091	0.84473	-0.0170027	0.96746	RSP_2081		0.0295944	0.79544
RCAP_rcc03439	fadH	2,4-dienoyl-CoA reductase	-0.121878	0.734945			RSP_3681	stcD2	-0.0269912	0.78718
RCAP_rcc00575		hypothetical protein	-0.121888	0.912676			No homolog
RCAP_rcc00110		esterase	-0.122167	0.909577			No homolog
RCAP_rcc02997		phospholipid/glycerol acyltransferase	-0.122258	0.812298	0.0161762	0.940577	RSP_3827		-0.0115317	0.90138
RCAP_rcc01118	corC	magnesium and cobalt efflux protein CorC	-0.122353	0.76865	0.00422033	0.982513	RSP_3597		0.15264	0.6488	0.0527387	0.695572
RCAP_rcc01309		IS66 family transposase	-0.122364	0.926398			No homolog
RCAP_rcc03062	glpX	fructose-1,6-bisphosphatase	-0.122563	0.723936	-0.469927	0.0870512	RSP_0404		-0.15193	0.52944	-0.0497283	0.490942
RCAP_rcc02160	gap3	glyceraldehyde-3-phosphate dehydrogenase	-0.122768	0.672679	0.054582	0.550806	RSP_2959	gapB	-0.611087	0.0138814	-0.311746	0.0919674
RCAP_rcc00515		hypothetical protein	-0.123687	0.738782	-0.23081	0.403079	RSP_1775		-0.0661066	0.080305	-0.0692767	0.313575
RCAP_rcc01144	gcvP	glycine dehydrogenase	-0.124432	0.671841	-0.19451	0.0124046	RSP_2195	gcvP	-0.14234	0.68732	-0.206806	0.251208
RCAP_rcc01188	phnD	phosphonate ABC transporter periplasmic phosphonate-binding protein PhnD	-0.126107	0.824739			No homolog
RCAP_rcc01484		hypothetical protein	-0.126414	0.644681			No homolog
RCAP_rcp00088		molybdate-binding protein	-0.126838	0.771239			No homolog
RCAP_rcc01670		hypothetical protein	-0.127543	0.823366			RSP_2930		-0.0887294	0.73466
RCAP_rcc00338	bztD	glutamate/aspartate ABC transporter ATP-binding protein BztD	-0.128892	0.669447	0.107955	0.254229	RSP_1750	bztD	-0.0592362	0.072383
RCAP_rcc03091	mtnP	S-methyl-5-thioadenosine phosphorylase	-0.129006	0.777379	-0.257367	0.233517	RSP_1837		-0.117652	0.72116	-0.19569	0.616249
RCAP_rcc02059	cobV	cobalamin 5'-phosphate synthase	-0.129807	0.85261			RSP_2427	cobV	0.234636	0.178838
RCAP_rcc01625	pyrH	uridylate kinase	-0.129952	0.76084	0.124023	0.336126	RSP_2705	pyrH	-0.241738	0.4866	-0.231962	0.361304
RCAP_rcc03099		hypothetical protein	-0.131312	0.859414			No homolog
RCAP_rcc02433		hypothetical protein	-0.131402	0.75492			No homolog
RCAP_rcc03269	nifV	homocitrate synthase	-0.132463	0.915452			RSP_0529	nifV	-0.00888751	0.96422
RCAP_rcc01688		hypothetical protein	-0.133624	0.858506			RSP_2472		0.265232	0.176064
RCAP_rcc01173	hemC	hydroxymethylbilane synthase	-0.134195	0.676877	-0.414594	0.00904402	RSP_0679	hemC	-0.543717	0.137223	-0.331802	0.000326482
RCAP_rcc00046	hvrA	trans-acting regulatory protein HvrA	-0.135189	0.602056	0.190606	0.162684	No homolog
RCAP_rcc00730	maoC	MaoC domain-containing protein	-0.135592	0.727344	-0.051836	0.572169	RSP_0973		-0.197419	0.188379	-0.0860747	0.639391
RCAP_rcc02323		hypothetical protein	-0.136689	0.705103			No homolog
RCAP_rcc01672		YjeF-related family protein	-0.136937	0.83451			RSP_0145		0.0321356	0.59878
RCAP_rcc02875	kdsA	3-deoxy-8-phosphooctulonate synthase	-0.137189	0.76865	-0.143279	0.190117	RSP_3849		-0.0419878	0.4146	0.0321019	0.601904
RCAP_rcc01964		hypothetical protein	-0.138312	0.627206	-0.159504	0.467253	RSP_0837		-0.308538	0.063162
RCAP_rcc01452		acriflavin resistance protein family	-0.138313	0.777342			RSP_0460		0.0454304	0.64816	-0.233893	0.407797
RCAP_rcc01381		lipoprotein	-0.138412	0.767456	-0.0366529	0.910435	No homolog
RCAP_rcc00511	ispE	4-diphosphocytidyl-2C-methyl-D-erythritol kinase	-0.140587	0.758846	0.481635	0.0111127	RSP_1779	ispE	-0.0302002	0.68692
RCAP_rcc02339		hypothetical protein	-0.140784	0.85134			No homolog
RCAP_rcc00823	ddl	D-alanine--D-alanine ligase	-0.14135	0.738401	-0.298217	0.207939	RSP_2111	ddlA	-0.196954	0.66078
RCAP_rcc00754		lipoprotein	-0.141369	0.788531	-1.07731	0.0290578	No homolog
RCAP_rcc01393		LuxR family two component transcriptional regulator	-0.141694	0.86206			No homolog
RCAP_rcc01045		iron siderophore/cobalamin ABC transporter ATP-binding protein	-0.142657	0.826139			No homolog
RCAP_rcc01119	lnt	apolipoprotein N-acyltransferase	-0.143929	0.668978	-0.338378	0.179456	RSP_3596	lnt	0.0773398	0.55024
RCAP_rcc00452		amino acid ABC transporter permease	-0.144112	0.668279			No homolog
RCAP_rcc01576	pyrE	orotate phosphoribosyltransferase	-0.144584	0.714676	-0.0147457	0.932696	RSP_1929	pyrE	0.0184823	0.80534
RCAP_rcc02357	trpG	anthranilate synthase component II	-0.144886	0.68031	0.29206	0.128952	RSP_2002	trpG	-0.27955	0.176142
RCAP_rcc00627		amino acid ABC transporter ATP-binding protein	-0.145735	0.757943			RSP_3745		-0.0566549	0.60016
RCAP_rcc02258		transferase hexapeptide repeat domain-containing protein	-0.146933	0.741743			No homolog
RCAP_rcc00593		hypothetical protein	-0.147565	0.765159			RSP_1025		1.16769	0.028458	1.28683	1.19966e-05
RCAP_rcc03061	hom	homoserine dehydrogenase	-0.147624	0.605512	-0.376262	0.0677093	RSP_0403		0.141475	0.46262	0.0827801	0.266328
RCAP_rcc00607	cspA1	cold shock protein CspA	-0.147661	0.767835			RSP_0386		-0.854788	0.22708	-0.00761283	0.949658
RCAP_rcc02050	cobO	cob(I)yrinic acid a,c-diamide adenosyltransferase	-0.148214	0.731998	-0.20949	0.198892	RSP_2831	cobO	0.274748	0.20332	0.926365	0.00409328
RCAP_rcc00694	pufM	photosynthetic reaction center subunit M	-0.148229	0.752878	-0.546797	0.30414	RSP_0256	pufM	-1.51603	0.48002
RCAP_rcc01293		hypothetical protein	-0.14893	0.692373			No homolog
RCAP_rcc01163	ccoI	cbb3-type cytochrome c oxidase biogenesis protein CcoI	-0.148993	0.617567	-0.414995	0.0222417	RSP_0690	rdxI	-0.0702855	0.79166
RCAP_rcc00199		carbon-nitrogen family hydrolase	-0.149332	0.758846			RSP_1192		0.129498	0.44842
RCAP_rcc01312		hypothetical protein	-0.149992	0.736461	0.0572255	0.876165	No homolog
RCAP_rcc01029		iron siderophore/cobalamin ABC transporter permease	-0.150326	0.90671			RSP_1438		0.0680355	0.35308
RCAP_rcc01403		ABC transporter permease	-0.150661	0.715881			No homolog
RCAP_rcc02434		cephalosporin hydroxylase	-0.150882	0.702923	-0.0758533	0.354643	No homolog
RCAP_rcp00114	repA	plasmid partitioning protein RepA	-0.150991	0.558349	0.112074	0.516047	RSP_4186	repA	-0.0754016	0.5949	-0.174876	0.030407
RCAP_rcc00957		hypothetical protein	-0.151148	0.893454			No homolog
RCAP_rcc01536	nuoM	NADH-quinone oxidoreductase subunit M	-0.151379	0.634595	-0.864613	0.00760053	RSP_2529	nuoM	-0.330305	0.059781
RCAP_rcc00397	pyrC1	dihydroorotase	-0.152949	0.668283	0.131648	0.334793	RSP_1003	pyrC	0.159175	0.5716
RCAP_rcp00057		nitrate/sulfonate/bicarbonate ABC transporter permease	-0.154264	0.865878			No homolog
RCAP_rcc03147		MerR family transcriptional regulator	-0.154339	0.844813			No homolog
RCAP_rcc01608		cytochrome c oxidase assembly protein	-0.155276	0.674744	-0.0533937	0.729406	RSP_3831	cox15	-0.189696	0.059302	0.0540555	0.334992
RCAP_rcc02083		hypothetical protein	-0.155854	0.651955			RSP_2303		0.179051	0.30046
RCAP_rcc02889		hypothetical protein	-0.156243	0.770863			No homolog
RCAP_rcc00517		hypothetical protein	-0.156796	0.808164			No homolog
RCAP_rcc00237		abortive infection protein family	-0.157472	0.72408			No homolog
RCAP_rcc01629	dxr	1-deoxy-D-xylulose-5-phosphate reductoisomerase	-0.158002	0.630678	-0.160627	0.256796	RSP_2709	dxr	-0.272977	0.27216	-0.0372833	0.90488
RCAP_rcc02027	mtlK	mannitol 2-dehydrogenase	-0.15859	0.667604			RSP_0096	mtlK	-0.11631	0.060903	0.0253755	0.601592
RCAP_rcc02440		AsnC/Lrp family transcriptional regulator	-0.158801	0.836567			RSP_7362		-0.0846389	0.189078
RCAP_rcc02530	pucB	light-harvesting protein B-800/850 subunit beta	-0.159145	0.61453	0.223911	0.573693	RSP_0314	pucB	-2.43478	0.49324	-0.423667	0.136282
RCAP_rcc00170	kpsT1	capsule polysaccharide export ATP-binding protein KpsT	-0.159278	0.659812			RSP_3839	rkpS	-0.143543	0.50632
RCAP_rcc02514	dtd	D-tyrosyl-tRNA(Tyr) deacylase	-0.159492	0.719487			RSP_2256	dtd	0.323896	0.4967	-0.164973	0.0446401
RCAP_rcc00333	gph1	phosphoglycolate phosphatase	-0.159909	0.777379			No homolog
RCAP_rcc02655	tktA	transketolase, N-terminal subunit	-0.160032	0.744333	0.120789	0.722244	No homolog
RCAP_rcc03449	atoB3	acetyl-CoA acetyltransferase	-0.161617	0.716172	-0.0924524	0.616358	RSP_1354		-0.420383	0.025624	-0.260961	0.508875
RCAP_rcc01637	lpxB	lipid-A-disaccharide synthase	-0.162145	0.677451			RSP_2716	lpxB	-0.0463877	0.55418
RCAP_rcc00025		LysR family transcriptional regulator	-0.162307	0.85261			RSP_1297		0.0510799	0.4772
RCAP_rcc03490		endoribonuclease, L-PSP family	-0.162396	0.778613	0.258005	0.304322	RSP_1223	tdcF	-0.0398223	0.88498
RCAP_rcc00815		DoxX family protein	-0.162968	0.881526			No homolog
RCAP_rcc02318	yqgF	holliday junction resolvase YqgF	-0.163291	0.624883	0.196339	0.356397	RSP_2684		0.489266	0.21096	0.468654	0.0236537
RCAP_rcc03382	tyrB	aromatic-amino-acid aminotransferase	-0.163751	0.566474	0.0135752	0.728114	RSP_0886	TyrB	-0.211629	0.137662	-0.168289	0.147934
RCAP_rcc03491		nucleoside-triphosphatase	-0.164034	0.70308			RSP_1222	ham1	0.0187518	0.81624	-0.169574	0.754384
RCAP_rcc01613		hypothetical protein	-0.164611	0.775577	-0.034495	0.815951	RSP_2651		-0.103381	0.043078
RCAP_rcc03395	fmt	methionyl-tRNA formyltransferase	-0.16644	0.668283	0.701838	0.141066	RSP_0875	fmt	0.162466	0.126061
RCAP_rcp00067		hypothetical protein	-0.166565	0.892774			No homolog
RCAP_rcc00399		hypothetical protein	-0.166589	0.732304	-0.0602608	0.896455	No homolog
RCAP_rcc00810	ppk	polyphosphate kinase	-0.166851	0.601099	-0.123379	0.182798	RSP_0781		0.0487618	0.84024	-0.0193329	0.81815
RCAP_rcc02116		iron siderophore/cobalamin ABC transporter ATP-binding protein	-0.167365	0.813195			RSP_1478		0.0147578	0.9278	-0.600246	0.0163983
RCAP_rcc03218	ruvB	holliday junction DNA helicase RuvB	-0.167833	0.719647			RSP_0553	ruvB	0.127644	0.48274
RCAP_rcc01311		hypothetical protein	-0.167938	0.865878			RSP_2605		0.169434	0.12768
RCAP_rcc00915	psd	phosphatidylserine decarboxylase proenzyme	-0.168327	0.618105	-0.0166353	0.865797	RSP_0719		-0.022318	0.64868	-0.201708	0.0813168
RCAP_rcc02216		hypothetical protein	-0.168686	0.665141			No homolog
RCAP_rcc00051		enoyl-CoA hydratase/isomerase	-0.168938	0.791416	-0.266167	0.507646	RSP_0913	crt	0.289347	0.2381	0.209222	0.107149
RCAP_rcc00261		hypothetical protein	-0.170207	0.780883			RSP_0845		0.0467711	0.042702
RCAP_rcc00049	ahcY	adenosylhomocysteinase	-0.170571	0.485524	-0.159101	0.00685715	RSP_1514	ahcY	-0.300428	0.110121	-0.194395	0.0751425
RCAP_rcc00439	ppnk	NAD(+) kinase	-0.171649	0.695655			RSP_0825	ppnk	-0.084887	0.42218
RCAP_rcc00405		acyl-CoA dehydrogenase domain-containing protein	-0.171689	0.730365	-0.258881	0.159634	RSP_0742		-0.225003	0.077964	-0.0804458	0.0861145
RCAP_rcc01734	ubiX	3-octaprenyl-4-hydroxybenzoate carboxy-lyase	-0.171774	0.740136			RSP_0468		-0.260442	0.40888
RCAP_rcc02500		ABC transporter periplasmic substrate-binding protein	-0.173658	0.474823	-0.135825	0.534729	RSP_0704		-0.0975367	0.157759	0.126398	0.206103
RCAP_rcc02270		LuxR family transcriptional regulator	-0.174943	0.728713			RSP_3042	dorX	-0.0786404	0.51958
RCAP_rcc03345		XRE family transcriptional regulator	-0.175223	0.788531			RSP_2186		0.0522379	0.85498
RCAP_rcp00039		hypothetical protein	-0.175898	0.757929			No homolog
RCAP_rcc00340		hypothetical protein	-0.176263	0.732304			RSP_1069		-0.0688192	0.39442
RCAP_rcc01751	recA	RecA protein	-0.17635	0.586976	0.254058	0.0865191	RSP_0452	recA	-0.144598	0.22416	0.071894	0.496941
RCAP_rcc02940		hypothetical protein	-0.176369	0.890236			RSP_2760		0.0133127	0.93746
RCAP_rcc01501	glmU	bifunctional UDP-N-acetylglucosamine diphosphorylase/glucosamine-1-phosphate N-acetyltransferase	-0.176647	0.49786	0.425992	0.0876055	RSP_2503	glmU	0.035721	0.64784	-0.00788371	0.957871
RCAP_rcc02784		TrmH family RNA methyltransferase	-0.177343	0.706972	0.206827	0.4392	RSP_2239		0.0469612	0.51138	0.118687	0.0185649
RCAP_rcc03505		hypothetical protein	-0.177375	0.728891	0.0045414	0.989801	RSP_1512		-0.00837487	0.94438	0.00559636	0.909879
RCAP_rcc03215		hypothetical protein	-0.178468	0.881975			No homolog
RCAP_rcc01942		polysaccharide pyruvyl transferase	-0.179538	0.728713			No homolog
RCAP_rcc01903		lysine exporter protein (LYSE/YGGA)	-0.179647	0.749382			RSP_2720		0.2269	0.051201
RCAP_rcc00465		extracellular ligand-binding receptor family protein	-0.179666	0.538978	-0.0567067	0.852258	RSP_1812		-0.323668	0.097365
RCAP_rcc00422	ptsP	phosphoenolpyruvate-protein phosphotransferase PtsP	-0.180475	0.451569	-0.337865	0.00771913	RSP_1850	ptsI	-0.0061897	0.9519	-0.0911559	0.313748
RCAP_rcc01151		hypothetical protein	-0.180797	0.731142			No homolog
RCAP_rcc00822	murB	UDP-N-acetylmuramate dehydrogenase	-0.181259	0.697014	0.215375	0.354148	RSP_2110	murB	0.0824171	0.79102
RCAP_rcc00497		UbiA prenyltransferase	-0.18226	0.716172			No homolog
RCAP_rcc01567	coaD	pantetheine-phosphate adenylyltransferase	-0.183773	0.705406			RSP_2960		-0.467531	0.0068556
RCAP_rcc03189		chorismate mutase	-0.183831	0.706972	0.41337	0.412143	RSP_0662		0.267903	0.26546
RCAP_rcc01483	mraY	phospho-N-acetylmuramoyl-pentapeptide-transferase	-0.183876	0.596601			RSP_2101	mraY	-0.0829783	0.4743
RCAP_rcc00610		hypothetical protein	-0.183983	0.861605			No homolog
RCAP_rcc00534		hypothetical protein	-0.184201	0.604314	-0.24277	0.485255	No homolog
RCAP_rcc01321		GNAT family acetyltransferase	-0.185109	0.731299			No homolog
RCAP_rcc02255	kdpD	sensor protein KdpD	-0.18556	0.76865			RSP_1268	kdpD	-0.0383465	0.7558
RCAP_rcp00079		ArsR family transcriptional regulator	-0.186532	0.813314			No homolog
RCAP_rcc00415		short-chain dehydrogenase/reductase family oxidoreductase	-0.187331	0.722417	0.0195948	0.857839	RSP_3424		-0.0308018	0.82618
RCAP_rcc03239		AsnC/Lrp family transcriptional regulator	-0.187413	0.716172	-0.255605	0.52337	RSP_0958		-0.158675	0.52466
RCAP_rcc01660		signal transduction histidine kinase	-0.187501	0.472752	0.190713	0.654822	RSP_2880	gfdS	-0.0936504	0.154135	-0.303808	0.551141
RCAP_rcc00438	glyA	serine hydroxymethyltransferase	-0.187559	0.532861	-0.173655	0.264545	RSP_0823	SHMT	-0.193562	0.119442	-0.107302	0.456189
RCAP_rcc01633		outer membrane chaperone Skp family protein	-0.188051	0.668571	-0.262733	0.0458588	No homolog
RCAP_rcc03396	def1	peptide deformylase	-0.188982	0.658928	-0.46675	0.099213	RSP_0874		0.029442	0.56834
RCAP_rcc01542	ilvH	acetolactate synthase small subunit	-0.189061	0.558349	0.364539	0.185782	RSP_2636	ilvH	0.203322	0.168781	0.127356	0.00241672
RCAP_rcc00635		von Willebrand factor type A domain-containing protein	-0.190005	0.713513			No homolog
RCAP_rcc01292		OmpA/MotB domain-containing protein	-0.190056	0.736461			RSP_1933		0.0791369	0.80866
RCAP_rcc02910		hypothetical protein	-0.190218	0.883456			No homolog
RCAP_rcp00066		NnrS family protein	-0.19024	0.851483			No homolog
RCAP_rcp00151		BadF/BadG/BcrA/BcrD family ATPase	-0.191651	0.883456			RSP_1446		0.0927661	0.174843
RCAP_rcc00562	modA1	molybdenum ABC transporter periplasmic molybdenum-binding protein ModA	-0.191848	0.813314	0.465422	0.241114	RSP_3871	modA	0.0211268	0.95084	0.166924	0.161489
RCAP_rcc01540		metallo-beta-lactamase	-0.191883	0.510213	-0.0415586	0.555168	RSP_2534		-0.173972	0.41306	-0.143218	0.0921415
RCAP_rcc03094	rimJ	ribosomal-protein-alanine N-acetyltransferase	-0.193714	0.679116			RSP_1833		0.0607295	0.69694
[truncated: 1,442 more rows]

## Sheet: R. sphaeroides
R. sphaeroides locus tag	Gene name	Description	Microarray total RNA (7 vs. 0 min): log2 fold change	Microarray total RNA (7 vs. 0 min): p-value	R. sphaeroides MS (90 vs. 0 min): log2 fold change	R. sphaeroides MS (90 vs. 0 min): p-value	R. capsulatus locus tag	Gene name	RNA-seq (10 vs. 0 min): log2 fold change	RNA-Seq (10 vs. 0 min): adjusted p-value	R. capsulatus MS (90 vs. 0 min): log2 fold change	R. capsulatus MS (90 vs. 0 min): p-value
RSP_1409		Beta-Ig-H3/Fasciclin	2.81481	0.003458	2.58904	0.00101298	No homolog
RSP_0847		two component transcriptional regulator, winged helix family	2.44557	0.00160195			RCAP_rcc00263		1.82232	1.56065e-15	0.638547	0.00926347
RSP_1090		Putative cyclopropane/cyclopropene fatty acid synthesis protein	2.39677	0.078924			No homolog
RSP_1092	rpoE	RNA polymerase sigma-70 factor	2.23	0.0035182			RCAP_rcc00699	rpoE	3.69522	1.17231e-73
RSP_1852	folE2	hypothetical protein	2.21764	0.00026178	3.792	0.000930105	RCAP_rcc01493		3.29099	3.38403e-67	3.18072	3.1469e-05
RSP_0600		hypothetical protein	2.21447	0.0173006			RCAP_rcc00457		1.8931	9.37699e-20	0.934402	0.00826495
RSP_1091		Putative cyclopropane/cyclopropene fatty acid synthesis protein, flavin amine oxidase	2.16418	7.5477e-05	2.82114	9.94333e-07	No homolog
RSP_1093	chrR	Anti-sigma factor ChrR	2.04608	0.0025446			RCAP_rcc00698	chrR	3.42157	7.64706e-25	-0.444444	0.013624
RSP_0601	rpoH2	RNA polymerase sigma factor	1.98965	0.0164376			RCAP_rcc00458	rpoH1	2.08408	1.18752e-28
RSP_1089		sugar/cation symporter, GPH family	1.90612	0.0152986			No homolog
RSP_3866		conserved hypothetical protein	1.82637	6.1212e-05			No homolog
RSP_2718		possible outer membrane protein	1.69276	0.0039599			RCAP_rcc02462		0.572405	0.108506	1.93467	4.81944e-05
RSP_2143	phrA	DNA photolyase, Cryptochrome 1 apoprotein (Blue light photoreceptor)( EC:4.1.99.3 )	1.58014	0.0028954			RCAP_rcc02958	phrB	2.66954	2.11123e-33	3.4252	0.00086772
RSP_2311	groEL	chaperonin GroEL	1.57681	0.00094491			RCAP_rcc02478	groL	2.79213	2.08928e-39	0.631144	0.00498558
RSP_2410	rpoH1	RNA polymerase sigma factor	1.55119	0.037124	-0.0023842	0.983933	RCAP_rcc02811	rpoH2	1.56181	4.96202e-12	0.37967	0.473405
RSP_1591		Predicted Glutathione S-transferase	1.545	0.039242			No homolog
RSP_4209		Acyltransferase 3 family	1.41685	0.0004392			No homolog
RSP_2310	groES	Chaperonin Cpn10 (GroES)	1.37305	0.047143	0.697734	0.0738594	RCAP_rcc02477	groS	3.24843	1.27905e-33	0.901685	0.00161187
RSP_2144	cfaS	Cyclopropane-fatty-acyl-phospholipid synthase CfaS( EC:2.1.1.79 )	1.36922	0.0154	1.91184	0.0331891	RCAP_rcc00273	rsmB1	0.348096	0.318586	-0.393578	0.0369842
RSP_0799		hypothetical protein	1.34837	0.021			No homolog
RSP_0602		Possible adenosyl cobinamide kinase/ cobinamide phosphate guanylyltransferase( EC:2.7.1.156 )	1.2443	0.0067245	-0.000591703	0.992156	RCAP_rcc02057	cobP	-0.218497	0.736722
RSP_1853	TrkH2	potassium uptake transporter, transmembrane component, TrkH	1.24213	0.113441			No homolog
RSP_1943		hypothetical protein	1.23199	0.090079	-0.195453	0.234384	RCAP_rcc01595		3.55198	2.58831e-29	-1.50274	0.0967675
RSP_3351		hypothetical protein	1.22739	0.00182038			No homolog
RSP_1944		Uroporphiryn-III C-methyltransferase/siroheme synthase	1.22077	0.034643			RCAP_rcc01596	cobA1	3.48197	5.7687e-56
RSP_3212	qxtA	Quinol oxidase subunit I QxtA	1.20449	0.043696			RCAP_rcc03085	cydA	2.61065	1.32706e-34	0.572441	0.0385213
RSP_1025		hypothetical protein	1.16769	0.028458	1.28683	1.19966e-05	RCAP_rcc00593		-0.147565	0.765159
RSP_3162		hypothetical protein	1.15792	0.07754			No homolog
RSP_1352		D-3-phosphoglycerate dehydrogenase	1.1529	0.043977	-0.00783074	0.948313	RCAP_rcc03447	serA	2.4931	2.63073e-44	0.330861	0.00742867
RSP_6229		hypothetical protein	1.14588	0.021101	1.65587	0.00230051	RCAP_rcc00808		1.62036	5.46171e-06
RSP_1546	bfr	Bacterioferritin	1.1353	0.0023613	2.22056	0.00124273	RCAP_rcc00913	bfr	0.281504	0.196745	-0.235847	0.485936
RSP_1942		Sulfite/nitrite reductase hemoprotein subunit	1.13169	0.0037584	-0.206435	0.174972	RCAP_rcc01594	cysI	3.23308	1.75066e-30	0.200959	0.0623095
RSP_3537	curA	alcohol dehydrogenase, zinc-containing( EC:1.1.1.1 )	1.13169	0.143635	1.84952	9.62816e-07	No homolog
RSP_3210	qxtB	Quinol oxidase subunit II QxtB	1.12058	0.0176223			No homolog
RSP_1490		Putative ATP-dependent protease La, LON	1.11152	0.0060641	1.50726	1.94035e-05	RCAP_rcc03333		2.39645	5.67172e-33	1.4943	0.0007394
RSP_1088		hypothetical protein	1.10971	0.042018			No homolog
RSP_1258		putative hydrolase	1.09608	0.30478			No homolog
RSP_1491		hypothetical protein	1.0908	0.00189821			RCAP_rcc03332		2.21386	8.08788e-08	0.548033	0.0203936
RSP_1941	cysH	phosphoadenosine phosphosulfate reductase	1.08067	0.00120199	-0.668347	0.00208163	RCAP_rcc01593	cysH	2.99095	5.26944e-29	0.173328	0.541578
RSP_1854	trkH3	potassium uptake transporter, transmembrane component, TrkH	1.06773	0.0080562			No homolog
RSP_1760		hypothetical protein	1.06127	0.0088639	1.21102	5.97507e-06	RCAP_rcc00543		2.69359	2.38938e-42	1.0802	0.000353561
RSP_3076		hypothetical protein	1.05722	0.07408			No homolog
RSP_0381		hypothetical protein	1.03761	0.065143	0.0526598	0.0796828	RCAP_rcc00747		0.966474	0.0291973	-0.0702381	0.926934
RSP_0557		hypothetical protein	1.01336	0.118636			RCAP_rcc03214		0.470509	0.692373
RSP_0392		probable lactoylglutathione lyase	0.995493	0.054595			RCAP_rcc03044	gloA	0.590182	0.0448873	0.569346	0.0855444
RSP_3272	ggt	Gamma-glutamyltranspeptidase( EC:2.3.2.2 )	0.994933	0.00058284			No homolog
RSP_3163	iorB	Probable oxidoreductase	0.992458	0.064896	1.04024	1.63005e-06	No homolog
RSP_2389		putative glutathione peroxidase( EC:1.11.1.9 )	0.990979	0.0037228			RCAP_rcc00701	bsaA1	3.85867	3.43234e-54	1.09119	0.00135509
RSP_2268		metallo Beta lactamase superfamily	0.984173	0.0021394	1.7559	7.82783e-06	RCAP_rcc02755		1.31932	1.96546e-05
RSP_3273		ABC multidrug/carbohydrate efflux transporter, inner membrane subunit	0.98148	0.0135421			No homolog
RSP_3274		ABC multidrug/carbohydrate efflux transporter, ATPase subunit	0.981159	0.0192989	1.83095	8.19851e-07	RCAP_rcc01031
RSP_1016		small heat shock protein	0.979796	0.051345			RCAP_rcc02818	ibpA	1.33416	3.90529e-07
RSP_0013		hypothetical protein	0.975455	0.097802	0.993297	4.30061e-05	RCAP_rcc01901		1.09992	0.0230126	-0.153703	0.701191
RSP_0846	ribA	GTP cyclohydrolase II( EC:3.5.4.25 )	0.966206	0.0151645			RCAP_rcc00262	ribA	0.0674461	0.856633	0.0752875	0.610473
RSP_2390	acuC1	putative Acetoin utilization protein	0.963575	0.031724			No homolog
RSP_3075		hypothetical protein	0.953355	0.021644			No homolog
RSP_3603		Possible ABC efflux tranporter, fused inner membrane domains	0.939232	0.013882			RCAP_rcc01178		2.82748	1.23569e-50
RSP_1351	serC	phosphoserine aminotransferase	0.938738	0.060737	0.0137004	0.901539	RCAP_rcc03446	serC	1.99871	7.36045e-18	0.680529	0.0143846
RSP_1173	dnaK	Heat shock protein (Hsp70, DnaK	0.925168	0.069303	0.455652	0.000119049	RCAP_rcc00224	dnaK	1.69296	2.33329e-14	0.910892	0.0003137
RSP_3602		ABC efflux transporter, ATPase subunit	0.91681	0.061522	1.60315	1.72674e-06	RCAP_rcc01177		3.01416	2.69897e-23
RSP_0370		hypothetical protein	0.916499	0.0035785			RCAP_rcc02772		1.45464	0.00236684	0.905958	0.0694316
RSP_1759		hypothetical protein	0.911427	0.0166371			No homolog
RSP_1421		hypothetical protein	0.908624	0.045302			No homolog
RSP_1087		Short-chain dehydrogenase/reductase family member	0.90699	0.21532	0.660403	0.0615524	No homolog
RSP_2145	trgA	Tellurite resistance protein	0.902307	0.22396			No homolog
RSP_2661		Iron-containing alcohol dehydrogenase( EC:1.1.1.- )	0.8992	0.0139177			No homolog
RSP_1542		ABC transporter, ATPase subunit	0.895727	0.0104359			RCAP_rcc00627		-0.145735	0.757943
RSP_0351		D-threo-aldose 1-dehydrogenase	0.889465	0.025224	2.33735	1.48946e-05	No homolog
RSP_6107		hypothetical protein	0.889449	0.073878	0.516675	0.000489219	RCAP_rcc03112		1.37539	3.58372e-13
RSP_2617	msrB	Peptide methionine sulfoxide reductase( EC:1.8.4.6 )	0.879879	0.098581	1.32994	5.71211e-06	RCAP_rcc03259	msrB1	2.99563	1.58586e-17	2.33412	4.05944e-05
RSP_1985		hypothetical protein	0.864378	0.0146757			RCAP_rcc00837		1.24776	0.00283505	0.397327	0.126009
RSP_1840		hypothetical protein	0.861839	0.0096577	1.87055	0.000775703	RCAP_rcc03086		1.75356	7.8455e-07
RSP_2805	nemA	Putative NADH-flavin oxidoreductase( EC:1.- )	0.851003	0.127801	0.874336	5.14838e-05	RCAP_rcc01600	nemA	2.20133	5.38335e-19	0.323288	0.00597132
RSP_2803		multidrug/cation efflux pump, RND superfamily	0.850206	0.021101	0.589212	0.000208868	RCAP_rcc00432	mdtB	1.44795	1.95836e-14	-0.0397409	0.772696
RSP_3327		possible Rhomboid family membrane protein	0.84572	0.0093974			No homolog
RSP_1408	clpB	Chaperone ClpB	0.844174	0.033123	0.26712	0.000661888	RCAP_rcc03406	clpB	2.35909	5.03231e-21	2.72169	4.36479e-06
RSP_6016		hypothetical protein	0.839922	0.00150475			No homolog
RSP_1207	hslO	putative Hsp33 protein	0.835979	0.0034378			RCAP_rcc00187	hslO	1.68632	6.37698e-16	0.140299	0.321486
RSP_1410	msrP	hypothetical protein	0.821237	0.0115847	2.25976	5.94085e-08	No homolog
RSP_1197	HemH	ferrochelatase( EC:4.99.1.1 )	0.819957	0.0137592	0.937372	4.02174e-06	RCAP_rcc00195	hemH	2.67535	6.15921e-32	1.19301	0.00482717
RSP_1532		ATP-dependent protease ATP-binding subunit	0.819751	0.032996	0.43809	0.000781489	RCAP_rcc00034	hslU	0.87978	0.000249337	0.762374	0.00104874
RSP_2413	lig2	DNA ligase( EC:6.5.1.1 )	0.818843	0.00172006	1.90786	0.000443006	No homolog
RSP_0152		P-loop ATPase	0.812649	0.035882			No homolog
RSP_2388		hypothetical protein	0.808945	0.00120019			RCAP_rcc03471		0.058194	0.89901
RSP_2391		2'-5' RNA ligase	0.807707	0.0041216			RCAP_rcc01679	ligT	-0.00676915	0.991534
RSP_6106		hypothetical protein	0.804686	0.025981			RCAP_rcc02153		-0.762584	0.191074	0.434279	0.177622
RSP_0904	sitA	ABC Mn+2/Fe+2 transporter, periplasmic substrate-binding protein SitA	0.79527	0.059501			No homolog
RSP_0905	sitB	ABC Mn+2/Fe+2 transporter, ATPase subunit SitB	0.795024	0.089621			No homolog
RSP_6066		hypothetical protein	0.789915	0.0037802			No homolog
RSP_1895		Small-conductance mechanosensitive ion channel	0.787992	0.00173826			No homolog
RSP_1718	rplW	50S ribosomal protein L23	0.785242	0.041739	0.0324438	0.370349	RCAP_rcc00301	rplW	0.9996	0.000210197	0.152799	0.762472
RSP_2739		hypothetical protein	0.784977	0.053041			No homolog
RSP_0473		phospholipase-D family protein	0.779961	0.0019797			No homolog
RSP_7332		hypothetical protein	0.779299	0.037276			No homolog
RSP_1497		Putative outer membrane lipoprotein carrier protein	0.775228	0.069755	1.40057	0.000833632	RCAP_rcc03327	lolA	0.380219	0.241552	0.908751	0.0914629
RSP_1172	dnaJ	Chaperone, DnaJ	0.77455	0.0181793	0.316635	0.000400334	RCAP_rcc00223	dnaJ	1.46015	1.66189e-07	0.42645	0.0388653
RSP_6254		hypothetical protein	0.772294	0.104899			No homolog
RSP_6176		putative tail fiber assembly protein	0.756649	0.00195856			No homolog
RSP_1701	rplJ	Ribosomal protein L10	0.736837	0.084856	-0.00447199	0.916877	RCAP_rcc00289	rplJ	1.25505	3.68486e-09	0.0554606	0.573209
RSP_2568	sqdD	glycosyl transferase (sulfolipid biosynthesis) protein	0.735927	0.056757			No homolog
RSP_3164		ferredoxin like protein	0.731286	0.095222			RCAP_rcc00792	xdhA	-1.66629	0.000665108
RSP_0011		Predicted hydrolase or acyltransferase (alpha/beta hydrolase)	0.725731	0.0066567			No homolog
RSP_2738		Probable Rhodanese-related sulfurtransferase	0.723591	0.163983	-1.24724	7.48613e-05	No homolog
RSP_0151		hypothetical protein	0.723296	0.0168965			No homolog
RSP_1206		putative phosphohydrolase (mutT/nudix family protein)	0.7209	0.066322			RCAP_rcc00188		1.45621	2.60328e-05
RSP_3945		Carbohydrate kinase, PfkB	0.716188	0.061777			RCAP_rcp00007	frlD	-0.586202	0.273182
RSP_0569		hypothetical protein	0.714685	0.037781			RCAP_rcc03220		0.656275	0.013782
RSP_2806	lon	Probable ATP-dependent protease La protein( EC:3.4.21.53 )	0.714019	0.0184378	0.311604	0.000644351	RCAP_rcc02583	lon	1.05905	1.02279e-05	1.09259	4.45479e-05
RSP_0150		chase sensor signal transducdtion histidine kinase( EC:2.7.3.- )	0.713065	0.035404	0.607811	0.000134469	No homolog
RSP_4255		Mechanosensitive (MS) ion channel protein	0.711013	0.025599			No homolog
RSP_0570		hypothetical protein	0.701073	0.0061382			RCAP_rcc03221		0.723554	0.00932711	0.628897	0.0468059
RSP_0595		hypothetical protein	0.697304	0.021244			No homolog
RSP_2966	uvrA	excinuclease ABC subunit A	0.694048	0.072957	0.434709	0.00437192	RCAP_rcc01558	uvrA	2.42147	6.21445e-38	0.570408	0.00326462
RSP_2973		Peroxiredoxin	0.693983	0.0193003	1.30609	9.31219e-05	RCAP_rcc01551	bcp	3.13019	4.3502e-26	0.888699	0.0645285
RSP_2855		Cation/multidrug efflux pump, RND superfamily	0.692756	0.022283	0.568562	0.0043199	No homolog
RSP_1411		hypothetical protein	0.691169	0.0098982			No homolog
RSP_1353		hypothetical protein	0.687615	0.10698			RCAP_rcc03448		1.73841	6.64928e-10
RSP_2314		oxidoreductase, Chromogranin/secretogranin( EC:1.1.1.274 )	0.683367	0.3609	0.82395	0.170738	No homolog
RSP_1717	rplD	50S ribosomal protein L4	0.682372	0.0132171	-0.00209134	0.987936	RCAP_rcc00300	rplD	0.890228	0.000204032	-0.104631	0.615347
RSP_2569	sqdB	sulfolipid (UDP-sulfoquinovose) biosynthesis protein( EC:1.1.1.271 )	0.681658	0.08696	0.550778	0.0128828	No homolog
RSP_0014		transcriptional regulator, TetR family	0.681287	0.0105166			RCAP_rcc01902		0.796473	0.109357
RSP_1202	TrmA	putative RNA SAM-dependent methyltransferase, TrmA family	0.676267	0.00030371			RCAP_rcc00191		1.2788	0.00133459	-0.185676	0.672861
RSP_4254	rnk	putative regulator of nucleoside diphosphate kinase protein	0.673563	0.110862			No homolog
RSP_0356		Probable HflC protein	0.671809	0.0063155	0.603257	0.000732192	RCAP_rcc02400	hflC	1.73055	8.62594e-19	0.795891	0.000260464
RSP_0472		hypothetical protein	0.669243	0.00187568	1.53424	0.00354578	No homolog
RSP_2421		hypothetical protein	0.668564	0.068421			RCAP_rcc02794		1.02228	0.000612882
RSP_1692	pduO	hypothetical protein	0.664471	0.044663			No homolog
RSP_3346		5-methyltetrahydrofolate--homocysteine methyltransferase( EC:2.1.1.13 )	0.663632	0.0003814	0.112876	0.253857	RCAP_rcc03352	metH2	2.49222	4.22211e-33	-0.321654	0.0586056
RSP_2163		lytic murein transglycosylase, putative	0.660087	0.031784	1.02188	0.000557498	RCAP_rcc00246	mltB	-0.615692	0.00455792	-0.190967	0.343009
RSP_2293	clpA	Chaperonin clpA/B	0.660033	0.0025016	1.24933	5.93428e-07	RCAP_rcc02977	clpA	1.84007	9.04114e-12	1.32676	0.00047859
RSP_0906	sitC	ABC Mn+2/Fe+2 transporter, inner membrane subunit SitC	0.656199	0.0156047			No homolog
RSP_1540		Predicted secreted hydrolase	0.6558	0.0020025	1.6286	1.67576e-05	No homolog
RSP_3089		hypothetical protein	0.652424	0.0067965			No homolog
RSP_1545		Probable thiol oxidoreductase with 2 cytochrome c heme-binding sites	0.641432	0.3234			No homolog
RSP_1203		ABC multidrug efflux pump, fused ATPase and inner membrane subunits	0.640632	0.0164762	1.06693	0.0028829	RCAP_rcc00190		2.40528	4.25915e-33	0.915452	0.000956595
RSP_2414		hypothetical protein	0.639715	0.00075674			No homolog
RSP_2225		hypothetical protein	0.639003	0.149641			No homolog
RSP_2854		Cation/multidrug efflux pump, Membrane fusion protein (MFP) family	0.637156	0.027317	0.399962	0.00961987	No homolog
RSP_1075		short chain dehydrogenase	0.636584	0.0062565			RCAP_rcc01676	fabG	0.33689	0.214132	-0.010095	0.937797
RSP_2638		putative sodium/calcium exchanger	0.632322	0.048677			No homolog
RSP_4124		hypothetical protein	0.630793	0.006116	1.01847	7.90451e-05	No homolog
RSP_2172	metF	5,10-methylenetetrahydrofolate reductase( EC:1.5.1.20,EC:1.7.99.5 )	0.627258	0.044359	0.1519	0.203908	RCAP_rcc00490	metF	1.47338	1.32342e-09	0.252525	0.508298
RSP_1573		hypothetical protein	0.627138	0.0094767			RCAP_rcc02817		1.96892	7.24292e-12
RSP_1204		ABC multidrug efflux pump, fused ATPase and inner membrane subunits	0.623799	0.050416	0.960659	0.00318036	RCAP_rcc00190		2.40528	4.25915e-33	0.915452	0.000956595
RSP_2235		hypothetical protein	0.618746	0.0082417			No homolog
RSP_3423	xthA1	Probable exodeoxyribonuclease III( EC:3.1.11.2 )	0.617624	0.026177			RCAP_rcc02429	xthA1	-0.204239	0.679116	-0.84084	0.0141901
RSP_1940		hypothetical protein	0.609318	0.050682			RCAP_rcc01592		2.64488	6.14342e-19	0.626699	0.0452769
RSP_1205		Poly A polymerase family protein	0.606282	0.058323			RCAP_rcc00189	cca	1.21485	0.00303809
RSP_1700	rplL	50S Ribosomal protein L7/L12	0.602722	0.042964	0.0373623	0.671808	RCAP_rcc00290	rplL	1.59942	1.20304e-19	-0.176008	0.0911465
RSP_0408		hypothetical protein	0.601451	0.136805			RCAP_rcc00132		1.55117	2.06096e-06
RSP_2023		hypothetical protein	0.600865	0.041882			No homolog
RSP_2608	corA	magnesium/cobalt transport protein, MIT family	0.598478	0.151356			RCAP_rcc01454	corA	-0.372204	0.352282
RSP_2083	uvrB	excinuclease ABC subunit B	0.596353	0.039902	1.10284	1.73068e-05	RCAP_rcc01384	uvrB	0.968873	5.26093e-05	0.27822	0.282344
RSP_0505	hypA	Hydrogenase expression/synthesis, HypA family	0.592912	0.0129183			RCAP_rcc00776	hypA	-0.870346	0.0399
RSP_2199		putative acyl-CoA dehydrogenase	0.591944	0.20748	1.00567	9.61341e-05	RCAP_rcc00475		-0.108993	0.759642	-0.160204	0.248738
RSP_2315		hypothetical protein	0.591618	0.0085553			No homolog
RSP_2735	pgl	6-phosphogluconolactonase( EC:3.1.1.31 )	0.591421	0.0032217	1.35372	2.8686e-05	RCAP_rcc02407	pgl	0.364423	0.356123	0.370036	0.287748
RSP_1948		Protein of unknown function, HesB/YadR/YfhF	0.586435	0.0030807	0.456261	0.000133446	RCAP_rcc01599	iscA	1.87385	1.49888e-10
RSP_2025		hypothetical protein	0.579829	0.07656			No homolog
RSP_3187	mdoG	putative transmembrane protein	0.579369	0.0127641	0.475953	0.0101577	RCAP_rcc02365	mdoG2	0.966414	0.0737714	-0.55861	0.0190297
RSP_3138		Smp-30/Cgr1 family protein	0.56569	0.092741			No homolog
RSP_1096	pqqL	putative zinc protease	0.563829	0.127557	1.60782	0.00036976	RCAP_rcc00267		0.621789	0.0031419	0.845153	0.00309161
RSP_1026		hypothetical protein	0.560921	0.08414			No homolog
RSP_2710		Putative membrane-associated zinc metalloprotease	0.552444	0.142962			RCAP_rcc01630		0.131959	0.587727	-0.1484	0.142113
RSP_1057	merA1	Putative mercuric reductase protein( EC:1.16.1.1 )	0.551353	0.086455	1.55302	0.0086924	RCAP_rcc00726	lpdA1	-1.29263	1.32054e-06	-0.108995	0.39902
RSP_0870		hypothetical protein	0.550457	0.099924	0.989661	0.000272413	No homolog
RSP_0439		hypothetical protein	0.550294	0.0179759			No homolog
RSP_1076	sohB	Peptidase family S49	0.549741	0.034317	0.853237	3.40454e-05	RCAP_rcc00390		2.12305	1.35032e-17
RSP_3245		Possible transporter, Major facilitator superfamily (MFS)	0.54519	0.156083			No homolog
RSP_1475		saccharopine dehydrogenase family( EC:1.1.1.- )	0.544937	0.055738	0.49617	0.0369267	RCAP_rcc00207	lys1	1.06143	1.21604e-07	0.114861	0.197961
RSP_3431		periplasmic sensor signal transduction histidine kinase	0.543692	0.110165			RCAP_rcc03012		-0.772065	0.162469
RSP_1716	rplC	50S ribosomal protein L3	0.54135	0.0148798	-0.16648	0.438826	RCAP_rcc00299	rplC	1.32049	1.8358e-05	-0.188644	0.194025
RSP_2802		multidrug/cation efflux pump, membrane fusion protein subunit	0.540141	0.056343	0.85337	0.140544	RCAP_rcc00433		1.57799	2.45345e-11	0.458391	0.0113053
RSP_0768		transcriptional regulator, LuxR family	0.538603	0.160543			No homolog
RSP_1466		Putative mutY, A/G-specific adenine glycosylase( EC:3.2.2.- )	0.53735	0.06396			RCAP_rcc00226	mutY	3.73096	7.75445e-23
RSP_6041		hypothetical protein	0.536778	0.0164997			No homolog
RSP_2198		hypothetical protein	0.536527	0.014238			No homolog
RSP_0684		Possible oxidoreductase; Short-chain dehydrogenase/reductase SDR	0.536367	0.0189994	0.387425	0.00291971	No homolog
RSP_1051		hypothetical protein	0.534232	0.0132204			RCAP_rcc00369		1.56995	1.83668e-09
RSP_0357		Probable HflK protein	0.53222	0.0145773	0.689071	0.00533739	RCAP_rcc02399	hflK	1.82135	3.53515e-26	0.940622	0.00142408
RSP_2685		Putative cytochrome c-type biogenesis protein, cycH	0.531585	0.085665	0.211598	0.0377846	RCAP_rcc02317	cycH	0.10391	0.771333	0.130158	0.5827
RSP_0235	moaA	molybdenum cofactor biosynthesis protein A	0.528013	0.115381			RCAP_rcc00712	moaA1	-0.689208	0.0567542	-0.261599	0.411473
RSP_2200		transcriptional regulator, MerR family	0.524446	0.037638			RCAP_rcc00474		0.0523067	0.891335	0.2265	0.340726
RSP_6217	cobH	precorrin-8X methylmutase( EC:5.4.1.2 )	0.521402	0.0020777			RCAP_rcc02046	cobH	0.209426	0.684322	-0.395392	0.0197542
RSP_1825	tldD	probable modulator of DNA gyrase	0.521272	0.15062	0.454788	0.013132	RCAP_rcc03097	tldD	2.85254	1.13526e-41	0.740969	0.0279503
RSP_1399		hypothetical protein	0.52018	0.003516			RCAP_rcc03408	hutG	-0.737836	0.00829126
RSP_1052		possible Acetyltransferase	0.519127	0.030382			RCAP_rcc00369		1.56995	1.83668e-09
RSP_3077		hypothetical protein	0.516653	0.022859			RCAP_rcc00703		3.69578	4.41841e-53
RSP_2683		hypothetical protein	0.51658	0.6651			RCAP_rcc02319		0.100165	0.877727
RSP_1366		hypothetical protein	0.510962	0.0084606			RCAP_rcc03474		0.704474	0.0311782
RSP_4081		hypothetical protein	0.509089	0.03654	0.254077	0.102915	No homolog
RSP_2971		S-adenosylmethionine tRNA ribosyltransferase-isomerase	0.506714	0.056001			RCAP_rcc01553	queA	-0.539969	0.159731	0.366491	0.334892
RSP_2599	phoB	Phosphate regulon transcriptional regulator, PhoR	0.502403	0.0045044			RCAP_rcc03498	phoB	1.66518	1.44735e-07	-0.547962	0.0199747
RSP_4082		hypothetical protein	0.497723	0.0162789			No homolog
RSP_0950		Arginine utilization protein RocB	0.497159	0.074824			No homolog
RSP_3183		3-hydroxyacyl-CoA dehydrogenase type II	0.496794	0.20988			RCAP_rcc02991	hadH	-0.50334	0.432372	0.0688947	0.620685
RSP_1742		Serine protease, trypsin family	0.495308	0.0021807			RCAP_rcc02402	degP	0.770135	0.00119991	0.895234	0.00262733
RSP_3329		hypothetical protein	0.492932	0.122117			No homolog
RSP_2481	cysE	serine acetyltransferase( EC:2.3.1.30 )	0.491344	0.092839			RCAP_rcc01700	cysE1	1.22915	1.53197e-08	0.705785	0.0163275
RSP_1549		hypothetical protein	0.491162	0.102356			No homolog
RSP_0437	SufC	Suf C, ATPase	0.490192	0.121337	0.441741	0.0561798	RCAP_rcc01879	sufC	0.911392	2.42764e-05	0.866547	0.00731245
RSP_2684		putative endonuclease involved in recombination	0.489266	0.21096	0.468654	0.0236537	RCAP_rcc02318	yqgF	-0.163291	0.624883	0.196339	0.356397
RSP_2970		Transporter, Major facilitator superfamily (MFS)	0.488938	0.020118			RCAP_rcc01554		0.128053	0.677451
RSP_2146	trgB	Tellurite resistance protein	0.488378	0.029799			RCAP_rcc02956	nudF	0.899166	0.00941721	0.3172	0.276738
RSP_1531		ATP-dependent protease peptidase subunit	0.487231	0.026939	0.619044	0.00212442	RCAP_rcc00035	hslV	1.34111	3.75153e-07	1.2033	0.00415214
RSP_2480		hypothetical protein	0.4853	0.23412			RCAP_rcc01699		0.208777	0.850726
RSP_2734	zwf	glucose-6-phosphate 1-dehydrogenase( EC:1.1.1.49 )	0.485005	0.00103851	1.64678	1.1293e-05	RCAP_rcc02408	zwf	0.500094	0.11862	0.122676	0.359929
RSP_0850		hypothetical protein	0.483771	0.065024			RCAP_rcc03466		-0.278006	0.395559	-0.922626	0.00247409
RSP_0440	sufB	putative SufB	0.482345	0.52534	0.381911	0.010253	RCAP_rcc01881	sufB	1.19325	7.15847e-08	0.563544	0.000206489
RSP_0130	metI	ABC D-methionine uptake transporter, inner membrane subunit	0.476245	0.058617			No homolog
RSP_2234		Predicted DNA-binding protein	0.474524	0.040844	0.112919	0.673077	RCAP_rcc03027		-0.0958128	0.793167
RSP_3353		Phage related tail protein	0.473519	0.0070162			No homolog
RSP_0126		hypothetical protein	0.473396	0.000103592			No homolog
RSP_0132	metQ	ABC D-methionine uptake transporter, substrate-binding protein	0.472935	0.0080772	0.134219	0.146932	No homolog
RSP_0398		dehydrogenase( EC:1.4.1.3 )	0.470981	0.35594	1.04923	0.00046586	No homolog
RSP_1022		conserved hypothetical protein (possibly transmembrane)	0.468436	0.0156026			RCAP_rcc00596		-0.886712	0.00020451	0.1063	0.679679
RSP_0002	spbB	Histone-like nucleoid-structuring protein H-NS	0.468064	0.63368	0.0470827	0.504102	RCAP_rcc00046	hvrA	-0.135189	0.602056	0.190606	0.162684
RSP_2265		hypothetical protein	0.468036	0.031099			RCAP_rcc02507		1.20283	0.000133128
RSP_2625	nifU	NifU-related protein involved in Fe-S cluster formation	0.467747	0.065659			RCAP_rcc01668		2.40287	1.71175e-12	0.22684	0.573243
RSP_1240		putative membrane-bound lytic murein transglycosylase A transmembrane protein	0.462976	0.0052176			No homolog
RSP_1190		hypothetical protein	0.462849	0.137863			RCAP_rcc03225		0.726255	0.392761
RSP_2294	gloB	putative hydroxyacylglutathione hydrolase (glyoxalase II) (GLX II) protein( EC:3.1.2.6 )	0.462107	0.25808			RCAP_rcc02976	gloB	-0.562571	0.186312	-0.017369	0.946249
RSP_0896		hypothetical protein	0.460363	0.42766			RCAP_rcc03414		2.59029	9.04259e-23
RSP_2102		hypothetical protein	0.457303	0.060842			No homolog
RSP_0119		PA-phosphatase related phosphoesterase	0.457163	0.20196			No homolog
RSP_4009	pta	Phosphate acetyl/butaryl transferase( EC:2.3.1.8 )	0.454834	0.091679			No homolog
RSP_2826	cobI	Putative precorrin-2 C20-methyltransferase( EC:2.1.1.130 )	0.453803	0.0046169			RCAP_rcc02045	cobI	0.298967	0.339176	1.03642	0.273359
RSP_0409		hypothetical protein	0.453315	0.0092426			No homolog
RSP_3601		Lipolytic enzyme, G-D-S-L family	0.451579	0.044116			RCAP_rcc01176		-1.16048	0.0591397	-0.348611	0.0354635
RSP_0355		possible serine protease	0.451107	0.0026207	0.527683	5.49325e-05	RCAP_rcc02402	degP	0.770135	0.00119991	0.895234	0.00262733
RSP_2853		Transcriptional regulator, TetR family	0.450771	0.059724	0.646174	0.00894099	No homolog
RSP_0730		hypothetical protein	0.447693	0.0024401			RCAP_rcc03170		-0.789772	0.00222811	0.379612	0.125174
RSP_0908	sitD	ABC Mn+2/Fe+2 transporter, inner membrane subunit SitD	0.446861	0.173261			RCAP_rcc01136	znuB	0.473755	0.107926
RSP_3720		hypothetical protein	0.445789	0.037005			No homolog
RSP_1023		hypothetical protein	0.444782	0.089781			RCAP_rcc00595		-0.771929	0.035542
RSP_1641		hypothetical protein	0.442372	0.038576			No homolog
RSP_0423		Aldo/keto reductase	0.440274	0.100602	1.03998	3.88652e-05	RCAP_rcc02642		0.804639	0.00656958	0.177556	0.194084
RSP_1024	moxR	Putative MoxR family protein	0.43871	0.055656	1.69109	3.91357e-06	RCAP_rcc00594		0.27938	0.372771	0.248475	0.076505
RSP_6185		hypothetical protein	0.436811	0.035899	-0.679882	0.000233568	No homolog
RSP_0599		phosphopantothenoylcysteine synthase/decarboxylase	0.436643	0.065921			RCAP_rcc00456	coaBC	1.72621	5.41289e-16	0.348766	0.207099
RSP_6053		putative phage tail-head adaptor	0.433627	0.075503			RCAP_rcc01689
RSP_1804	ccmD	Heme exporter protein D	0.433465	0.2269			RCAP_rcc01788	ccmD	1.11031	0.0472377
RSP_1782		hypothetical membrane protein	0.432895	0.30598			No homolog
RSP_2196		enoyl-CoA hydratase / 3-hydroxyacyl-CoA dehydrogenase / 3-hydroxybutyryl-CoA epimerase( EC:1.1.1.35,EC:4.2.1.17,EC:5.1.2.3 )	0.430748	0.0023596	0.889176	7.13491e-06	RCAP_rcc00520	fadB	0.233442	0.554732	0.0635014	0.763927
RSP_1581		hypothetical protein	0.429678	0.071541	0.354789	0.000452616	RCAP_rcc02808		1.94476	1.6504e-14	1.14634	0.0121811
RSP_1797	YajC	Putative preprotein translocase subunit YajC	0.428269	0.0076969	0.326338	1.91896e-05	RCAP_rcc01781	yajC	0.563736	0.0119859	0.81117	0.145384
RSP_4211	gapA-1	Glyceraldehyde-3-phosphate dehydrogenase, type I( EC:1.2.1.12 )	0.427117	0.0115375	0.712911	0.000223226	RCAP_rcc02071
RSP_3430		transcriptional regulator, winged helix family	0.426662	0.23842			RCAP_rcc03011		-0.611933	0.107926
RSP_2236		transcriptional regulator, MarR family	0.426656	0.07688			RCAP_rcc03383		1.46715	0.00953756
RSP_1333		hypothetical protein	0.426213	0.26014			No homolog
RSP_2736	pgi	glucose-6-phosphate isomerase( EC:5.3.1.9 )	0.425011	0.0093638	1.05746	0.000388607	RCAP_rcc02406	pgi	0.53843	0.069306	0.0458177	0.833574
RSP_2213		hypothetical protein	0.424809	0.153023			RCAP_rcc03230		2.15203	2.84978e-06
RSP_1572		Heat shock protein, Hsp20 family	0.421292	0.020977			RCAP_rcc02818	ibpA	1.33416	3.90529e-07
RSP_0685		Possible ribosomal RNA small subunit methyltransferase C RsmC	0.421168	0.102317			RCAP_rcc01168		1.38669	9.47503e-10	0.510076	0.0564006
RSP_1541		Putative ABC transporter, fused inner membrane subunits	0.420039	0.27672			RCAP_rcp00110	fhuB3	1.79303	0.076731
RSP_4178		putative transposase, ISRm14	0.419764	0.045824			RCAP_rcc02103
RSP_0665	ftsH	FtsH( EC:3.4.24.- )	0.418603	0.024459	0.536841	0.000163292	RCAP_rcc03192	ftsH	1.69922	5.92706e-25	0.653266	0.000615248
RSP_3838		capsule polysaccharide export protein	0.416799	0.098002			RCAP_rcc00169	kpsE1	-0.284964	0.282488	-0.263629	0.288665
RSP_6184		hypothetical protein	0.415708	0.069616			No homolog
RSP_2657	xthA	Exodeoxyribonuclease III( EC:3.1.11.2 )	0.415122	0.044983	0.381992	0.000108699	RCAP_rcc02429	xthA1	-0.204239	0.679116	-0.84084	0.0141901
RSP_2824	cobJ	Putative precorrin-3B C17-methyltransferase( EC:2.1.1.131 )	0.413793	0.175483			RCAP_rcc02044	cobJ	0.55146	0.0779816	0.116854	0.38497
RSP_0922		Putative TonB protein	0.410749	0.168723			RCAP_rcc02788		0.106389	0.842662	0.0105998	0.929224
RSP_1047	rimM	putative 16S rRNA processing protein	0.408698	0.0089019			RCAP_rcc00366	rimM	1.75221	3.52874e-08	0.223127	0.223941
RSP_1097	pqqL	putative zinc protease	0.40807	0.133436	1.65336	1.75415e-05	RCAP_rcc00268		0.73157	0.0444621	0.619275	0.00766605
RSP_3782		hypothetical protein	0.407615	0.45784			No homolog
RSP_0127	opgH	Glycosyl transferase, family 2	0.407099	0.083935			RCAP_rcc00373	mdoH	1.60708	1.10771e-14	0.156137	0.511573
RSP_3265		hypothetical protein	0.406562	0.042337			No homolog
RSP_3305	abc1	putative ubiquinol-cytochrome-c reductase assembly protein	0.406098	0.34516			RCAP_rcc00653		3.89663	3.89366e-80	1.64104	0.00063014
RSP_2237		Membrane Fusion Protein (MFP) Family protein	0.40601	0.25256			RCAP_rcc03384	emrA	1.14283	0.0174086
RSP_2784	cycG	Diheme class I cytochrome c	0.404306	0.073937			No homolog
RSP_3446		N-carbamoyl-L-amino acid amidohydrolase	0.403715	0.20312			No homolog
RSP_3874	mopB	transcriptional repressor, ModE	0.402965	0.20252	0.196973	0.0384346	RCAP_rcc00560	mopB	-0.726279	0.186556	-0.162053	0.159078
RSP_2658		HesB/YadR/YfhF family protein	0.402667	0.063859			RCAP_rcc02325		2.76191	2.83511e-16	1.55522	0.00952177
RSP_3347		methionine synthase, 5-methyltetrahydrofolate--homocysteine methyltransferase	0.402629	0.166941			RCAP_rcc03353	metH1	2.68304	2.80566e-27	0.458136	0.0875246
RSP_3965		ABC branched chain amino acid transporter, ATPase subunit	0.400946	0.0423			RCAP_rcc01854	livF1	0.212206	0.530585	-0.204023	0.112074
RSP_2785	CycF	Cytochrome c-554	0.400775	0.035735	1.51725	3.50538e-05	No homolog
RSP_0800		hypothetical protein	0.400494	0.104604			RCAP_rcc00541		0.00764484	0.988495
RSP_2272	ampD	N-acetylmuramoyl-L-alanine amidase, family 2( EC:3.5.1.28 )	0.399304	0.178317			RCAP_rcc02751		-0.0875182	0.798856
RSP_1397		Glutathione S-transferase	0.39873	0.023596	0.870289	1.19803e-06	No homolog
RSP_2218		hypothetical protein	0.397897	0.0149231			RCAP_rcc00194		1.46696	9.48679e-15	-1.00033	0.013612
RSP_3552		hypothetical protein	0.397554	0.066181			RCAP_rcc00794		-0.776015	0.154273
RSP_0725		Thioredoxin, thioldisulfide interchange protein	0.394999	0.029344	1.05121	0.0193111	RCAP_rcc03175	dsbE	0.875961	0.0698784	0.629108	0.017324
RSP_2756		hypothetical protein	0.394143	0.2269			No homolog
RSP_3004		Possible Protein kinase	0.392585	0.11526			No homolog
RSP_1729	rpsH	Ribosomal protein S8	0.392358	0.03802	-0.17746	0.0357943	RCAP_rcc00314	rpsH	0.890734	0.000307576	0.000165304	0.999138
RSP_1239		hypothetical protein	0.392081	0.0187796	0.732508	2.72453e-05	RCAP_rcc00031		1.90251	1.14596e-12	0.93314	0.0191331
RSP_0899		AhpC/TSA family protein	0.391606	0.090323	0.637997	0.0010283	RCAP_rcc03413		2.73484	1.21461e-44	0.88944	0.00238458
RSP_1230	thdF	tRNA modification GTPase	0.391524	0.0116598			RCAP_rcc00064	trmE	0.358459	0.149122	-0.411723	0.181039
RSP_3493		hypothetical protein	0.391217	0.167363			No homolog
RSP_1743		ATPase, AAA family	0.390558	0.003736	0.493301	0.304122	RCAP_rcc00330		-0.566009	0.137616
RSP_2197		acetyl-CoA acetyltransferase	0.389851	0.036036	0.905053	2.87862e-05	RCAP_rcc00518	fadA	-0.203971	0.651468	-0.113784	0.334512
RSP_7368		Transcriptional regulator, GntR family	0.386497	0.183496			No homolog
RSP_1492		UbiH/COQ6 monooxygenase family	0.385023	0.0165159			RCAP_rcc03331	ubiF	2.39004	2.8197e-29	0.873166	0.00432148
RSP_3599	phoH	hypothetical protein	0.384848	0.0087433	1.12003	0.000687853	RCAP_rcc01116		-1.33925	1.52171e-10	0.317788	0.211343
RSP_1715	rpsJ	30S ribosomal protein S10	0.384652	0.0158169	0.0248111	0.450448	RCAP_rcc00298	rpsJ	0.981358	7.47816e-05	-0.287987	0.0663339
RSP_2567	sqdC	putative sulfolipid biosynthesis protein	0.384447	0.050357			No homolog
RSP_0128	opgC	OpgC protein	0.38438	0.18864			RCAP_rcc00372		0.843036	8.44596e-05
RSP_1229	gidA	glucose-inhibited division protein A	0.383343	0.0089165	-0.195931	0.457713	RCAP_rcc00063	gidA	0.638495	0.0141027	0.175123	0.67303
RSP_1889		hypothetical protein	0.381327	0.160536			RCAP_rcc00871		1.85521	1.95836e-14	0.0805435	0.595228
RSP_1731	rplR	Ribosomal protein L18	0.38085	0.056397	0.0403744	0.866403	RCAP_rcc00316	rplR	1.0152	2.39678e-06	0.177778	0.254486
RSP_2823	cobL	Putative Precorrin-6y C5,15-methyltransferase( EC:2.1.1.132 )	0.380061	0.0070175			RCAP_rcc02042	cobL	0.164146	0.720973
RSP_4144		Protein of unknown function DUF159	0.379037	0.063823			No homolog
RSP_0129	metN	ABC D-methionine uptake transporter, ATPase subunit	0.379034	0.181043	-0.0205544	0.428876	RCAP_rcc01187	phnC	0.130034	0.922156
RSP_3823	proB1	gamma-glutamyl kinase	0.377043	0.041743	0.168374	0.01319	RCAP_rcc02295	proB	0.201266	0.635641	-0.206629	0.135297
RSP_6156		hypothetical protein	0.372419	0.023661			No homolog
RSP_3824	proA	Gamma-glutamyl phosphate reductase GPR( EC:1.2.1.41 )	0.371559	0.148162	0.173685	0.0527806	RCAP_rcc03001	proA	0.633641	0.00670006	-0.0357533	0.813955
RSP_2640		hypothetical protein	0.371346	0.27396			No homolog
RSP_2649		Putative Zn-dependent protease	0.370905	0.112223			RCAP_rcc01611		2.10453	5.08727e-07	0.824628	0.00700969
RSP_3877		Glycoside hydrolase, family 16	0.370619	0.176943			No homolog
RSP_1106	rbfA	ribosome-binding factor A	0.369338	0.0054789	0.437298	0.0664302	RCAP_rcc00276	rbfA	1.41617	1.37894e-07	0.412386	0.103152
RSP_1473		hypothetical protein	0.369219	0.100658			No homolog
RSP_4020	fumC	0	0.367801	0.33448			RCAP_rcc02826	fumC	-0.445871	0.103983	-0.0427615	0.758508
RSP_3697	cysP	ABC sulfate/thiosulfate transporter, periplasmic binding protein CysP	0.367746	0.167138	0.0996711	0.0231192	RCAP_rcc02744	cysP	1.62908	0.0168239
RSP_1712	rpoC	DNA-directed RNA polymerase beta' subunit	0.367631	0.0131442			RCAP_rcc00292	rpoC	0.849936	0.00122316	-0.168278	0.0519989
RSP_1310		hypothetical protein	0.366935	0.57024			RCAP_rcc03480	fliN	-0.871907	0.246617
RSP_6232		hypothetical protein	0.366565	0.0919			No homolog
RSP_0434	SufD	0	0.365831	0.0099193	0.436014	0.124519	RCAP_rcc01878	sufD	0.72094	0.000288887	0.394915	0.0697418
RSP_1228	gidB	putative GidB, Glucose inhibited division protein	0.365555	0.057256	-0.0374329	0.758559	RCAP_rcc00062	gidB	0.488622	0.13794	0.21441	0.107393
RSP_1318		hypothetical protein	0.365222	0.024539			No homolog
RSP_3468		3-oxoacyl-(acyl carrier protein) synthase	0.364715	0.2071			No homolog
RSP_2763		hypothetical protein	0.359586	0.158661			No homolog
RSP_0396		hypothetical protein	0.359422	0.02798	0.748404	0.127653	No homolog
RSP_1170		OmpA family protein	0.357501	0.48394			No homolog
RSP_0686	clpS	ATP-dependent Clp protease adaptor protein clpS	0.357148	0.034876	1.006	2.54297e-05	RCAP_rcc01167	clpS	1.68803	1.09519e-16	0.767581	0.0826038
RSP_2238		multidrug efflux pump, Major facilitator superfamily (MFS)	0.354872	0.162757			RCAP_rcc03385	emrB	1.22646	2.76938e-06
RSP_0609		hypothetical protein	0.352164	0.140719			No homolog
RSP_4035		ABC sugar transporter, inner membrane subunit	0.352152	0.2025			No homolog
RSP_1732	rpsE	30S ribosomal protein S5	0.351452	0.064577	-0.0768302	0.00545721	RCAP_rcc00317	rpsE	1.11465	4.60371e-08	0.360699	0.138276
RSP_1534		putative acyl carrier protein	0.3507	0.57086			No homolog
RSP_2422	mgpS	putative ATP-dependent helicase, MgpS	0.349442	0.122297	0.0491689	0.564985	RCAP_rcc02793		0.568699	0.00173854	-0.130811	0.570785
RSP_3992		hypothetical protein	0.348108	0.064964			No homolog
RSP_4212		putative multidrug-efflux transporter	0.347606	0.0144781			RCAP_rcp00085		0.95973	0.127355
RSP_1679		acyl-CoA dehydrogenase( EC:1.3.99.3 )	0.347297	0.012823	-0.212633	0.0655163	RCAP_rcc03306		0.597242	0.00709614	0.572621	0.0803561
RSP_4172		hypothetical protein	0.345734	0.33972	0.150526	0.0252204	No homolog
RSP_2408		hypothetical protein	0.345487	0.46552			No homolog
RSP_1575	sopT	binfunctional sulfate adenylyltransferase subunit 1/adenylylsulfate kinase protein( EC:2.7.7.4 )	0.345152	0.1693	-0.105122	0.178458	RCAP_rcc02816	sat	2.50534	2.199e-32	-0.179569	0.00398164
RSP_0897		Glutathione S-transferase( EC:2.5.1.18 )	0.343956	0.34406			No homolog
RSP_3484		hypothetical protein	0.343508	0.28148			No homolog
RSP_2770		hypothetical protein	0.343266	0.089896			RCAP_rcc01616		0.419344	0.523637
RSP_2550	exoK	endo-beta-1,3-1,4-glycanase protein( EC:3.2.1.- )	0.343031	0.26054	1.67498	1.27233e-05	No homolog
RSP_1056		periplasmic sensor signal transduction histidine kinase	0.342185	0.03598			RCAP_rcc00351		0.233118	0.481443
RSP_3880	flbT	possible flbT, flagellar biosynthesis regulatory protein	0.341137	0.053223			RCAP_rcc03523	flbT	-1.12601	0.274456
RSP_1219	grpE	putative chaperone protein GrpE (heat shock protein)	0.340599	0.044723	0.970605	0.0218664	RCAP_rcc03494	grpE	1.29666	7.90881e-07	0.38221	0.11345
RSP_3653		hypothetical protein	0.340165	0.21482			RCAP_rcc02000
RSP_2764		hypothetical protein	0.339752	0.26452			No homolog
RSP_6090		hypothetical protein	0.339697	0.130978			No homolog
RSP_3698	cysT	ABC sulfate/thiosulfate transporter, inner membrane subunit CysT	0.339495	0.100882			RCAP_rcc02536	cysT	1.6762	0.000259647
RSP_1048	rpsP	30S ribosomal protein S16	0.33868	0.063897	0.00614892	0.946438	RCAP_rcc00367	rpsP	1.97994	1.1786e-12	-0.260952	0.444491
RSP_2816		hypothetical protein	0.33849	0.038964	0.289385	0.00708353	RCAP_rcc01861		0.74803	0.00707238	0.64835	0.000250297
RSP_2115	envA	putative UDP-3-O-acyl N-acetylglucosamine deacetylase( EC:3.5.1.- )	0.338411	0.45238			RCAP_rcc00827	lpxC	0.02627	0.933493
RSP_3263		Putative copper binding protein	0.337623	0.0103359			No homolog
RSP_3378		hypothetical protein	0.337278	0.059758			No homolog
RSP_2850	mfd	transcription-repair coupling factor (helicase)	0.336993	0.122918	0.412031	0.00448958	RCAP_rcc01810	mfd	1.75286	1.05598e-15	0.151011	0.438054
RSP_3967		ABC branched chain amino acid transporter, inner membrane subunit	0.336971	0.089663			No homolog
RSP_6068		hypothetical protein	0.336736	0.106182			No homolog
RSP_1807		hypothetical protein	0.335109	0.066781			RCAP_rcc02149		0.49685	0.137577	-0.191799	0.445986
RSP_1108	truB	tRNA pseudouridine synthase B	0.334881	0.037604	0.148594	0.372617	RCAP_rcc00278	truB	1.11713	0.000810292	-0.208455	0.379589
RSP_6001		hypothetical protein	0.334856	0.156036			No homolog
RSP_2804	tgt	Probable queuine tRNA ribosyltransferase( EC:2.4.2.29 )	0.333857	0.034441			RCAP_rcc01602	tgt	0.821551	0.00782553
RSP_0476		L-fuculose-phosphate aldolase( EC:4.1.2.17 )	0.333682	0.3523			No homolog
RSP_3368		periplasmic sensor diguanylate cyclase	0.333646	0.25146			RCAP_rcc00645		-1.41573	8.6636e-07
RSP_0661		Probable tetrahydrofolate dehydrogenase/cyclohydrolase( EC:1.5.1.5 )	0.331975	0.44816	0.105889	0.0229211	RCAP_rcc03188	folD2	0.164191	0.562729	0.154551	0.43558
RSP_1074	uvrC	excinuclease ABC subunit C	0.331775	0.2359	0.212517	0.153119	RCAP_rcc00393	uvrC	2.38689	6.50985e-27	1.42235	0.000336059
RSP_1730	rplF	50S ribosomal protein L6	0.329939	0.023604	-0.00363469	0.90991	RCAP_rcc00315	rplF	0.463872	0.172091	0.0086174	0.942772
RSP_3072	sndh	putative L-sorbosone dehydrogenase( EC:1.1.1.- )	0.329898	0.084262	0.725649	0.000573094	No homolog
RSP_4027		hypothetical protein with parallel beta-helix repeat	0.329837	0.6319			No homolog
RSP_2363		Short-chain dehydrogenase/reductase( EC:1.1.1.-,EC:1.1.1.269 )	0.329514	0.032041			RCAP_rcc00342		1.98631	1.4222e-21	1.12839	0.00328781
RSP_1576	trxB	Thioredoxin reductase( EC:1.8.1.9 )	0.329396	0.044076	0.0634725	0.63057	RCAP_rcc02814	trxB	1.43818	4.71e-10	0.349261	0.28071
RSP_1250		0	0.328699	0.130604			No homolog
RSP_1428		Possible Pre (Mob) type recombination enzyme	0.327176	0.090505			RCAP_rcc02134	sbcC	-0.632209	0.0800261	-1.21532	0.0458134
RSP_1164		hypothetical protein	0.32708	0.070181	0.0878327	0.428068	RCAP_rcc00214		0.0508592	0.886051	-0.034476	0.857469
RSP_0890		possible protein yrbC precursor	0.326767	0.077416	0.926824	0.004318	RCAP_rcc03389		0.813519	0.000109306	0.491276	0.018178
RSP_2641		hypothetical protein	0.32611	0.181796			RCAP_rcc02415		1.45485	0.011121
RSP_2387		hypothetical protein	0.32458	0.175138			RCAP_rcc00414		-0.322237	0.551523
RSP_0673		Putative thioesterase	0.324473	0.023536			RCAP_rcc03200	ybgC	-0.105796	0.828623
RSP_0559	msrA	Peptide methionine sulfoxide reductase	0.323983	0.191716	1.3858	0.000371591	RCAP_rcc03257	msrA1	2.66128	2.38077e-25	0.697604	0.0295198
RSP_2256	dtd	D-tyrosyl-tRNA deacylase( EC:3.1.- )	0.323896	0.4967	-0.164973	0.0446401	RCAP_rcc02514	dtd	-0.159492	0.719487
RSP_0543	fixU	hypothetical protein	0.322652	0.26656			RCAP_rcc03263		1.51793	0.147853
RSP_3328		hypothetical protein	0.322348	0.39258			No homolog
RSP_0603		hypothetical protein	0.322322	0.02424			No homolog
RSP_1427		hypothetical protein	0.32201	0.28374			No homolog
RSP_2520		hypothetical protein	0.321332	0.64696			RCAP_rcc01528		-1.17823	1.85049e-08
RSP_7373		0	0.320814	0.121424			No homolog
RSP_4037		ABC sugar transporter, periplasmic lignad binding protein	0.320771	0.37654			No homolog
RSP_0125	opgG	periplasmic glucan biosynthesis protein	0.320397	0.161698	0.256137	0.115038	RCAP_rcc00375	mdoG1	1.10584	1.03908e-05	-0.193986	0.471093
RSP_1803	ccmC	ABC heme exporter, inner membrane subunit CcmC	0.320148	0.28954	1.09876	0.0494121	RCAP_rcc01787	ccmC	0.331587	0.225021
RSP_3647		hypothetical protein	0.319179	0.1991			No homolog
RSP_3343		putative glycosyl transferase	0.318555	0.05846			No homolog
RSP_1652		hypothetical protein	0.317152	0.2496			RCAP_rcc01982		0.950567	0.143927
RSP_1303	flgE	putative flagellar hook protein	0.317148	0.22994			RCAP_rcc00007	flgE	-1.36353	0.139715
RSP_3317		transcriptional regulator, TetR family	0.316901	0.035139			No homolog
RSP_3067		hypothetical protein	0.316574	0.2026			RCAP_rcc02134	sbcC	-0.632209	0.0800261	-1.21532	0.0458134
RSP_3980		Universal stress protein (Usp)	0.316065	0.38614			No homolog
RSP_2456	radA	DNA Repair Protein	0.315895	0.54832	-0.198615	0.0794794	RCAP_rcc01571	radA	0.0836402	0.809605	-0.0219606	0.945969
RSP_2260	ydjG	hypothetical protein	0.315793	0.030719			RCAP_rcc02512		-1.02414	0.000179207	-0.516244	0.107345
RSP_3442		2-hydroxyacid dehydrogenase	0.315684	0.16094			RCAP_rcc00798		0.0833646	0.826052	0.692968	0.0536354
RSP_1238	fxsA	putative FxsA cytoplasmic membrane protein	0.315231	0.058697			RCAP_rcc00030	fxsA	2.07999	3.77855e-10
RSP_1922		Transcriptional regulator, GntR family, with aminotransferase domain	0.314823	0.190222			RCAP_rcc01095		-0.035453	0.96791
RSP_4258	usp	Universal stress protein (Usp)	0.313901	0.132762			RCAP_rcc02650		0.99458	0.000270867	-0.148928	0.411772
RSP_4110	wbyL	Glycosyl transferase, family 2	0.312886	0.10384			No homolog
RSP_3358	gpX	Phage tail component protein X	0.312452	0.23712			No homolog
RSP_1053	ffh	Signal recognition particle protein ffh	0.312037	0.146617	-0.00498234	0.928697	RCAP_rcc00370	ffh	1.38364	1.20358e-10	-0.0958977	0.438099
RSP_3053		Possible dioxygenase/glyoxalase family protein	0.311639	0.0061234			No homolog
RSP_0397	dnaG	DNA primase	0.311077	0.03934	-0.457532	0.0195259	RCAP_rcc03055	dnaG	0.43897	0.3552	-0.0386804	0.768186
RSP_3983	kaiB2	circadian clock KaiB-like protein	0.309546	0.024284			No homolog
RSP_2821	cobM	Putative precorrin-4 C11-methyltransferase( EC:2.1.1.133 )	0.309244	0.06918			RCAP_rcc02040	cobM	0.422336	0.372447	-0.302023	0.059876
RSP_0999		hypothetical protein	0.308476	0.15346			RCAP_rcc00403		0.839994	0.0341386
RSP_0898	DCOHM	pterin dehydratase( EC:4.2.1.96 )	0.307916	0.177844			No homolog
RSP_0148		Signal transduction histidine kinase( EC:2.7.3.- )	0.307877	0.051703	0.324739	0.0036875	No homolog
RSP_3318	acrB	Cation/multidrug efflux pump, RND family	0.306302	0.015921	-0.125986	0.353443	RCAP_rcc00616	acrB	1.52486	1.78429e-08	0.63613	0.599508
RSP_4274	fecR	FecR protein	0.306105	0.156502			No homolog
RSP_0917		Inositol monophosphatase	0.305971	0.014221			RCAP_rcc00054		-0.575829	0.0484655	0.00441678	0.984894
RSP_1847	PurD	Phosphoribosylamine--glycine ligase( EC:6.3.4.13 )	0.305382	0.084739			RCAP_rcc02393	purD	0.826624	0.00203203	-0.290953	0.0737544
RSP_0663		Formate-tetrahydrofolate ligase( EC:6.3.4.3 )	0.304814	0.062899	0.916522	0.000691416	RCAP_rcc03190	fhs	0.609977	0.159922	-0.160011	0.533105
RSP_6044		possible Serine/alanine racemase VanTc3	0.304742	0.052124			No homolog
RSP_0996	phaF	pH adaption potassium efflux system, PhaF subunit	0.303488	0.058396			RCAP_rcc02128	phaF	1.17663	0.0190516
RSP_2897		hypothetical protein	0.30296	0.31718			RCAP_rcc01455		0.761187	0.0320355
RSP_3789		hypothetical protein	0.302302	0.0176215			No homolog
RSP_4076	mvpA	plamid maintenance protein	0.301995	0.0092611			No homolog
RSP_0993	phaC	hypothetical protein	0.299467	0.120324			RCAP_rcc02131	phaC	1.41975	6.19151e-06
RSP_3091		Coserved hypothetical protein	0.298386	0.00146336			No homolog
RSP_3310		0	0.297687	0.0096953			RCAP_rcc00342		1.98631	1.4222e-21	1.12839	0.00328781
RSP_4006		Short-chain dehydrogenase/reductase SDR	0.296893	0.199303			RCAP_rcc01676	fabG	0.33689	0.214132	-0.010095	0.937797
RSP_1798	SecD	Protein-export membrane protein secD	0.296772	0.2724	0.11437	0.478888	RCAP_rcc01782	secD	0.362875	0.211863	0.076999	0.485116
RSP_3798		hypothetical protein	0.296614	0.2385			No homolog
RSP_4199		hypothetical protein	0.296198	0.075703			No homolog
RSP_3050	moaA	molybdenum cofactor biosynthesis protein A	0.295491	0.052364			RCAP_rcc02843	moaA2	0.358217	0.710696
RSP_3989		NAD-dependent epimerase/dehydratase( EC:5.1.3.2 )	0.29489	0.5942			No homolog
RSP_4077		0	0.294884	0.0082993			RCAP_rcc02265		-0.837961	0.210664
RSP_2232		putative uracil-DNA glycosylase	0.294412	0.5862			RCAP_rcc03028		-0.0910131	0.909868
RSP_2815	xerD	Probable integrase/recombinase XerD	0.293616	0.055538			RCAP_rcc01862	xerD	0.386505	0.176028	-0.270027	0.0823527
RSP_2364	fucA	L-fuculose phosphate aldolase (Class II)( EC:4.1.2.17 )	0.292806	0.128776			No homolog
RSP_4018		diguanylate cyclase	0.292074	0.167741			RCAP_rcc00645		-1.41573	8.6636e-07
RSP_2646	edd	0	0.291862	0.027657			RCAP_rcc02411	edd	1.95493	2.54395e-25	0.833327	0.0144085
RSP_0047	cheB2	chemotaxis methylesterase, CheB2( EC:3.1.1.61 )	0.291744	0.38328			RCAP_rcc01759	cheB2	-1.38306	0.0650092	-0.738143	0.0146613
RSP_0828		Major facilitator superfamily (MFS) transporter	0.291517	0.111817			RCAP_rcc03049		-0.410142	0.645959
RSP_2012		NUDIX hydrolase, MutT	0.290995	0.172035			No homolog
RSP_0421		hypothetical protein	0.290986	0.03254			RCAP_rcc02640		0.134041	0.850211
RSP_2790		hypothetical protein	0.290507	0.24608			No homolog
RSP_0913	crt	Enoyl-CoA hydratase/isomerase	0.289347	0.2381	0.209222	0.107149	RCAP_rcc00051		-0.168938	0.791416	-0.266167	0.507646
RSP_6177	gpFI	Major tail sheath protein FI	0.288815	0.07362			No homolog
RSP_7369		two component transcriptional regulator, winged-helix family	0.288293	0.043799			RCAP_rcc03011		-0.611933	0.107926
RSP_1744		CrcB-like protein	0.288283	0.0103994			RCAP_rcc00331	crcB	-0.0862865	0.879362
RSP_3080		Choline/carnitine/betaine transporter, BCCT family	0.287948	0.42392			No homolog
RSP_0363		hypothetical protein	0.286462	0.0183994			RCAP_rcc00755	thiN	-0.785146	0.0566822	-0.226145	0.391994
RSP_2437	cheY1	chemotaxis response regulator, CheY1	0.286304	0.21784			RCAP_rcc01766	cheY3	-1.05876	0.309082
RSP_4030	yihT	Tagatose 1,6-diphosphate aldolase	0.285896	0.192384			No homolog
RSP_3472		hypothetical protein	0.284834	0.67414			No homolog
RSP_0659		Putative metallo-phosphoesterase	0.284223	0.33458			No homolog
RSP_0647	thiD	phosphomethylpyrimidine kinase( EC:2.7.4.7 )	0.283718	0.153404			RCAP_rcc02852
RSP_1728	rpsN	Ribosomal protein S14	0.28369	0.190477	-0.0622671	0.829119	RCAP_rcc00313	rpsN	0.865063	0.00118225	-0.00892639	0.946775
RSP_7166		hypothetical protein	0.283595	0.72078			RCAP_rcc03010		0.255361	0.590728
RSP_2376	kbl	2-amino-3-ketobutyrate coenzyme A ligase( EC:2.3.1.29 )	0.283437	0.049197			No homolog
RSP_3722		hypothetical protein	0.282764	0.30914			No homolog
RSP_3975		periplasmic sensor signal transduction histidine kinase( EC:2.7.3.- )	0.282763	0.27568			RCAP_rcc03012		-0.772065	0.162469
RSP_0994	phaD	NADH dehydrogenase subunit N	0.282716	0.062223			RCAP_rcc02130	phaD	1.30361	0.000326587
RSP_6092		hypothetical protein	0.282271	0.31474			No homolog
RSP_3114		hypothetical protein	0.281888	0.316			No homolog
RSP_6104		Calcium-binding protein	0.280398	0.26816			RCAP_rcc02367		-0.271606	0.71758
RSP_2827	cobN	cobaltochelatase	0.279932	0.37826			RCAP_rcc02047	cobN	0.236376	0.308811	-0.738632	0.11921
RSP_6178	gpFII	Putative phage tail tube protein FII	0.279571	0.179783			No homolog
RSP_0670		Possible TolA protein	0.279497	0.148803	0.317979	0.0998206	RCAP_rcc03197	tolA	0.243968	0.475909	0.333342	0.209957
RSP_1563		putative oxidoreductase	0.279309	0.03264			No homolog
RSP_2375		hypothetical protein	0.278627	0.167241			RCAP_rcc01717		2.0606	3.07257e-23	0.810272	0.013391
RSP_3927		conserved hypothetical protein	0.278302	0.21582			No homolog
RSP_3634		hypothetical protein	0.277335	0.030397			No homolog
RSP_2919		Probable Guanylate kinase( EC:2.7.4.8 )	0.276098	0.31288			RCAP_rcc01847	gmk	0.212503	0.585847	0.157494	0.714337
RSP_2831	cobO	cob(I)yrinic acid a,c-diamide adenosyltransferase( EC:2.5.1.17 )	0.274748	0.20332	0.926365	0.00409328	RCAP_rcc02050	cobO	-0.148214	0.731998	-0.20949	0.198892
RSP_0117		Cytochrome c oxidase, subunit I( EC:1.9.3.1 )	0.274332	0.033642			No homolog
RSP_3426		hypothetical protein	0.274112	0.5639	0.317886	0.0163344	No homolog
RSP_0362		hypothetical protein	0.273909	0.06748			No homolog
RSP_2766		Uncharacterized metal-binding protein	0.273379	0.022858	0.226084	0.0055724	RCAP_rcc02074		1.47358	1.54077e-06	0.35597	0.0698686
RSP_0244		Predicted glutamine amidotransferase( EC:4.1.3.27 )	0.272987	0.130179			RCAP_rcc01498	puuD	0.576396	0.112133
RSP_0836		Putative flavoprotein	0.272761	0.0191592			RCAP_rcc00254		-0.660171	0.23075
RSP_3930	atpC-1	H+-transporting two-sector ATPase, delta/epsilon subunit( EC:3.6.3.14 )	0.272363	0.037443			No homolog
RSP_4007		Mandelate racemase/muconate lactonizing enzyme	0.272342	0.2617			No homolog
RSP_1714	tufA	Elongation factor TU	0.272113	0.09554			RCAP_rcc00297	tuf2	0.888329	0.000175	0.0497526	0.538415
RSP_2920		hypothetical protein	0.271726	0.121364	0.0290074	0.762726	RCAP_rcc01848	yicC	-0.0413902	0.931987	-0.20009	0.423958
RSP_2178	topA	DNA topoisomerase I( EC:5.99.1.2 )	0.271295	0.30726	0.302716	0.010327	RCAP_rcc03100	topA	-0.247029	0.367842	-0.339448	0.0621543
RSP_1991		Putative Ornithine decarboxylase( EC:4.1.1.17 )	0.270404	0.033556	-0.448427	0.081482	RCAP_rcc00493	ldc	1.83253	5.61124e-15	1.06639	0.0307202
RSP_3488		hypothetical protein	0.269811	0.32138			No homolog
RSP_1000		hypothetical protein	0.26931	0.159703			RCAP_rcc00402		0.285695	0.334783
RSP_1174	pip	Prolyl aminopeptidase( EC:3.4.11.5 )	0.269149	0.34062			RCAP_rcc00211	pip1	0.0167897	0.952243	0.0313988	0.829626
RSP_0198		Phosphatidylglycerophosphate synthase	0.268586	0.057757			No homolog
RSP_2627	hisI	Phosphoribosyl-AMP cyclohydrolase	0.268535	0.164641			RCAP_rcc01669	hisI	0.90039	0.0129877	-0.134876	0.593839
RSP_4156		transposase, IS66 Orf2	0.268453	0.0132586			RCAP_rcc01333		0.187944	0.883026
RSP_7370		short-chain alcohol dehydrogenase	0.268012	0.33476			RCAP_rcc02265		-0.837961	0.210664
RSP_0662		Putative chorismate mutase	0.267903	0.26546			RCAP_rcc03189		-0.183831	0.706972	0.41337	0.412143
RSP_1241		putative Smr protein/MutS2	0.267403	0.45602			RCAP_rcc00032		1.53544	5.57584e-08
RSP_1109	cysK	Cysteine synthase( EC:2.5.1.47 )	0.267076	0.21588	-0.122295	0.182073	RCAP_rcc02955	cysK2	0.00244519	0.993076	0.0782026	0.626275
RSP_3947		transcriptional regulator, GntR family	0.266974	0.037737			RCAP_rcp00006		-2.55119	5.92706e-25	-0.184396	0.297469
RSP_2169	suhB	Inositol monophosphatase family protein( EC:3.1.3.25 )	0.266729	0.23392	-0.0543118	0.541783	RCAP_rcc00487	suhB	0.161568	0.561961	-0.148018	0.608826
RSP_0938		hypothetical protein	0.26655	0.33686			No homolog
RSP_1945		Transcriptional Regulator, AsnC family	0.266545	0.181464	-0.0178526	0.871704	RCAP_rcc01597		-0.75456	0.0381225
RSP_2223		AcrB/AcrD/AcrF multidrug efflux pump	0.266394	0.041539			RCAP_rcc00432	mdtB	1.44795	1.95836e-14	-0.0397409	0.772696
RSP_2689	soxA	putative sarcosine oxidase, alpha subunit( EC:1.5.3.1 )	0.266097	0.126503	0.288414	0.0419102	RCAP_rcc02314	soxA	-0.0789204	0.863614	-0.381414	0.026456
RSP_1168	surA	PpiC-type peptidyl-prolyl cis-trans isomerase	0.26602	0.143562	0.400549	0.000158689	RCAP_rcc00219		-0.0452287	0.919711	0.357538	0.082934
RSP_1463		Putative acyl-CoA transferase/carnitine dehydratase	0.265762	0.04278			RCAP_rcc02645	frc	-0.00767631	0.983141
RSP_2917		putative cystathionine gamma-synthase beta-lyase	0.265748	0.17484			No homolog
RSP_0480	uxuB	D-mannonate oxidoreductase( EC:1.1.1.57 )	0.265699	0.131823			RCAP_rcc02027	mtlK	-0.15859	0.667604
RSP_1169	secA	translocase	0.265676	0.31698	0.125052	0.117164	RCAP_rcc00220	secA	1.22601	4.01057e-11	0.0562007	0.397007
RSP_2472		hypothetical protein	0.265232	0.176064			RCAP_rcc01688		-0.133624	0.858506
RSP_3415		ABC Fe+3-siderophore transporter, inner membrane subunit	0.26439	0.048479			RCAP_rcc01435	fepD1	0.257849	0.752878
RSP_1049	pheAa	chorismate mutase( EC:5.4.99.5 )	0.263663	0.24046	-0.0638221	0.209573	RCAP_rcc00368	aroH	1.36151	0.000159604
RSP_2302		putative low specificity L-threonine aldolase( EC:4.1.2.5 )	0.263077	0.00126432			RCAP_rcc02084	ltaE	-0.585412	0.200902	-0.00515938	0.990861
RSP_1416		hypothetical protein	0.262661	0.082243			No homolog
RSP_0789	cobC	Aminotransferase, class-I	0.262088	0.020621			RCAP_rcc02053	cobC	0.562989	0.309536	-0.13569	0.57717
RSP_1824	adh	Zinc-containing alcohol dehydrogenase( EC:1.1.1.1 )	0.261742	0.1173	-0.451931	0.00123966	RCAP_rcc01836	qor	-0.578173	0.0261667	0.303643	0.152576
RSP_3435		possible DNA-binding protein	0.261263	0.39886			No homolog
RSP_1198		hypothetical protein	0.260962	0.2261			No homolog
RSP_1042		hypothetical protein	0.260434	0.40168	-0.298951	0.0579604	RCAP_rcc00360	mipZ	0.815561	0.0108658	-0.124683	0.590364
RSP_2725		Probable Phytoene/squalene synthetase	0.259209	0.18834			RCAP_rcc02134	sbcC	-0.632209	0.0800261	-1.21532	0.0458134
RSP_0848	xthA1	Exodeoxyribonuclease III( EC:3.1.11.2 )	0.259057	0.111418	0.0175536	0.896521	RCAP_rcc03335	xthA2	-0.854651	0.00636469	-0.632725	0.0540487
RSP_1745		Pseudouridine synthase( EC:4.2.1.70 )	0.258385	0.0051033	0.152873	0.0107918	RCAP_rcc00332	rluC	-0.079074	0.831544	-0.0116405	0.841145
RSP_1638		hypothetical protein	0.258003	0.40018			RCAP_rcc01994
RSP_2037		hypothetical protein	0.257768	0.45838			No homolog
RSP_3719		Polysaccharide export transporter, PST Family	0.257358	0.3956			No homolog
RSP_1727	rplE	Ribosomal protein L5	0.256872	0.06596	-0.270241	0.232994	RCAP_rcc00312	rplE	0.967519	1.54077e-06	-0.153938	0.0315249
RSP_3943	yurM	ABC sugar transporter, inner membrane subunit	0.25668	0.087538			No homolog
RSP_1773		Multidrug efflux pump, SMR family, DMT superfamily	0.256519	0.141742			No homolog
RSP_1191		transcriptional regulator, MarR family	0.256465	0.053196			RCAP_rcc00200		-0.657274	0.212823
RSP_6160	dorY	DMSO reductase regulatory protein DorY	0.25598	0.65144			No homolog
RSP_2498		0	0.255855	0.20658			No homolog
RSP_0567		Probable Methylated-DNA-(protein)-cysteine S-methyltransferase	0.255787	0.048097			RCAP_rcc02489	ada	-1.13228	0.11716
RSP_0057	fliJ	Flagellar protein FliJ	0.255556	0.0121027			RCAP_rcc02134	sbcC	-0.632209	0.0800261	-1.21532	0.0458134
RSP_3541		hypothetical protein	0.255174	0.78898			No homolog
RSP_0554	htpx	heat shock protein HtpX	0.254462	0.051463			No homolog
RSP_0027		hypothetical protein	0.254324	0.132095			No homolog
RSP_2797		Hypothetical protein of unknown function	0.253876	0.21512			No homolog
RSP_0144		0	0.253339	0.51878			RCAP_rcc01671		-0.717142	0.22738
RSP_0819	rhlE2	DEAD/DEAH box helicase	0.253053	0.0069371	0.00584113	0.870453	RCAP_rcc02515	rhlE	1.75015	3.07826e-13	-0.0411491	0.854076
RSP_1337	aarF	probable ubiquinone biosynthesis protein	0.252827	0.081401	0.493642	0.00486931	RCAP_rcc03530	ubiB	1.83508	1.07599e-10	0.823671	0.00444693
RSP_3306		hypothetical protein	0.25179	0.043184			No homolog
RSP_0750		Geranylgeranyl pyrophosphate synthase/Polyprenyl synthetase	0.251766	0.111756	0.416238	0.00392942	RCAP_rcc03184	ispB	0.172446	0.520696	-0.688022	0.00105191
RSP_3566		dimethylglycine dehydrogenase	0.251717	0.028905	-0.0650994	0.505495	RCAP_rcc00526		-0.763135	0.000874508	-0.079572	0.733762
RSP_2340		MiaB-like Radical SAM protein	0.251597	0.3933	-0.436017	0.171657	RCAP_rcc03142		0.290641	0.413913	-0.022192	0.93376
RSP_3821		Putative acetyltransferase	0.25128	0.100036			RCAP_rcc02298		2.07073	2.04203e-18	0.381133	0.165728
RSP_2828	cobW	Cobalamin synthesis protein CobW	0.250978	0.047578	0.457773	0.00533842	RCAP_rcc02048	cobW	0.426811	0.0737714	-0.0708656	0.519101
RSP_3120		hypothetical protein	0.250732	0.171664			No homolog
RSP_6144		conserved hypothetical protein (possible transmembrane)	0.250146	0.145359	1.22169	0.00651711	RCAP_rcc00597		-0.870974	0.00980533	0.643475	0.263192
RSP_1636		phage-related protein, probable phage tail tape meausure protein, lambda family	0.250111	0.26544			RCAP_rcc01996		0.872065	0.418192
RSP_3614		hypothetical protein	0.249404	0.042418			No homolog
RSP_1800		hypothetical protein	0.24862	0.087941			RCAP_rcc01784		-0.0267638	0.942803
RSP_2263		hypothetical protein	0.248219	0.23246	0.322244	0.00668251	RCAP_rcc02510		-0.990766	0.000270123
RSP_1733	rpmD	Ribosomal protein L30	0.248185	0.6295	-0.0524176	0.24664	RCAP_rcc00318	rpmD	0.57306	0.0852985	0.688709	0.193409
RSP_3615	groEL	Chaperonin Cpn60	0.247408	0.30244	0.144201	0.0613837	RCAP_rcc02478	groL	2.79213	2.08928e-39	0.631144	0.00498558
RSP_0429		Probable ABC drug/toxin efflux transporter; fused ATPase and inner membrane subunits	0.246813	0.177905			RCAP_rcc02898		1.16598	0.00522922
RSP_1675	rnc	Ribonuclease III( EC:3.1.26.3 )	0.246662	0.189501	-0.121775	0.176472	RCAP_rcc03311	rnc	0.223595	0.585847	-0.371998	0.104941
RSP_4229	traP	signal peptidase I	0.246287	0.141004			RCAP_rcc03312	lepB	-0.0212437	0.950357	-0.470442	0.0302663
RSP_0995	phaE	pH adaption potassium efflux system, PhaE subunit	0.244682	0.113802			RCAP_rcc02129	phaE	0.840918	0.0254234
RSP_3632		hypothetical protein	0.244493	0.188877			RCAP_rcc02000
RSP_2686		putative sarcosine oxidase beta subunit( EC:1.5.3.1 )	0.243778	0.039982	0.485972	0.00216542	RCAP_rcc02316	soxB	0.197533	0.658728	-0.221567	0.193686
RSP_7084		ParB-like nuclease	0.243689	0.197382	-0.080529	0.160494	RCAP_rcc02788		0.106389	0.842662	0.0105998	0.929224
RSP_0536	nifX	putative nitrogenase molybdenum-iron protein NifX	0.243158	0.33264			RCAP_rcc03278
RSP_3627		Periplasmic serine protease	0.243011	0.079485			RCAP_rcc01420
RSP_2373		Putative Transporter, Major facilitator superfamily (MFS)	0.242866	0.184903			No homolog
RSP_7384		hypothetical protein	0.242307	0.3872			No homolog
RSP_3441		hypothetical protein	0.242019	0.36446	-0.092296	0.572328	No homolog
RSP_3850		Generic methyltransferase	0.241989	0.42884			RCAP_rcc02067		-1.2928	0.0718531
RSP_2212	rimI	putative acetyltransferase( EC:2.3.1.128 )	0.241639	0.015263			RCAP_rcc03231	rimI	1.19331	0.0116502
RSP_0928		hypothetical protein	0.241592	0.108742			No homolog
RSP_3811		hypothetical protein	0.241435	0.22586			No homolog
RSP_1227	parA	putative chromosome partitioning protein, ParA	0.241414	0.086695	-0.447181	0.00714231	RCAP_rcc00061	parA	0.416853	0.0835494	0.191434	0.451012
RSP_2224		multidrug efflux pump, membrane fusion protein (MFP) family	0.241401	0.051024			No homolog
RSP_7367		AbrB protein (AidB regulator)	0.240808	0.22176			No homolog
RSP_3616		transcriptional regulator, Crp-Fnr family	0.240663	0.41588			No homolog
RSP_2754		hypothetical protein	0.240516	0.022599			No homolog
RSP_0422		hypothetical protein	0.240191	0.52724			RCAP_rcc02356		-0.236978	0.66185	-0.233256	0.304307
RSP_2719		transcriptional regulator, AsnC/Lrp family	0.239985	0.051617			RCAP_rcc01904		-0.443135	0.3552
RSP_0474	cycP	Cytochrome c'	0.239975	0.136244	0.414035	0.0158359	RCAP_rcc02682		-0.0311281	0.954831	-0.153885	0.559277
RSP_3054		hypothetical protein	0.239973	0.125183			No homolog
RSP_0361	sda	probable L-serine dehydratase protein	0.23989	0.049779			RCAP_rcc02394	sdaA	-0.968573	0.0125032
RSP_3995		hypothetical protein	0.23959	0.092978			No homolog
RSP_7374	mvpT	Plasmid maintenance protein MvpT	0.238985	0.20234			No homolog
RSP_4039		Protein of unknown function DUF583	0.238981	0.037298			No homolog
RSP_2757		hypothetical protein	0.23862	0.15276			No homolog
RSP_1155		OstA-like protein	0.238556	0.028564			RCAP_rcc00116		0.0103795	0.981554
RSP_3357	gpU	putative phage tail protein U	0.238036	0.49268			No homolog
RSP_3764		hypothetical protein	0.237737	0.2054			No homolog
RSP_2132		hypothetical protein	0.23695	0.4645			RCAP_rcc02164	tusA	-0.394231	0.673968
RSP_3957		Flavoprotein oxidoreductase( EC:1.14.13.3 )	0.236719	0.3163			No homolog
RSP_1156		ABC transporter, ATPase subunit	0.236439	0.61446			RCAP_rcc00117		0.133147	0.731767	-0.0901419	0.664621
RSP_3955		Arginino succinate lyase( EC:4.3.2.1 )	0.236055	0.0198048			RCAP_rcc03174	argH1	0.0139227	0.96791	-0.0341899	0.789063
RSP_4029	yihV	Carbohydrate kinase, PfkB	0.235466	0.0071594			No homolog
RSP_3600	miaB	MiaB tRNA modification protein (Radical SAM)	0.235412	0.149595	0.0296122	0.815878	RCAP_rcc01113		0.808296	0.0127853	-0.0758737	0.715884
RSP_1417		hypothetical protein	0.235032	0.054203			RCAP_rcc02048	cobW	0.426811	0.0737714	-0.0708656	0.519101
RSP_3052		transcriptional regulator, LysR family	0.234828	0.182485			No homolog
RSP_3778		hypothetical protein	0.234798	0.60278			RCAP_rcc01981
RSP_2427	cobV	putative Cobalamin (5'-phosphate) synthase	0.234636	0.178838			RCAP_rcc02059	cobV	-0.129807	0.85261
RSP_4179		0	0.234512	0.118096			No homolog
RSP_2761		putative P2-like prophage tail protein X	0.234399	0.25432			No homolog
RSP_3208		putative CbiL protein	0.233641	0.57188			No homolog
RSP_3465		hypothetical protein	0.233467	0.7257			No homolog
RSP_7380		Predicted nucleic acid-binding protein, contains PIN domain	0.233404	0.097041			No homolog
RSP_0930	folC	Folylpolyglutamate synthetase( EC:6.3.2.12 )	0.232778	0.23828			RCAP_rcc00235	folC	0.735575	0.00176443	0.0252603	0.873432
RSP_3696	cysA	ABC sulfate/thiosulfate transporter, ATPase subunit CysA	0.232735	0.22086	0.106809	0.0467525	RCAP_rcc02534	cysA	2.42831	1.69295e-05
RSP_4000	proV	ABC Glycine betaine/L-proline transporter, ATPase subunit( EC:3.6.3.32 )	0.232727	0.35554			RCAP_rcp00104	proV2	0.598572	0.445654	0.135523	0.531331
RSP_2820	cobA	uroporphyrin-III C-methyltransferase( EC:2.1.1.107 )	0.232595	0.34442			RCAP_rcc02039	cobA2	0.149095	0.716172	-0.351369	0.258582
RSP_3008		0	0.232404	0.199295			No homolog
RSP_3885		conserved hypothetical protein	0.231896	0.4183			No homolog
RSP_1436		ABC transporter, duplicated ATPase domains	0.231706	0.089379			RCAP_rcc03120		1.39725	3.16498e-08	0.162282	0.0173744
RSP_2985		hypothetical protein	0.231345	0.3407	0.360423	0.0114578	No homolog
RSP_4197		antisigma-factor antagonist, STAS	0.231215	0.26866			No homolog
RSP_3946		hypothetical protein	0.231137	0.20108			RCAP_rcc02781		-0.492633	0.253088
RSP_6242		hypothetical protein	0.230998	0.31574			No homolog
RSP_1842		possible transporter, DME family, DMT superfamily	0.230744	0.3985			RCAP_rcc01716		1.17865	5.64752e-06
RSP_1464		putative periplasmic thiol-disulphide interchange protein (DsbA family)	0.230317	0.23288	0.910989	1.45844e-05	RCAP_rcc00228		0.0718344	0.864307	0.359121	0.0209176
RSP_2501		hypothetical protein	0.229887	0.110939			RCAP_rcc00565	modD	-0.287961	0.658539	0.0190105	0.691633
RSP_2444		hypothetical protein	0.229848	0.198765			No homolog
RSP_0581		hypothetical protein	0.229794	0.25242			RCAP_rcc02622		0.0442674	0.959927
RSP_0777	LolE	ABC lipoprotein efflux transporter, inner membrane subunit, LolE	0.229741	0.036161			RCAP_rcc02456	lolE	0.271854	0.3566	-0.0788663	0.470134
RSP_4002		Dihydrodipicolinate synthetase	0.229596	0.31414			No homolog
RSP_0814		Acetyltransferase	0.2293	0.3606			RCAP_rcc00536		-0.508211	0.123355	0.0749563	0.553631
RSP_2807		putative cytochrome b	0.227533	0.257			No homolog
RSP_6155		hypothetical protein	0.227346	0.122435			No homolog
RSP_3981		hypothetical protein	0.22733	0.186079			No homolog
RSP_2720		Putative LysE/RhtB family amino acid efflux pump	0.2269	0.051201			RCAP_rcc01903		-0.179647	0.749382
RSP_3712		hypothetical protein	0.226049	0.34766			RCAP_rcc02129	phaE	0.840918	0.0254234
RSP_1280	cbbX	CbbX protein	0.225264	0.37672	0.979978	0.0154134	No homolog
RSP_3387		TRAP-T family transporter, fused small and large inner membrane subunits	0.225075	0.41434			No homolog
RSP_2405		ABC cobalamin/Fe3+-siderophore transporter, ATPase subunit	0.22467	0.3984			RCAP_rcc03361		0.905443	0.181101
RSP_3359	gpD	Phage tail protein D	0.223894	0.090904			No homolog
RSP_6069		hypothetical protein	0.223296	0.25922			RCAP_rcc02943
RSP_2140		hypothetical protein	0.223042	0.067024			No homolog
RSP_3940		hypothetical protein	0.222725	0.105862			RCAP_rcc02134	sbcC	-0.632209	0.0800261	-1.21532	0.0458134
RSP_1061		hypothetical protein	0.222593	0.027016			RCAP_rcc00348		0.631486	0.329012
RSP_4266		hypothetical transmembrane protein	0.222563	0.149857			No homolog
RSP_2361		putative integrase/resolvase recombinase protein phage-related integrase	0.222525	0.35256			RCAP_rcc02326		2.00328	1.61192e-13
RSP_4257		antisigma-factor antagonist STAS	0.22234	0.22058			No homolog
RSP_0541	nifH	Nitrogenase iron protein (Nitrogenase component II)( EC:1.18.6.1 )	0.222337	0.4869			RCAP_rcc00572	nifH1	0.664273	0.289317
RSP_1050		Acetyltransferase (GNAT) family	0.221684	0.0138178			RCAP_rcc00369		1.56995	1.83668e-09
RSP_1315		hypothetical protein	0.22108	0.6654			RCAP_rcc00644	mcpX	-1.90784	0.0116861
RSP_0425	metG	methionyl-tRNA synthetase	0.220861	0.5029	-0.121518	0.159908	RCAP_rcc00557	metG	0.66483	0.00687206	-0.270098	0.0662581
RSP_0921	exbD	biopolymer transport protein, ExbD	0.22078	0.084236			RCAP_rcc02376	exbD1	-0.359686	0.427488
RSP_6049		hypothetical protein	0.220633	0.22596			No homolog
RSP_3777		hypothetical protein	0.22056	0.38156			No homolog
RSP_3710		hypothetical protein	0.220265	0.066997			RCAP_rcc02127	phaG	0.938228	0.18946
RSP_3721		hypothetical protein	0.220186	0.37678	1.26178	0.0374998	No homolog
RSP_3422		hypothetical protein	0.220021	0.026077			No homolog
RSP_3068		hypothetical protein	0.219387	0.143441			No homolog
RSP_0135		hypothetical protein	0.219347	0.1014			No homolog
RSP_3006		conserved hypothetical protein containing Von Willebrand factor, type A domain	0.218211	0.072817	-0.0115075	0.895702	No homolog
RSP_1465		hypothetical protein	0.216841	0.023696	0.883356	0.00553074	RCAP_rcc00227		0.935988	0.0162121
RSP_1339		Formamidopyrimidine-DNA glycolase( EC:3.2.2.23 )	0.216132	0.34488			RCAP_rcc03532	mutM	1.35748	9.62782e-05
RSP_1707	tufA	Elongation factor Tu (EF-Tu)	0.215955	0.32356	0.0576567	0.583772	RCAP_rcc00297	tuf2	0.888329	0.000175	0.0497526	0.538415
RSP_1919		hypothetical protein	0.215875	0.51608			No homolog
RSP_0738	mobA	molybdopterin-guanine dinucleotide biosynthesis protein A	0.215706	0.30486			RCAP_rcc02839	mobA	-0.571502	0.593094	-0.0465539	0.736197
RSP_0217	int	possible phage-related integrase	0.215433	0.14434			No homolog
RSP_2264	telA	Tellurite resistance protein	0.215311	0.099362	0.565074	0.000127705	RCAP_rcc02509		-0.703988	0.0136641	-0.0498136	0.740285
RSP_0110	nuoL	NADH-ubiquinone oxidoreductase, chain 5( EC:1.6.5.3 )	0.215222	0.25754			RCAP_rcc02132	phaAB	1.58214	3.05933e-20
RSP_0801		deacetylase / probable acetylpolyamine aminohydrolase	0.214294	0.34426			No homolog
RSP_2355		HNH nuclease / Probable phage PHI-105 holin-like protein	0.214038	0.139641			RCAP_rcc02331
RSP_3551	hisS	histidyl-tRNA synthetase( EC:6.1.1.21 )	0.214011	0.29446	-0.0535574	0.321625	RCAP_rcc00795	hisS	0.291174	0.352282	-0.136758	0.310141
RSP_1079	fdsB	NAD dependent formate dehydrogenase, beta subunit (51 kDa)	0.212547	0.16454			RCAP_rcc03036	fdhB	-1.01659	0.00541107
RSP_2088	lepA	GTP-binding protein LepA	0.212522	0.2983	0.0215336	0.304261	RCAP_rcc03123	lepA	0.205052	0.424003	-0.228523	0.0630805
RSP_3952	gtpC	ABC amino acid transporter, inner membrane subunit	0.212104	0.42764			RCAP_rcp00002		-2.77709	1.05818e-54
RSP_2589		hypothetical protein	0.211988	0.2982			No homolog
RSP_2339		hypothetical protein	0.211473	0.089299			No homolog
RSP_3073		ErfK/YbiS/YcfS/YnhG family protein	0.211208	0.38012			RCAP_rcc01589		0.101185	0.736461	1.9032	0.0113354
RSP_3581		hypothetical protein	0.211183	0.032676			RCAP_rcc01053	gvpO	-2.04897	0.00247648
RSP_0149		CheY-like receiver protein( EC:2.7.3.- )	0.211115	0.161802	0.52086	0.0284514	RCAP_rcc01663	ctrA	-1.04715	7.60582e-09	-1.08333	0.0250388
RSP_1474	nspC	putative carboxynorspermidine decarboxylase protein( EC:4.1.1.- )	0.21108	0.111882	0.218772	0.039822	RCAP_rcc00206	nspC	1.5236	4.51317e-12	-0.0825278	0.570154
RSP_1648		hypothetical protein	0.210887	0.02492			RCAP_rcc01985
RSP_0420		hypothetical protein	0.210599	0.22102			No homolog
RSP_2403		ABC cobalamin/Fe3+-siderophore transporter, periplasmic substrate-binding subunit	0.210526	0.0021045			RCAP_rcc03359		1.20965	0.0837697
RSP_0648	thiE	Thiamine-phosphate pyrophosphorylase	0.210371	0.36362			RCAP_rcc02851
RSP_1027		hypothetical protein	0.210347	0.187458			RCAP_rcc02481		0.787286	0.0575303	0.19304	0.481647
RSP_6235		hypothetical protein	0.210307	0.27574			RCAP_rcc02134	sbcC	-0.632209	0.0800261	-1.21532	0.0458134
RSP_1799	secF	protein-export membrane protein SecF	0.209891	0.047244	0.113207	0.168098	RCAP_rcc01783	secF	0.235415	0.479016	-0.260842	0.256498
RSP_1063		Putative Cyclic-diGMP cyclase/phophodiesterase	0.208701	0.37954			RCAP_rcc00346		-1.07785	0.0702204
RSP_2404		ABC cobalamin/Fe3+-siderophore transporter, inner membrane subunit	0.20855	0.51548			RCAP_rcc03360		1.10546	0.0631583
RSP_3088		two component transcriptional regulator, winged helix family	0.208387	0.2457			RCAP_rcc00651		-0.0515298	0.939743
RSP_1785		Putative transcriptional regulatory protein	0.207922	0.461			No homolog
RSP_4115	napD	NapD	0.207622	0.070882			No homolog
RSP_2412	pepF	Oligoendopeptidase F( EC:3.4.24.- )	0.207586	0.052438	0.327917	0.00568897	RCAP_rcc02801	pepF	1.37323	9.95348e-12	0.293729	0.0364011
RSP_0395	rpoD	RNA polymerase sigma factor	0.207263	0.114644	0.13901	0.0689608	RCAP_rcc03054	rpoD	-0.0826692	0.776278	-0.0811195	0.438921
RSP_2753		hypothetical protein	0.206987	0.119496			No homolog
RSP_1789		hypothetical protein	0.20691	0.33394			No homolog
RSP_3217		Cache sensor protein	0.206631	0.21768	-0.689256	0.0452864	RCAP_rcc03068		-0.088525	0.864409
RSP_2261	ydjI	Antifreeze protein, type I	0.206373	0.37548	0.667841	0.0020594	RCAP_rcc02511		-0.793072	0.00543846	-0.624371	0.0139559
RSP_0883		SsrA-binding protein	0.20615	0.167876			RCAP_rcc03380	smpB	1.34465	2.84664e-11
RSP_7361		Membrane-fusion protein	0.2057	0.109517			RCAP_rcc02066		-1.53872	0.0381795
RSP_0669	tolB	translocation protein TolB precursor	0.205485	0.136803	0.29996	0.0762077	RCAP_rcc03196	tolB	0.640332	0.000424828	-0.20027	0.0145365
RSP_1888		possible acetyltransferase (GNAT) family	0.205221	0.31454			No homolog
RSP_1699	rpoB	DNA-directed RNA polymerase beta subunit	0.204955	0.24154	-0.103539	0.106522	RCAP_rcc00291	rpoB	0.94125	3.10532e-05	-0.0727081	0.306573
RSP_0518		putative glycosyltransferase protein	0.204661	0.042876			No homolog
RSP_1058		hypothetical transmemebrane protein	0.204468	0.57264			No homolog
RSP_2693		Superoxide dismutase, Fe-Mn family( EC:1.15.1.1 )	0.204458	0.50754	0.744121	0.00380603	RCAP_rcc02311	sodB	1.78321	6.22969e-14	0.209419	0.0107129
RSP_1110		hypothetical protein	0.204458	0.24814			RCAP_rcc00279		1.16476	0.00884551
RSP_3941	yurO	ABC sugar transporter, periplasmic ligand binding protein	0.204278	0.09348			No homolog
RSP_2284		histidinol-phosphate aminotransferase	0.20422	0.0142824	-0.423182	0.0524631	RCAP_rcc02981	hisC1	0.177747	0.482311	-0.425201	0.0350996
RSP_2636	ilvH	acetolactate synthase small subunit	0.203322	0.168781	0.127356	0.00241672	RCAP_rcc01542	ilvH	-0.189061	0.558349	0.364539	0.185782
RSP_3784		Peptidase U7	0.202896	0.22624			RCAP_rcc01420
RSP_0030		PAS sensor diguanylatecyclase/phosphodiesterase	0.202671	0.030143			RCAP_rcc02188		-1.21314	0.000208681
RSP_2731	ArsH	arsenical resistance protein, ArsH	0.202424	0.4956			No homolog
RSP_0918		hypothetical protein	0.202377	0.3419			No homolog
RSP_0855		hypothetical protein	0.202014	0.47704			No homolog
RSP_1659		hypothetical protein	0.201648	0.079019			RCAP_rcc02587		0.687435	0.296805	-0.00909297	0.979929
RSP_0535		hypothetical protein	0.201602	0.41334			RCAP_rcc03277		0.275664	0.819333
RSP_2458		ABC transporter, ATPase subunit	0.201355	0.028204	-0.0987365	0.118452	RCAP_rcc01572		0.200138	0.516715	0.323351	0.474163
RSP_7365	y4bF	0	0.201314	0.027196			No homolog
RSP_0353		0	0.201293	0.52966			RCAP_rcc00138	dnaE2	0.177722	0.80553
RSP_0791	pqqD	putative pyrroloquinoline quinone synthesis protein D	0.200965	0.030965			No homolog
RSP_6239		hypothetical protein	0.200884	0.36542			RCAP_rcc02999		0.525847	0.436754
RSP_3425		hypothetical protein	0.200017	0.136996			No homolog
RSP_3014		putative aldolase protein( EC:4.1.2.- )	0.199975	0.44464			No homolog
RSP_0481		possible 2-deoxy-D-gluconate 3-dehydrogenase( EC:1.1.1.125 )	0.199369	0.27434			RCAP_rcc01676	fabG	0.33689	0.214132	-0.010095	0.937797
RSP_0558		Possible ribosomal protein L11 methyltransferase	0.199306	0.50806	0.15535	0.302092	RCAP_rcc03212	prmA	0.452361	0.117212	0.792519	0.0814772
RSP_2351		hypothetical protein	0.199285	0.27036	-1.2449	0.116784	RCAP_rcc02342		0.0570103	0.95681
RSP_3699	cysW	ABC sulfate/thiosulfate transporter, inner membrane subunit CysW	0.199261	0.30828			RCAP_rcc02535	cysW	2.96121	1.35193e-15
RSP_1947	cbbJ	Triosephosphate isomerase( EC:5.3.1.1 )	0.19897	0.41934	0.461366	0.0400977	RCAP_rcc01598	tpiA	0.952255	1.97332e-05	-0.421178	0.157221
RSP_4168		0	0.198315	0.068977			RCAP_rcc01323		0.81675	0.00953756
RSP_2118	recN	DNA repair protein RecN	0.197923	0.50786			RCAP_rcc00829	recN	0.0235238	0.942803	-0.151973	0.343002
RSP_3175		hypothetical protein	0.196388	0.40652			No homolog
RSP_3628		hypothetical protein	0.196121	0.50182			No homolog
RSP_0531	nifU	Nitrogen fixation protein	0.196044	0.167219			No homolog
RSP_2061		hypothetical protein	0.195678	0.130724			RCAP_rcc01995
RSP_4260	mexT	transcriptional regulator, LysR family	0.195198	0.27224			No homolog
RSP_0816		Putative aminotransferase, class IV	0.195187	0.32338			RCAP_rcc02643		2.09686	3.43e-10
RSP_1196		SAM-dependent methyltransferase	0.194915	0.71334			RCAP_rcc00196		1.97233	7.33073e-22	0.775101	0.0194088
RSP_2028		hypothetical protein	0.19474	0.44306			RCAP_rcp00027
RSP_1838		hypothetical protein	0.194276	0.42884			RCAP_rcc03088		1.16946	0.0433475
RSP_1199		secreted conserved hypothetical protein	0.194202	0.47868	0.817161	0.00622293	RCAP_rcc00194		1.46696	9.48679e-15	-1.00033	0.013612
RSP_6196		hypothetical protein	0.193728	0.38358			No homolog
RSP_2747		possible glycosyltransferase	0.193706	0.34852			RCAP_rcc00648	kdtA3	0.464066	0.373615
RSP_3822		GTP1/OBG family protein	0.193698	0.27974	0.0427393	0.49106	RCAP_rcc02296		1.04641	0.00146187	0.222885	0.104243
RSP_3485		hypothetical protein	0.193514	0.408			No homolog
RSP_0560	priA	Probable pimosomal protein N'	0.193327	0.0185016			RCAP_rcc03211	priA	-0.270357	0.51184
RSP_2130		two component, sigma54 specific transcriptional regulator, fis family	0.193283	0.03998	0.407026	0.00665048	RCAP_rcc02166	dctD	-0.723634	0.00191533	-0.34132	0.00359176
RSP_0925	yobR	Putative acetyl transferase	0.193233	0.44414			RCAP_rcc03436		0.00861217	0.985722
RSP_1543		hypothetical protein	0.193214	0.023198			No homolog
RSP_3010		0	0.192765	0.25018			No homolog
RSP_1120		protein secretion protein, HlyD family, membrane fusion protein	0.192557	0.36374			No homolog
RSP_6212		hypothetical protein	0.192442	0.3435			No homolog
RSP_1381		hypothetical protein	0.19239	0.34386			No homolog
RSP_3009		0	0.191997	0.27946			RCAP_rcc01323		0.81675	0.00953756
RSP_1107		hypothetical protein	0.191955	0.008298			RCAP_rcc00277		1.35139	7.21493e-07	0.408904	0.10798
RSP_1834		hypothetical protein	0.191883	0.38986			No homolog
RSP_3882		ABC di/oligopeptide transporter, ATPase subunit	0.191704	0.37942			RCAP_rcc00707	oppF	-1.35573	1.54418e-07	-0.320618	0.111524
RSP_1805	ccmG	Probable thiol-disulfide interchange protein	0.191526	0.64124			RCAP_rcc01789	ccmG	0.11419	0.728713	0.136484	0.479788
RSP_0782		Ppx/GppA phosphatase	0.191466	0.43224	-0.0441625	0.816028	RCAP_rcc00809	ppx	-0.455532	0.0773122	-0.405355	0.100284
RSP_7371		short-chain alcohol dehydrogenase	0.190901	0.27526			RCAP_rcc02265		-0.837961	0.210664
RSP_0369		hypothetical protein	0.190815	0.077241	-0.0424101	0.846412	RCAP_rcc02386		0.309824	0.494476
RSP_2121		hypothetical protein	0.190621	0.3984			RCAP_rcc02177		2.10398	9.44396e-21
RSP_1654		hypothetical protein	0.189594	0.55838			No homolog
RSP_4263		conserved hypothetical protein	0.189172	0.4174			No homolog
RSP_3964		ABC branched chain amino acid transporter, ATPase subunit	0.189142	0.43586			RCAP_rcc01651		-1.55392	0.000697011
RSP_1676	era	GTP-binding protein Era	0.189105	0.25686	0.0273231	0.409692	RCAP_rcc03310	era	-0.0937716	0.802316	0.205869	0.534872
RSP_3032		ABC peptide/opine transporter, ATPase subunit	0.188903	0.49618			RCAP_rcc01092	gsiA	-0.54644	0.2958
RSP_0671		ExbD/TolR family protein	0.188888	0.65688	0.264111	0.0296002	RCAP_rcc03198	exbD2	0.618202	0.0133692
RSP_3326		Low molecular weight phosphotyrosine protein phosphatase	0.188508	0.17032			RCAP_rcc03127	etp	0.123666	0.775021	0.379137	0.0471512
RSP_3421		hypothetical protein	0.18799	0.188103			No homolog
RSP_3986		hypothetical protein	0.187584	0.74098			No homolog
RSP_6054		hypothetical protein	0.187559	0.25174			RCAP_rcc01690		-0.226813	0.802316
RSP_0658		Probable ATP-dependent helicase	0.187472	0.072699			No homolog
RSP_1296	nagA	putative N-acetylglucosamine-6-phosphate deacetylase	0.187439	0.53856			RCAP_rcc03444	nagA	-0.879026	0.0141238
RSP_0666		Probable cell cycle protein	0.187323	0.1051			RCAP_rcc03193	tilS	0.0101094	0.975987
RSP_4012	tauD	FAD dependent oxidoreductase( EC:1.14.11.17 )	0.187321	0.2686			RCAP_rcc02781		-0.492633	0.253088
RSP_0482	kduI	4-deoxy-L-threo-5-hexosulose-uronate ketol-isomerase( EC:5.3.1.17 )	0.187085	0.0025249			No homolog
RSP_1225	spo0J	ParB-like partition protein	0.187052	0.3802	-0.108925	0.184366	RCAP_rcc00060	parB	0.413372	0.203029	0.0675379	0.740191
RSP_2379		hypothetical protein	0.187011	0.22044			No homolog
RSP_1434		Putative Zn-dependent oxidoreductase	0.186605	0.2534	0.159007	0.129911	RCAP_rcc00872		-0.543734	0.145849
RSP_7172		hypothetical protein	0.186473	0.171919			No homolog
RSP_3998		ABC Glycine betaine/L-proline transporter, periplasmic ligand binding protein	0.186227	0.34022			No homolog
RSP_3714		pH adaption potassium efflux system, phaC subunit	0.186209	0.060743			RCAP_rcc02131	phaC	1.41975	6.19151e-06
RSP_1770		hypothetical protein	0.185986	0.614	0.770277	9.32903e-07	RCAP_rcc03163		0.441199	0.124665	0.507079	0.0970359
RSP_3086		periplasmic sensor signal transduction histidine kinase	0.1853	0.2801			RCAP_rcc03012		-0.772065	0.162469
RSP_3413		ABC Fe+3-siderophore transporter, ATPase subunit	0.185151	0.3149			RCAP_rcc01437	fepC1	1.27193	0.00509219
RSP_2474		hypothetical protein	0.184637	0.78548			RCAP_rcc01692
RSP_3223		0	0.184426	0.187003			No homolog
RSP_3959		hypothetical protein	0.18427	0.154484			No homolog
RSP_6189		hypothetical protein	0.183767	0.035695			No homolog
RSP_3505		transcriptional regulator, DeoR family	0.183595	0.055125			RCAP_rcc02883		-0.785698	0.0802487
RSP_1564		Putative transmembrane transport protein	0.183358	0.44246			No homolog
RSP_0238		hypothetical protein	0.183168	0.64038			RCAP_rcc01541		3.09716	3.73383e-48	1.22429	0.012668
RSP_0454		multisensor hybrid histidine kinase	0.182912	0.02478			RCAP_rcc01749		-0.743573	0.0360631	0.212729	0.451876
RSP_3127	arsC	Putative arsenate reductase( EC:1.20.4.1 )	0.182609	0.55898			No homolog
RSP_2723		2-isopropylmalate synthase	0.182585	0.41814	-0.27717	0.210142	RCAP_rcc01756		0.0412055	0.88841	-0.277896	0.110277
RSP_3131		ABC (antimicrobial peptide) transporter, ATPase subunit	0.182357	0.26684			RCAP_rcc01045		-0.142657	0.826139
RSP_0716		NADPH/quinone reductase and related Zn-dependent oxidoreductase	0.1822	0.116921	0.242261	0.0170514	RCAP_rcc00478		-0.205124	0.566019	0.0729421	0.599565
RSP_3322	acoR	acetoin transcriptional regulator, sigma54 specific, AcoR	0.181812	0.70304			RCAP_rcc01335		-0.596343	0.0882947
RSP_3708	mcpJ	methyl accepting chemotaxis protein	0.18172	0.050403	-0.878003	0.000374005	RCAP_rcc01355		-1.20385	0.0929901	-0.664277	0.0922855
RSP_2801	tetR	transcriptional regulator, TetR family,	0.18164	0.29394			No homolog
RSP_1706		Putative acetyltransferase	0.181554	0.097178			RCAP_rcc01191		0.366948	0.716172
RSP_0920	exbB	Biopolymer transport protein, ExbB	0.181542	0.451			RCAP_rcc02375	exbB	0.37651	0.444325
RSP_3312		hypothetical protein	0.181465	0.50928			No homolog
RSP_2779	catA	Catalase( EC:1.11.1.6 )	0.181291	0.47006	0.256628	0.0489904	No homolog
RSP_1938		Conserved hypotetical protein	0.181257	0.42942			RCAP_rcc02134	sbcC	-0.632209	0.0800261	-1.21532	0.0458134
RSP_0500		putative HupF/HypC hydrogenase protein	0.180927	0.55984			RCAP_rcc00771	hupF	-1.00543	0.170416
RSP_1015		Putative membrane protein with von Willebrand (VWA) domain	0.180851	0.46508			RCAP_rcc02788		0.106389	0.842662	0.0105998	0.929224
RSP_1734	rplO	50S ribosomal protein L15	0.180811	0.47632	-0.00526023	0.932024	RCAP_rcc00321	rplO	1.07464	3.81369e-06	0.0528653	0.813852
RSP_3474		hypothetical protein	0.180811	0.19438			RCAP_rcc03406	clpB	2.35909	5.03231e-21	2.72169	4.36479e-06
RSP_3968		ABC branched chain amino acid transporter, periplasmic ligand binding protein	0.180764	0.51072			No homolog
RSP_3991		hypothetical protein	0.180523	0.093681			No homolog
RSP_2794		Putative monooxygenase beta subunit	0.180505	0.053937			No homolog
RSP_4019		transcriptional regulator, LysR family	0.1804	0.49216			No homolog
RSP_1662		Integrase/recombinase	0.180382	0.17904			RCAP_rcc02085		-0.511934	0.432372
RSP_2944		hypothetical protein	0.180321	0.6148			RCAP_rcc00555		0.0237909	0.96035
RSP_1440		TonB dependent, hydroxamate-type ferrisiderophore, outer membrane receptor	0.180122	0.2614			RCAP_rcp00112	fhuA	1.95595	0.000594106
RSP_2557	asnB	putative asparagine synthetase( EC:6.3.5.4 )	0.179679	0.54462			No homolog
RSP_3321	acrA	Cation/multidrug efflux pump, membrane-fusion protein	0.179052	0.55348	-0.121984	0.0441887	RCAP_rcc00615	acrA	2.07195	4.41026e-07	0.884406	0.474722
RSP_2303		hypothetical protein	0.179051	0.30046			RCAP_rcc02083		-0.155854	0.651955
RSP_2359		hypothetical protein	0.179039	0.192003			RCAP_rcc02328
RSP_1382		radical SAM superfamily protein	0.17865	0.63402	0.045833	0.554879	RCAP_rcc00241		1.51722	1.99336e-10	-0.0499388	0.724154
RSP_2283	rpsD	30S ribosomal protein S4	0.178643	0.40216	-0.0346667	0.786483	RCAP_rcc02979	rpsD	1.09779	6.91725e-08	-0.204802	0.217754
RSP_3450		hypothetical protein	0.17855	0.50184			No homolog
RSP_3250		ABC peptide transporter, inner membrane subunit	0.178463	0.109738			RCAP_rcc00848	dppC	-0.658884	0.0547835
RSP_2906		Putative methylase	0.178398	0.2929			RCAP_rcc02687	hemK	-0.0102216	0.9815
RSP_2600	phoU	phosphate transport system regulatory protein	0.177913	0.30736	0.419946	0.0492845	RCAP_rcc03499	phoU	1.69968	1.70268e-09	-0.393812	0.0701803
RSP_0105	nuoG	NADH dehydrogenase gamma subunit( EC:1.6.5.3 )	0.177635	0.72134			No homolog
RSP_2134	ccdA	putative cytochrome c-type biogenesis protein CcdA	0.177252	0.180861			RCAP_rcc02163	ccdA	0.180773	0.466134
RSP_1746		hypothetical protein	0.177181	0.237			RCAP_rcc00334		-0.787587	0.0616846	-0.571002	0.16983
RSP_0780		hypothetical protein with ATP/GTP-binding site	0.176958	0.3446	0.0487803	0.652988	RCAP_rcc00811	hda	1.1908	0.0054058	0.402213	0.0225311
RSP_3869	modC	ABC molybdate transporter, ATPase subunit ModC( EC:3.6.3.29 )	0.176939	0.52142			RCAP_rcc00564	modC1	-0.319104	0.541501
RSP_3316		hypothetical protein	0.176514	0.73456			No homolog
RSP_3104	fdh	Putative Glutathione-dependent formaldehyde dehydrogenase( EC:1.2.1.1 )	0.176131	0.39132			RCAP_rcp00094	adh	-0.0406643	0.972437
RSP_0508	hypC	Hydrogenase expression/formation protein HypC	0.175728	0.33976			RCAP_rcc00779	hypC	-1.29612	0.098861
RSP_3862		transcriptional regulator, LysR family	0.175718	0.115322			RCAP_rcc00867		0.555335	0.634595
RSP_4276	zitB	Cation efflux protein	0.175707	0.110163			RCAP_rcc00777	hypB	-0.913692	0.000689973	-0.474188	0.172648
RSP_0431		putative selenocysteine lyase( EC:4.4.1.16 )	0.175464	0.015796	0.292233	0.0727014	RCAP_rcc01875	sufS1	0.367309	0.103295	0.419685	0.0426279
RSP_4016	dctP	TRAP-T family transporter, DctP subunit	0.175311	0.51292			No homolog
RSP_3658	hpcH	putative 2,4-dihydroxyhept-2-ene-1,7-dioic acid aldolase( EC:4.1.2.- )	0.17506	0.48078			No homolog
RSP_0455		possible NOL1/NOP2/sun family protein	0.174846	0.131883			RCAP_rcc01748	rsmB2	-0.404985	0.377442	-0.361623	0.165932
RSP_1501		Antisigma-factor antagonist (STAS) domain protein	0.174449	0.23544			RCAP_rcc03323	rsbV	-1.18371	0.240477
RSP_3963		Short-chain dehydrogenase/reductase SDR( EC:1.1.1.36 )	0.174396	0.42646			RCAP_rcc03179	phbB	0.14081	0.695387	0.00394758	0.971234
RSP_2822	cobE	Putative precorrin methylase	0.174253	0.62624			RCAP_rcc02041	cbiG	-0.374612	0.699898
RSP_2329	mreB	Cell shape determining protein MreB/Mrl	0.173593	0.56498	0.0524268	0.541975	RCAP_rcc00803	mreB	0.845401	0.000450077	0.110604	0.613915
RSP_1329	fliE	putative flagellar hook-basal body complex protein	0.173506	0.20732			RCAP_rcc03518	fliE	-1.23418	0.0420746
RSP_3258		ABC peptide transporter, inner membrane subunit	0.17324	0.088095			RCAP_rcc00848	dppC	-0.658884	0.0547835
RSP_6076		hypothetical protein	0.172809	0.123001			No homolog
RSP_2187		multidrug efflux pump, Major Facilitator Superfamily ( MFS)	0.172481	0.00054349			RCAP_rcc00904		0.298927	0.588622
RSP_0546	nifB	NifB family--FeMo cofactor biosynthesis protein	0.172285	0.60696			RCAP_rcc00566
RSP_3379		hypothetical protein	0.171887	0.32466			No homolog
RSP_1956		hypothetical protein	0.171682	0.140737			No homolog
RSP_0787		hypothetical protein	0.171539	0.46228			No homolog
RSP_4104		hypothetical protein	0.171323	0.00094325			No homolog
RSP_1014		sigma24	0.171306	0.20394			RCAP_rcc02637		0.0814736	0.861605
RSP_1790		probable transcriptional regulator	0.170106	0.050016			RCAP_rcc02191		0.50187	0.494669
RSP_0931	ialA	NUDIX hydrolase( EC:3.6.1.- )	0.169772	0.081843			RCAP_rcc00074	nudH	0.343299	0.220382	-0.121689	0.557767
RSP_0432		hypothetical protein	0.169752	0.51396			No homolog
RSP_3990		Poly (3-hydroxybutyrate ) depolymerase	0.169435	0.35316			RCAP_rcc00941		0.373344	0.761189
RSP_2605		hypothetical protein	0.169434	0.12768			RCAP_rcc02935		-0.209045	0.865878
RSP_6150		ABC sugar (ribose) transporter, inner membrane subunit	0.168462	0.0133237			RCAP_rcc02660		-0.613637	0.072988
RSP_1900		hypothetical protein	0.168313	0.47786			RCAP_rcc00510		-0.399914	0.268871
RSP_6119		hypothetical protein	0.168037	0.42814			No homolog
RSP_3868		possible ABC molybdate transporter, inner membrane subunit	0.167547	0.63162			No homolog
RSP_3386		TRAP-T family transporter, periplasmic binding protein	0.167038	0.6372	0.916557	4.44403e-05	No homolog
RSP_3113	dadA	D-amino acid dehydrogenase small subunit( EC:1.4.99.1 )	0.167003	0.25408			No homolog
RSP_2038		possible acetyltransferase	0.166671	0.0155042			No homolog
RSP_3161		hypothetical protein	0.16646	0.191724			RCAP_rcc02155		0.230252	0.536898	-0.320604	0.395221
RSP_3594		Antifreeze protein, type I	0.166103	0.0078384			No homolog
RSP_2929		putative disulfide bond formation protein DsbB	0.164851	0.65118			RCAP_rcc01966		0.0635216	0.909577
RSP_3355		putative tape measure protein	0.164441	0.052682			No homolog
RSP_3950	aapP	AABC amino acid transporter, ATPase subunit	0.164362	0.085283			RCAP_rcp00004		-2.89345	1.35985e-28	-0.473687	0.279131
RSP_1736	adk	Adenylate kinase( EC:2.7.4.3 )	0.164211	0.248	0.0364021	0.602609	RCAP_rcc00323	adk	0.291798	0.199562	0.0123215	0.901188
RSP_2084		hypothetical protein	0.164198	0.128442			No homolog
RSP_3477		hypothetical protein	0.163811	0.06824			No homolog
RSP_3388		putative Isocitrate/isopropylmalate dehydrogenase / tartrate dehydrogenase ttuC( EC:1.1.1.93 )	0.163774	0.174497	0.303494	0.0088514	No homolog
RSP_4045	fbaB	fructose-bisphosphate aldolase( EC:4.1.2.13 )	0.163629	0.22234	0.450992	0.121576	No homolog
RSP_3942	yurN	ABC sugar transporter, inner membrane subunit	0.163475	0.3549			No homolog
RSP_4054		Aldo/keto reductase	0.163431	0.054237			No homolog
RSP_4004		Short-chain dehydrogenase/reductase SDR( EC:1.1.1.100 )	0.162809	0.73556			RCAP_rcc03179	phbB	0.14081	0.695387	0.00394758	0.971234
RSP_2819	cobF	precorrin 6A synthase( EC:2.1.1.-,EC:2.1.1.152 )	0.162691	0.046658			RCAP_rcc02038	cobF	0.0783699	0.859414
RSP_3876		conserved hypothetical membrane protein	0.162651	0.35548			No homolog
RSP_0875	fmt	methionyl-tRNA formyl transferase( EC:2.1.2.9 )	0.162466	0.126061			RCAP_rcc03395	fmt	-0.16644	0.668283	0.701838	0.141066
RSP_0136		putative integrase for prophage CP-933U	0.162269	0.7621			No homolog
RSP_3101		periplasmic sensor diguanylate cyclase/phosphodiesterase	0.162049	0.168338			RCAP_rcc02539		-1.58263	0.00968565
RSP_4031		hypothetical protein( EC:1.1.1.93 )	0.162011	0.279			RCAP_rcc00085	leuB	0.140524	0.604739	0.0374489	0.12522
RSP_2876		putative carbon monoxide dehydrogenase medium chain( EC:1.2.99.2 )	0.161751	0.113436	-0.475478	0.000436933	No homolog
RSP_1415	PdgA	putative polysaccharide deacetylase	0.160864	0.09932	1.08038	2.48963e-06	No homolog
RSP_3786		hypothetical protein	0.160764	0.08302			No homolog
RSP_3122		putative Glutathione S-transferase( EC:2.5.1.18 )	0.160554	0.7003			No homolog
RSP_4200		Major facilitator superfamily (MFS) transporter	0.159784	0.6288			No homolog
RSP_1003	pyrC	Dihydroorotase and related cyclic amidohydrolase( EC:3.5.2.3 )	0.159175	0.5716			RCAP_rcc00397	pyrC1	-0.152949	0.668283	0.131648	0.334793
RSP_0893		RTX secretion protein D, HlyD family	0.158909	0.21996	0.232626	0.139398	RCAP_rcc03392		-0.686461	0.026609	-0.375844	0.0928325
RSP_0321	norD	NorD Nitric oxide reductase activation protein	0.158899	0.5423			RCAP_rcc00576	cbbO	0.943311	0.287283
RSP_3190		2Fe-2S ferredoxin	0.158639	0.81574			RCAP_rcc03285
RSP_2354		hypothetical protein	0.158349	0.115542			RCAP_rcc02335		-1.29551	0.186366
RSP_2381		3-methyladenine DNA glycosylase( EC:3.2.2.21 )	0.158151	0.2776			No homolog
RSP_2042		hypothetical protein	0.157485	0.61172			No homolog
RSP_3623		putative integrase	0.157468	0.31978			No homolog
RSP_4013		hypothetical protein	0.157065	0.23526			No homolog
RSP_3407	serA	D-isomer specific 2-hydroxyacid dehydrogenase, NAD binding subunit	0.157009	0.0060229			RCAP_rcc01146	gyaR2	-0.730691	0.0689458	0.163747	0.0401995
RSP_2476		hypothetical protein	0.156744	0.2548			RCAP_rcc01695		-0.272467	0.722292
RSP_0586	nadD	nicotinic acid mononucleotide adenyltransferase	0.156695	0.076204			RCAP_rcc02628	nadD	-0.286638	0.572264
RSP_1579		hypothetical protein	0.156529	0.138697			RCAP_rcc02806		0.394614	0.471869
RSP_1935		Putative Xanthine and CO dehydrogenase maturation factor XdhC/CoxF family	0.156342	0.52666			No homolog
RSP_6203		hypothetical protein	0.156246	0.673			No homolog
RSP_1677		hypothetical protein	0.156128	0.085879			RCAP_rcc03309		-0.308283	0.296772
RSP_3085		hypothetical protein	0.156043	0.66326			RCAP_rcc00650		1.17643	0.0189479
RSP_0298		ABC branched chain amino acid transporter, ATPase subunit	0.155858	0.34964			RCAP_rcc01229	urtD	-0.114569	0.920539
RSP_2352		putative terminase large subunit / phage terminase	0.155397	0.65592			RCAP_rcc02341		-0.324468	0.750058
RSP_1643		hypothetical protein	0.155358	0.148555			No homolog
RSP_6205		hypothetical protein	0.155209	0.53822			No homolog
RSP_4052	noeK	Phosphoglucomutase/phosphomannomutase( EC:5.4.2.8 )	0.155108	0.22864			RCAP_rcc01934	manB	0.250087	0.630909
RSP_2936	hutU	Urocanase( EC:4.2.1.49 )	0.154991	0.57074			No homolog
RSP_6047		hypothetical protein	0.154786	0.30056			RCAP_rcc02336		1.09121	0.32024
RSP_3775		hypothetical protein	0.154725	0.132238			No homolog
RSP_3888	fabG	Short-chain dehydrogenase/reductase SDR( EC:1.1.1.100 )	0.154692	0.20416			No homolog
RSP_1113		Hemolysin-type calcium-binding region; RTX toxin	0.15452	0.40044			RCAP_rcc02063		-1.0761	0.191616
RSP_0157		Beta-mannanase( EC:3.2.1.4 )	0.153648	0.2404			No homolog
RSP_2473		hypothetical protein	0.153568	0.176243			RCAP_rcc01691		-0.59565	0.384933
RSP_1432		hypothetical protein	0.153304	0.197763			No homolog
RSP_3597		CorC/Hlyc family protein with CBS domains	0.15264	0.6488	0.0527387	0.695572	RCAP_rcc01118	corC	-0.122353	0.76865	0.00422033	0.982513
RSP_4167		Transposase, IS3/IS911family	0.152336	0.56494			RCAP_rcc02103
RSP_3631		hypothetical protein	0.151819	0.075103			No homolog
RSP_3196	rnfG	Electron transport complex, RnfABCDGE type, G subunit	0.151403	0.36282			RCAP_rcc03291	rnfG	-0.719814	0.532864
RSP_1739	rpoA	DNA-directed RNA polymerase alpha subunit	0.151347	0.24648	0.0193782	0.905576	RCAP_rcc00326	rpoA	0.760817	0.00213112	-0.0889956	0.534721
RSP_2279		Long chain acyl-CoA synthetase( EC:6.2.1.3 )	0.151302	0.65176			RCAP_rcc03426		0.274907	0.525114	0.447856	0.115934
RSP_2402		Putative TonB dependent Vitamin B12 outer membrane receptor	0.15124	0.065721			RCAP_rcc03358		1.20318	0.0146557
RSP_2744		hypothetical protein	0.150819	0.0089223			No homolog
RSP_3451		TRAP-T family transporter, large (12TMs) inner membrane subunit	0.15069	0.46852			RCAP_rcc03022	dctM3	0.308876	0.248678
RSP_3951	gtpB	ABC amino acid transporter, periplasmic ligand binding protein	0.150541	0.63922			RCAP_rcp00003		-1.96929	2.65798e-16	-0.477941	0.00203082
RSP_0200		ABC transporter, periplasmic binding protein	0.150082	0.81982	-0.0766948	0.51818	No homolog
RSP_4149		hypothetical protein	0.150034	0.52668			No homolog
RSP_1009		possible outer membrane protein, OmpA family	0.149963	0.18364	-0.0512852	0.458076	RCAP_rcc00388		-0.301823	0.36749	-0.296336	0.103302
RSP_0104	nuoF	Respiratory-chain NADH dehydrogenase, 51 kDa subunit( EC:1.6.5.3,EC:1.6.99.5 )	0.149698	0.69402	0.221959	0.0704378	RCAP_rcc01523	nuoF	-1.46725	5.24361e-08	-0.589783	0.0441041
RSP_0997	phaG	pH adaption potassium efflux system, PhaG subunit	0.149534	0.171343	0.648631	0.000732662	RCAP_rcc02127	phaG	0.938228	0.18946
RSP_1611		sensor histidine kinase	0.148924	0.113683			No homolog
RSP_1725	rplN	Ribosomal protein L14	0.148821	0.179083	0.141048	0.504517	RCAP_rcc00310	rplN	0.708385	0.0019898	0.114176	0.489896
RSP_2068		putative ClpP-like protease	0.148804	0.71004			RCAP_rcc02609	clpP	0.629554	0.0225572	-0.559626	0.371552
RSP_2074		hypothetical protein	0.148625	0.55332			No homolog
RSP_0517		hypothetical protein	0.148127	0.085541			No homolog
RSP_3414		ABC Fe+3-siderophore transporter, inner membrane subunit	0.148096	0.035797			RCAP_rcc01436	fepG1	0.755216	0.384283
RSP_4059	hipA	hypothetical protein	0.14809	0.37622			No homolog
RSP_7389		0	0.14806	0.26548			RCAP_rcc02650		0.99458	0.000270867	-0.148928	0.411772
RSP_1992		hypothetical protein	0.147431	0.56666			RCAP_rcc00492		1.677	4.26229e-12
RSP_1580	lgt	Prolipoprotein diacylglyceryl transferase( EC:2.4.99.- )	0.147402	0.27614			RCAP_rcc02807	lgt	0.982747	0.0116582
RSP_2328	mreC	Rod shape-determining protein, MreC	0.14732	0.30434			RCAP_rcc00802	mreC	0.303978	0.52115	-0.197882	0.103779
RSP_0433		hypothetical protein	0.147273	0.063996			RCAP_rcc01877		0.962961	0.00607421
RSP_3487		hypothetical protein	0.147256	0.38596			No homolog
RSP_3049	moeA	Molybdenum cofactor biosynthesis protein	0.146877	0.0051394			RCAP_rcc00622	moeA	-0.968181	0.0019894	-0.394372	0.0196987
RSP_2613	plsX	fatty acid/phospholipid synthesis protein	0.146811	0.3174	-0.0234193	0.864492	RCAP_rcc01910	plsX	1.24507	8.4741e-07	-0.0241019	0.915091
RSP_0102	nuoCD	NADH-ubiquinone oxidoreductase, chain 49kDa / NADH dehydrogenase (ubiquinone), 30 kDa subunit( EC:1.6.5.3 )	0.146389	0.77412			RCAP_rcc01520	nuoD	-1.29399	7.41111e-12	-0.353926	0.0407217
RSP_2837	ntrB	Nitrogen regulation protein, NtrB signal transduction histidine kinase( EC:2.7.3.- )	0.146302	0.033484	0.20977	0.13945	RCAP_rcc01797	ntrB	0.0957656	0.76865
RSP_0751		hypothetical protein	0.145948	0.3642			RCAP_rcc03070		-0.0771656	0.894747
RSP_6230		hypothetical protein	0.14578	0.48508			No homolog
RSP_1702	rplA	50S ribosomal protein L1	0.145739	0.052044	-0.064494	0.593865	RCAP_rcc00288	rplA	1.13055	8.48889e-10	0.173332	0.235292
RSP_3954		hypothetical protein	0.145688	0.055521			No homolog
RSP_0765		SAM-dependent methyltransferase	0.145584	0.31834			RCAP_rcc02683		0.487005	0.316616
RSP_1510		Putative glycerol-3-phosphate dehydrogenase (NAD(P)+)( EC:1.1.1.94 )	0.145361	0.07666			RCAP_rcc03507	gpsA	0.0966514	0.812298
RSP_2769		probable 5,10-methylenetetrahydrofolate reductase	0.145278	0.6245			RCAP_rcc01615		0.435535	0.410386
RSP_2214		Nitrogen-fixing NifU	0.145205	0.4344	0.284156	0.110986	RCAP_rcc03229		2.24763	8.7807e-23	0.142949	0.3456
RSP_3979		Ferredoxin	0.144713	0.356			RCAP_rcc03350		3.1608	5.27529e-15
RSP_0118		Cytochrome c oxidase, subunit IIc( EC:1.9.3.1 )	0.144312	0.45616			No homolog
RSP_0620		hypothetical protein	0.144291	0.5558			No homolog
RSP_3188		ApbE family protein	0.144053	0.29664			RCAP_rcc03282	rnfF	0.650567	0.470289
RSP_6004		0	0.143356	0.40076			No homolog
RSP_3390		ABC Fe3+-siderophores transporter, ATPase subunit	0.143338	0.62518			RCAP_rcp00044		1.05274	0.168109
RSP_3257		ABC peptide transporter, inner membrane subunit	0.142662	0.21248			RCAP_rcc01091	gsiC	-0.619646	0.215625
RSP_0916	pmbA	Putative PmbA/TldD protein invoved in modulation of DNA gyrase	0.142638	0.106075			RCAP_rcc00053		-0.826777	0.00413802	0.0575193	0.535251
RSP_6046		hypothetical protein	0.142596	0.121444			RCAP_rcc02337
RSP_3449		Putative allophanate hydrolase subunit 2	0.142317	0.117024			No homolog
RSP_4289		conserved hypothetical protein	0.142206	0.66596			No homolog
RSP_2637		acetolactate synthase III large subunit( EC:2.2.1.6 )	0.142116	0.75324	0.0982597	0.605532	RCAP_rcc01543	ilvI	-0.381968	0.264686	-0.0147476	0.873815
RSP_3935	atpA	H+-transporting two-sector ATPase, alpha/beta subunit( EC:3.6.3.14 )	0.142074	0.2815			RCAP_rcc02973	atpA	0.405746	0.0792698	-0.171935	0.161311
RSP_3483		hypothetical protein	0.142038	0.187176			No homolog
RSP_1535		hypothetical protein	0.141984	0.0084804			No homolog
RSP_3389		Isocitrate/isopropylmalate dehydrogenase / tartrate dehydrogenase( EC:1.1.1.93 )	0.14196	0.27868			RCAP_rcc00085	leuB	0.140524	0.604739	0.0374489	0.12522
RSP_1708	fusA1	Elongation factor G	0.141807	0.144799	-0.15115	0.136265	RCAP_rcc00296	fusA1	0.796939	0.00124801	-0.118383	0.0475397
RSP_0303	ureF	Urease accessory protein UreF	0.141762	0.29736			RCAP_rcc01223	ureF	-1.22528	0.141296
RSP_2619	trmU	tRNA (5-methylaminomethyl-2-thiouridylate)-methyltransferase( EC:2.1.1.61 )	0.141707	0.53048			RCAP_rcc01661	trmU	2.30913	6.89185e-24	0.0552451	0.904773
RSP_2957		hypothetical protein	0.141525	0.40712			No homolog
RSP_0403		homoserine dehydrogenase( EC:1.1.1.3 )	0.141475	0.46262	0.0827801	0.266328	RCAP_rcc03061	hom	-0.147624	0.605512	-0.376262	0.0677093
RSP_1866		Transcriptional regulator, AsnC family	0.141249	0.4469			RCAP_rcc01215		0.367446	0.65781
RSP_0892		ABC protein toxin exporter, fused ATPase and inner membrane domain	0.1412	0.056963	0.104719	0.55072	RCAP_rcc03391		-0.427487	0.190857	-0.272615	0.111815
RSP_3731		transcriptional regulator, DeoR family	0.141094	0.76592			No homolog
RSP_1855		hypothetical protein	0.140926	0.20506			RCAP_rcc01204		-0.316337	0.309977	-0.635381	0.0045926
RSP_3978		ring hydroxylating dioxygenase, alpha subunit	0.140911	0.25784			RCAP_rcc03351		2.71532	6.63606e-24
RSP_2704	miaA	Probable tRNA delta(2)-isopentenylpyrophosphate transferase( EC:2.5.1.8 )	0.140889	0.62454			RCAP_rcc01624	miaA	0.500559	0.364241	0.00487137	0.985363
RSP_0483		hypothetical protein	0.140499	0.176457			No homolog
RSP_1028		DNA polymerase I	0.140469	0.05314	0.197336	0.0355257	RCAP_rcc02480	polA	0.31998	0.226687	-0.0500704	0.400479
RSP_1046		hypothetical protein	0.140219	0.84028			No homolog
RSP_1796	sodC	Putative Copper/Zinc superoxide dismutase( EC:1.15.1.1 )	0.140146	0.50028			No homolog
RSP_2004	trpE	anthranilate synthase component I( EC:4.1.3.27 )	0.140016	0.59016	0.133657	0.0610814	RCAP_rcc02355	trpE	0.000487415	0.998031	-0.150494	0.494114
RSP_2963		transcriptional regulator, Crp-Fnr family	0.139707	0.61976			RCAP_rcc01561		1.29685	8.13163e-05
RSP_2558		hypothetical protein	0.139681	0.070675			No homolog
RSP_1433		hypothetical protein	0.139488	0.102024			No homolog
RSP_2588		hypothetical protein	0.139349	0.36534			No homolog
RSP_4100	tISRso9	0	0.139321	0.62682			No homolog
RSP_1949		hypothetical protein	0.139281	0.46248			RCAP_rcc01601		2.63279	3.39136e-36
RSP_3374		ABC efflux transporter, ATPase subunit	0.138801	0.156339			RCAP_rcc00357	macB	1.56216	2.01663e-14
RSP_0524		hypothetical protein	0.138799	0.79956			No homolog
RSP_1336		Possible FlgD protein	0.13861	0.0066414			RCAP_rcc03529	flgD	-1.2031	0.094357	-1.45922	0.000280702
RSP_3918		conserved hypothetical protein	0.138509	0.42252	-0.0188617	0.677533	RCAP_rcc00167		-0.0798658	0.738789	-0.302672	0.0688047
RSP_1723	rplP	50S ribosomal protein L16	0.137121	0.33636	-0.0144368	0.910634	RCAP_rcc00306	rplP	1.01314	7.71576e-06	0.00467046	0.984849
RSP_3433		transcriptionalregulator, CopG family	0.137113	0.47294			RCAP_rcc00611	nikR	-0.918862	0.0246473
RSP_2262		hypothetical protein	0.136973	0.74622			No homolog
RSP_6215		prephenate dehydrogenase	0.136958	0.33422			RCAP_rcc02982	tyrA	0.103434	0.762909	-0.153985	0.364927
RSP_3762		patch repair protein	0.136867	0.42874			No homolog
RSP_2937		hypothetical protein	0.136777	0.30584			RCAP_rcc01201		0.408621	0.597553
RSP_3497		Caspase-1, p20	0.136332	0.5292			No homolog
RSP_2070		Putative Phage-related terminase	0.136327	0.37856			No homolog
RSP_2357		hypothetical protein	0.136264	0.44804			RCAP_rcc02330		0.449503	0.648725
RSP_3639		hypothetical protein	0.136045	0.4835			No homolog
RSP_3105		PAS sensor protein	0.135733	0.172157			No homolog
RSP_2783	lipA	lipoyl synthase	0.13549	0.70486	0.251681	0.018614	RCAP_rcc01864	lipA	1.84744	5.66722e-18	0.221215	0.353784
RSP_1503		hypothetical protein	0.135339	0.0117618			No homolog
RSP_3491		hypothetical protein	0.135237	0.42868			No homolog
RSP_2796		hypothetical protein	0.135153	0.90408			No homolog
RSP_1544		hypothetical signal peptide protein	0.134954	0.082204			No homolog
RSP_1680	pckA	phosphoenolpyruvate carboxykinase( EC:4.1.1.49 )	0.134829	0.23304	-0.0634732	0.426892	RCAP_rcc02837	pckA	-0.282805	0.288921	-0.116617	0.34169
RSP_2093		Putative Mrp (Multidrug resistance-associated proteins) family protein	0.134714	0.42874	-0.02064	0.806522	RCAP_rcc02384		0.272194	0.458793	0.201683	0.158385
RSP_1640		hypothetical protein	0.13434	0.30908			RCAP_rcc01990		0.761805	0.517181
RSP_0227		hypothetical protein	0.134025	0.25664			No homolog
RSP_2150		predicted Glycosyl transferase, family 2	0.133986	0.147763			RCAP_rcc03246		1.656	2.34215e-05
RSP_2377	tdh	L-threonine 3-dehydrogenase( EC:1.1.1.103 )	0.133954	0.44284			No homolog
RSP_3171		3-hydroxyisobutyrate dehydrogenase	0.133622	0.4521			No homolog
RSP_3418		transcriptional regulator, AraC family	0.13303	0.38072			RCAP_rcc01432		-0.261538	0.694104
RSP_2690		putative sarcosine oxidase gamma subunit( EC:1.5.3.1 )	0.132596	0.23204			RCAP_rcc02313	soxG	-0.427517	0.414933	-0.288607	0.118991
RSP_2411		hypothetical protein	0.132587	0.74378	0.42671	0.00994152	No homolog
RSP_3003		hypothetical protein	0.132474	0.78352			No homolog
RSP_3532		AMP-binding enzyme	0.132351	0.5413			No homolog
RSP_0186		Transcriptional regulator, TetR family	0.132314	0.85078			RCAP_rcc02599		-0.658395	0.144459
RSP_3377		Glutathione S-transferase family protein	0.132192	0.72562			RCAP_rcc00459		-0.491389	0.0766332	0.18407	0.218674
RSP_3339		transcriptional regulator, GntR family	0.132114	0.100437			RCAP_rcc02441		0.923624	0.0757441
RSP_6208		hypothetical protein	0.132041	0.52524			RCAP_rcc03509	hemD	-0.789898	0.13626
RSP_2556		hypothetical protein	0.131917	0.4734			No homolog
RSP_3117		hypothetical protein	0.131879	0.45504	0.112263	0.611771	No homolog
RSP_2129		Sensor Histidine kinase	0.131844	0.3654			RCAP_rcc02167	dctB	-0.334131	0.257734	-0.231586	0.150389
RSP_0761		hypothetical protein	0.13178	0.55334	0.182994	0.0251189	RCAP_rcc02676		0.0257545	0.960745
RSP_2913		ABC Fe+3 siderophore transporter, periplasmic substrate-binding protein	0.13175	0.5617	0.371231	0.00161367	RCAP_rcc02578		2.25281	7.97624e-19	0.235232	0.24537
RSP_4033	tdh	Zinc-containing alcohol dehydrogenase( EC:1.1.1.103 )	0.131474	0.5768			RCAP_rcc00869	adhC	-0.600516	0.0243119	0.258268	0.486417
RSP_2259		Transmembrane protein	0.131342	0.58694			No homolog
RSP_2230		response regulator receiver domain protein	0.130947	0.64566			No homolog
RSP_1983	sqdA	Phospholipid/glycerol acyltransferase	0.130625	0.70732			No homolog
RSP_0322	norQ	NorQ protein required for nitric oxide reductase activity	0.130274	0.5153			RCAP_rcc00577	cbbQ	1.98808	0.0112865
RSP_1753		hypothetical protein	0.130258	0.44986			RCAP_rcc01186		1.30221	0.00268397
RSP_2467		Putative large terminase	0.130045	0.2536			RCAP_rcc01683		0.579709	0.120193
RSP_1338	ubiE	methyltransferase	0.129767	0.54	0.492722	0.00011494	RCAP_rcc03531	ubiE	2.06963	2.75783e-31	0.508949	0.0763927
RSP_3438		Translation initiation inhibitor	0.129756	0.34002			No homolog
RSP_2170		Phosphate transporter, Pit family	0.1297	0.55064			RCAP_rcc03470		0.413674	0.161765
RSP_2271		hypothetical protein	0.129575	0.45966	0.499558	0.0106164	RCAP_rcc02752		0.293281	0.469417	-0.245477	0.0914731
RSP_1192		0	0.129498	0.44842			RCAP_rcc00199		-0.149332	0.758846
RSP_2021	shp	Mono-heme class I cytochrome c	0.129151	0.53268			No homolog
RSP_3652		Predicted phage phi-C31 gp36 major capsid-like protein	0.12902	0.46686			RCAP_rcc01987		0.106106	0.93347
RSP_1722	rpsC	30S ribosomal protein S3	0.129013	0.06592	-0.291552	0.087066	RCAP_rcc00305	rpsC	1.12152	7.96656e-08	0.466955	0.170853
RSP_7273		0	0.128749	0.22612			No homolog
RSP_2555		hypothetical protein	0.128603	0.28528			No homolog
RSP_1504		hypothetical protein	0.128598	0.30208			No homolog
RSP_3448		transcriptional regulator, GntR-family	0.128569	0.38			RCAP_rcc01236		-1.8997	4.86012e-14	-0.600357	0.0349809
RSP_0065	fliR	Flagellar protein FliR	0.128277	0.53376			No homolog
RSP_6050		hypothetical protein	0.128063	0.67418			No homolog
RSP_1279	cbbY	CbbY family protein	0.127954	0.4191			RCAP_rcc01825		1.92909	5.5324e-08
RSP_6198		hypothetical protein	0.127829	0.4333			No homolog
RSP_0553	ruvB	Holliday junction DNA helicase RuvB	0.127644	0.48274			RCAP_rcc03218	ruvB	-0.167833	0.719647
RSP_1696		DNA topoisomerase IV subunit A	0.126971	0.129901	-0.203439	0.099731	RCAP_rcc00146	parC	0.0186781	0.952336	-0.0260518	0.832293
RSP_6194		hypothetical protein	0.126921	0.2805			No homolog
RSP_1814		hypothetical protein	0.126356	0.183341			RCAP_rcc00463		-0.8575	0.00276695
RSP_2013		DEAD/DEAH box helicase	0.126035	0.164705			RCAP_rcc03132	hrpB	0.363783	0.195664	0.417608	0.0279895
RSP_2448	glgB1	1,4-alpha-glucan branching enzyme (Glycogen branching enzyme)( EC:2.4.1.18 )	0.125868	0.065116	-0.210634	0.507453	RCAP_rcc01841	glgB	-0.383674	0.243484	-0.0109876	0.95725
RSP_1127	ElaA	acetyltransferase, GNAT family	0.125355	0.176465			RCAP_rcc03302		0.0459135	0.94839
RSP_3879	flaF	possible FlaF protein	0.125183	0.624			RCAP_rcc03524		-1.26655	0.195664
RSP_1521		hypothetical protein	0.125151	0.67306			RCAP_rcc00042		-0.748288	0.00111478
RSP_2928		hypothetical protein	0.124969	0.03198			No homolog
RSP_1981		Deoxyribodipyrimidine photolyase	0.124655	0.31486			No homolog
RSP_2932	hutC	Histidine utilization repressor, gntR family	0.124555	0.25132			No homolog
RSP_3506		probable sugar kinase, EGGY family protein	0.124446	0.25968			RCAP_rcc02884		-1.15759	0.000328107	-0.325641	0.0366106
RSP_6120		hypothetical protein	0.124105	0.61678			No homolog
RSP_6210		hypothetical protein	0.124083	0.69276			No homolog
RSP_2029	ucpA	short chain dehydrogenase( EC:1.- )	0.123964	0.35238			RCAP_rcp00028		-0.890473	0.43329
RSP_6002		hypothetical protein	0.123249	0.42674			RCAP_rcc00204		-0.344869	0.706972
RSP_1530		hypothetical protein	0.12312	0.49112			No homolog
RSP_1066		GTP-binding protein	0.123071	0.80856	-0.00108094	0.976268	RCAP_rcc00343	engB	1.09874	0.0115597	0.0177784	0.947811
RSP_2392		putative membrane protein, similar to periplasmic nitrate reductase NnuR	0.122976	0.062701			RCAP_rcc00728		0.127929	0.742965
RSP_3852		ABC export transporter, fused inner membrane and ATPase subunits	0.122632	0.67292			RCAP_rcc02065		-1.4833	0.036426
RSP_3152		ABC nitrate/sulfonate/bicarbonate transporter family, periplasmic substrate-binding protein	0.122356	0.74392	-0.556983	0.0487073	No homolog
RSP_6088		hypothetical protein (Sel1-like repeat)	0.122293	0.4759			RCAP_rcc02134	sbcC	-0.632209	0.0800261	-1.21532	0.0458134
RSP_1835		Putative FAD dependent oxidoreductase	0.12215	0.2614			RCAP_rcc03093		-0.0665215	0.896439	-0.0352484	0.85606
RSP_1726	rplX	Ribosomal protein L24	0.121733	0.28926	-1.55577e-06	0.999924	RCAP_rcc00311	rplX	1.09284	1.06795e-06	-0.24956	0.0137359
RSP_3550		ATP phosphoribosyltransferase regulatory subunit( EC:6.1.1.- )	0.121716	0.164864			RCAP_rcc00796	hisZ	0.635287	0.0558509	-0.195443	0.39315
RSP_4057		hypothetical protein	0.121445	0.4639			No homolog
RSP_0900		FAD-dependent pyridine nucleotide-disulphide oxidoreductase	0.121082	0.35452	-0.0266293	0.553428	RCAP_rcc03412	thcD	0.169449	0.707178	-0.271459	0.185703
RSP_0821		Esterase/lipase/thioesterase	0.120793	0.6796			RCAP_rcc00437		1.71593	1.93493e-08	0.482299	0.217277
RSP_0133		Na+/H+ antiporter, NhaC family	0.120361	0.3106			No homolog
RSP_0992	phaA/B	pH adaption potassium efflux system, PhaA/B subunit	0.120316	0.72018			RCAP_rcc02132	phaAB	1.58214	3.05933e-20
RSP_2836	nifR3	tRNA-dihydrouridine synthase, nifR3	0.120304	0.045265			RCAP_rcc01796	dusB	0.257243	0.590036
RSP_0645		ABC transporter, ATPase subunit	0.119918	0.170015			RCAP_rcc02854		-0.393264	0.723827
RSP_2838	ntrC	nitrogen metabolism transcriptional regulator, NtrC	0.119904	0.30048	0.121117	0.0410886	RCAP_rcc01798	ntrC	0.230845	0.526416	-0.248133	0.235339
RSP_0115		Class I triheme cytochrome c	0.119833	0.72796			No homolog
RSP_1262		response regulator receiver protein	0.119487	0.53934			RCAP_rcc02848	torR	-0.00386411	0.993788
RSP_2564	exoL	glycosyltransferase, Succinoglycan biosynthesis protein exoL	0.119406	0.10622			No homolog
RSP_0624		hypothetical protein	0.119292	3.6716e-05	0.0251308	0.305374	RCAP_rcc02548	rng	-0.073433	0.834018	-0.236443	0.267184
RSP_3682		hypothetical protein	0.1192	0.80036			No homolog
RSP_3795		hypothetical protein	0.118986	0.155003			No homolog
RSP_0743		Putative translation factor	0.118964	0.42262			RCAP_rcc00404		0.206242	0.745849	-0.288665	0.0939838
RSP_3982		hypothetical protein	0.118945	0.45706			No homolog
RSP_0189		NADPH-dependent glutamate synthase beta chain and related oxidoreductase( EC:1.4.1.13 )	0.118832	0.56352			RCAP_rcc02529		-0.689191	0.0811625	0.336813	0.329067
RSP_6115		hypothetical protein	0.118744	0.5466			No homolog
RSP_3453		TRAP-T family transporter, periplasmic binding protein	0.118645	0.505	0.0725227	0.405901	No homolog
RSP_0170		hypothetical protein	0.118547	0.65632			RCAP_rcc02593		-0.829601	0.0697701
RSP_1467		possible alkane hydroxylase (fatty acid desaturase)	0.11838	0.22752			RCAP_rcc02390		0.227824	0.461581	-0.082751	0.842122
RSP_1610		altronate hydrolase( EC:4.2.1.7 )	0.118283	0.69598	0.221626	0.0529526	No homolog
RSP_4105		hypothetical protein	0.118224	0.038061			No homolog
RSP_3944	frlC	AP endonuclease, family 2	0.118186	0.5645			RCAP_rcp00008	frlC	-0.689305	0.0751457
RSP_2517		hypothetical protein	0.117586	0.71058			No homolog
RSP_7300	tnp	putative transposase	0.117518	0.040823			No homolog
RSP_3112		hypothetical protein	0.117218	0.44204			No homolog
RSP_2829		hypothetical protein	0.117117	0.182657			RCAP_rcc02049		0.556868	0.394217
RSP_2502	glmS	D-fructose-6-phosphate amidotransferase( EC:2.6.1.16 )	0.116814	0.26118	-0.0553237	0.657512	RCAP_rcc01500	glmS	0.114025	0.717821	-0.0943654	0.329052
RSP_0795		hypothetical protein	0.116497	0.52846			No homolog
RSP_3610		hypothetical protein	0.115897	0.77072			RCAP_rcc02587		0.687435	0.296805	-0.00909297	0.979929
RSP_1695		hypothetical protein	0.115865	0.63504			No homolog
RSP_1988		hypothetical protein	0.115856	0.0926			RCAP_rcc00582		-0.64335	0.422555
RSP_3711		Multisubunit Na+/H+ antiporter MnhF subunit	0.115583	0.74874			RCAP_rcc02128	phaF	1.17663	0.0190516
RSP_0185		Transcriptional regulator, TetR family	0.115537	0.053456			RCAP_rcc02599		-0.658395	0.144459
RSP_1458		Putative DNA repair enzyme	0.115326	0.21456			RCAP_rcc00139		0.336267	0.756991
RSP_6238		hypothetical protein	0.115082	0.54782			No homolog
RSP_2765		hypothetical protein	0.114859	0.27134			No homolog
RSP_1720	rpsS	Ribosomal protein S19	0.114771	0.12574	-0.122847	0.0546966	RCAP_rcc00303	rpsS	1.23295	0.00020195	-0.367246	0.0523049
RSP_2219		putative lipid A biosynthesis lauroyl acyltransferase( EC:2.3.1.- )	0.114671	0.24906			RCAP_rcc02148		0.771295	0.0189618	-0.259462	0.50124
RSP_4120	yapH	hypothetical protein	0.114045	0.0591			No homolog
RSP_0901		N-6 Adenine-specific DNA methylase	0.113817	0.26826			RCAP_rcc03411		0.06388	0.922126
RSP_0442		putative aminotransferase	0.113807	0.2311			RCAP_rcc01882	iscS	0.645063	0.0210162
RSP_1691	etfB	Electron transfer flavoprotein beta-subunit	0.113699	0.085177	0.0492249	0.717871	RCAP_rcc00144	etfB	1.29048	1.34604e-05	0.238728	0.0544736
RSP_1601		hypothetical protein	0.113629	0.137178			No homolog
RSP_2105		hypothetical protein	0.113405	0.80066			No homolog
RSP_2273		putative anaerobic phenylacetate CoA ligase	0.11321	0.171656	-0.273551	0.0355518	RCAP_rcc03433	paaK	-0.286409	0.555636	0.186438	0.501119
RSP_2746		hypothetical protein	0.112496	0.032184			RCAP_rcc02475		0.662346	0.0650795
RSP_4286		0	0.112392	0.6667			No homolog
RSP_1795	serS	seryl-tRNA synthetase( EC:6.1.1.11 )	0.112201	0.46102	0.00769185	0.968091	RCAP_rcc01450	serS	0.304931	0.256109	-0.102525	0.490641
RSP_1630		hypothetical protein	0.112201	0.40768			RCAP_rcc02000
RSP_3227		Lysine 2,3-aminomutase( EC:5.4.3.2 )	0.112093	0.41666			RCAP_rcc00394	kamA	0.834539	0.0802725
RSP_2549	exoQ	putative polysaccharide polymerase	0.111849	0.38024			No homolog
RSP_2362		transcriptional regulator, GntR family	0.111742	0.47312			No homolog
RSP_3657		putative 4-hydroxy-4-methyl-2-oxoglutarate aldolase( EC:2.- )	0.111597	0.38462			No homolog
RSP_1869		2-octaprenyl-6-methoxyphenyl hydroxylase	0.111254	0.54254	0.906311	0.0120506	RCAP_rcc01231	ubiH	2.9296	3.69051e-36	1.30329	0.00511798
RSP_3036		hypothetical protein	0.111229	0.3375			RCAP_rcp00055		0.497525	0.257734
RSP_0470		hypothetical protein	0.111164	0.20244			No homolog
RSP_6102		hypothetical protein	0.110989	0.169838			No homolog
RSP_0830		CBS-domain-containing membrane protein	0.110799	0.20954			RCAP_rcc03064		-0.823817	0.0505677	-0.277047	0.0946102
RSP_3549	hisG	ATP phosphoribosyltransferase( EC:2.4.2.17 )	0.110723	0.3887			RCAP_rcc00797	hisG	0.424448	0.164559	-0.1533	0.09049
RSP_0942		ABC transporter, inner membrane subunit	0.110606	0.7797			No homolog
RSP_1457		putative choline kinase( EC:2.7.1.32 )	0.110571	0.46916			No homolog
RSP_2673		Glucose dehydrogenase( EC:1.1.5.2,EC:1.1.99.17 )	0.11056	0.60916	-0.270937	0.311204	No homolog
RSP_7211	repB	RepB partitioning protein/ParB-like protein	0.110546	0.51346	0.0315231	0.733866	No homolog
RSP_6258		hypothetical protein	0.110543	0.70044			No homolog
RSP_1044	rplS	50S ribosomal protein L19	0.110365	0.24536	0.0239598	0.16938	RCAP_rcc00362	rplS	0.89678	0.00515298	-0.299872	0.362215
RSP_2972		hypothetical protein	0.110202	0.46592			RCAP_rcc01552		-0.776918	0.000613823	-0.890475	0.0411219
RSP_6012		hypothetical protein	0.110016	0.3889			RCAP_rcc01992
RSP_1791		Heavy metal-(Cd/Co/Hg/Pb/Zn)-translocating P-type ATPase( EC:3.6.1.- )	0.109794	0.20638	-0.845022	0.0189692	RCAP_rcc02190	zntA2	-0.536895	0.55637	-0.440027	0.0133392
RSP_0731		hypothetical protein	0.109632	0.34648			No homolog
RSP_0497		HupE/UreJ accessory protein	0.109454	0.094121			No homolog
RSP_1650		hypothetical protein	0.109282	0.67064			RCAP_rcc01984		0.0140634	0.989821
RSP_1801	ccmA	ABC heme exporter, ATPase subunt CcmA( EC:3.6.3.41 )	0.109225	0.091085			RCAP_rcc01785	ccmA	-0.0481678	0.913608	-0.295277	0.114432
RSP_2006	amsA	hypothetical protein	0.109155	0.105262	-0.0337274	0.542695	No homolog
RSP_3444		Putative Xaa-Pro aminopeptidase	0.109069	0.171481			No homolog
RSP_0462		hypothetical protein	0.108682	0.065218			No homolog
RSP_3427		hypothetical protein	0.108235	0.50908			No homolog
RSP_0878		putative acetyltransferase protein	0.108154	0.30334			No homolog
RSP_6103		hypothetical protein	0.108128	0.44184			No homolog
RSP_1208		NUDIX hydrolase	0.107943	0.49162			RCAP_rcc00186		-0.529088	0.353773
RSP_0551		putative thymidylate kinase( EC:2.7.4.9 )	0.10761	0.25734			RCAP_rcc01251	tmk	-0.225543	0.590271	0.299274	0.348488
RSP_6087		hypothetical protein	0.107394	0.58304			No homolog
RSP_2019		hypothetical protein	0.107352	0.57706			No homolog
RSP_0762		transcriptional regulator, XRE family	0.107331	0.33626			RCAP_rcp00105		0.854274	0.215945
RSP_1312	fliF	putative flagellar M-ring protein	0.107301	0.67546			RCAP_rcc03482	fliF	-1.1478	0.0731739
RSP_2551	exoO	Glycosyl transferase, family 2( EC:2.- )	0.107286	0.69958			No homolog
RSP_3401		diguanylate cyclase	0.107266	0.22736			RCAP_rcc02857		-1.51093	0.0450664
RSP_3970		3-hydroxybutyryl-CoA dehydrogenase	0.106838	0.37798			No homolog
RSP_2562	exoM	succinoglycan biosynthesis protein exoM( EC:2.- )	0.106733	0.44644			No homolog
RSP_2270	gatA	glutamyl-tRNA amidotransferase subunit A( EC:6.3.5.- )	0.106545	0.021823	-0.0394218	0.363755	RCAP_rcc02753	gatA	0.402816	0.08309	0.0825221	0.177238
RSP_3205		putative oxidoreductase subunit	0.106481	0.39206			No homolog
RSP_0521		putative Zn-containing dehydrogenase	0.106448	0.54982			No homolog
RSP_2800	acoR	Putative AcoR, Transcriptional activator of acetoin/glycerol metabolism	0.106402	0.083442			RCAP_rcc00567	nifA1	-0.00204753	0.998031
RSP_3567	znuB	ABC zinc tranporter, inner membrane subunit ZnuB	0.106356	0.031184			RCAP_rcc01136	znuB	0.473755	0.107926
RSP_1165	infB	translation initiation factor IF-2	0.106147	0.0171366	-0.0453349	0.223729	RCAP_rcc00215	infB	0.313919	0.139803	0.347417	0.00693894
RSP_0947		hypothetical protein	0.106025	0.09208			No homolog
RSP_1403		conserved hypoothetical protein	0.105619	0.136342			RCAP_rcc02788		0.106389	0.842662	0.0105998	0.929224
RSP_0563		tyrosine recombinase	0.1055	0.126105			RCAP_rcc03208	xerC	-0.391257	0.245919
RSP_3478		hypothetical protein	0.105484	0.43202			No homolog
RSP_3490		hypothetical protein	0.105446	0.32508			No homolog
RSP_0141		50S ribosomal protein L9	0.105105	0.183539	-0.0467404	0.47759	RCAP_rcc02009	rplI	1.24779	2.18618e-05	-0.338549	0.110077
RSP_2406		hypothetical protein	0.104688	0.6556			RCAP_rcc03362	cbiZ	1.51704	0.0424512
RSP_4021	repC2	Replication protein C	0.10438	0.65038			RCAP_rcp00116	repC	0.0276968	0.967088
RSP_2459		ABC transporter, inner membrane subunit	0.104305	0.49192			RCAP_rcc01573		0.668217	0.107061	-0.276805	0.257043
RSP_1011		hypothetical protein	0.104206	0.23808			RCAP_rcc00389		0.260744	0.558349	-0.089407	0.249372
RSP_1740	rplQ	Ribosomal protein L17	0.104021	0.43336	0.113311	0.0865328	RCAP_rcc00327	rplQ	1.09421	0.000270867	-0.0388934	0.824204
RSP_1104		hypothetical protein	0.103937	0.5081			RCAP_rcc00274		2.50974	8.89602e-06
RSP_3966		ABC branched chain amino acid transporter, inner membrane subunit	0.103826	0.66562			No homolog
RSP_4005		oxidoreductase, NAD-binding site	0.10382	0.31658			RCAP_rcc02781		-0.492633	0.253088
RSP_0783		hypothetical protein	0.103704	0.032282			No homolog
RSP_2078		hypothetical protein	0.103561	0.7558			RCAP_rcc02587		0.687435	0.296805	-0.00909297	0.979929
RSP_3598		hypothetical protein	0.103284	0.27172			RCAP_rcc01117		-0.981296	0.0265556
RSP_2833	cinA	Putative competence-damaged inducible protein	0.103182	0.0146776			RCAP_rcc01793		0.298072	0.656407
RSP_2033		hypothetical protein	0.103127	0.4843			No homolog
RSP_1769		Mandelate racemase / muconate lactonizing enzyme( EC:5.1.2.2,EC:5.5.1.1 )	0.103085	0.135963	0.593035	0.00017708	RCAP_rcc03162		0.451954	0.0833778	0.314937	0.259614
RSP_1472		hypothetical protein	0.102969	0.128501	0.0065652	0.959489	RCAP_rcc00205		-0.660629	0.090475
RSP_6131		hypothetical protein	0.102934	0.21588			No homolog
RSP_0515		hypothetical protein	0.102715	0.41944			No homolog
RSP_0610		Putative 3-oxoacyl-(acyl-carrier-protein) reductase	0.102609	0.2438			RCAP_rcc03179	phbB	0.14081	0.695387	0.00394758	0.971234
RSP_3809		hypothetical protein	0.102606	0.34098			No homolog
RSP_2958		hypothetical protein	0.102506	0.72338	-0.444114	5.88031e-05	RCAP_rcc00843		1.67787	2.15834e-06
RSP_2291		hypothetical protein	0.10236	0.78012			RCAP_rcc02103
RSP_2057		hypothetical protein	0.102327	0.61708			RCAP_rcc00171		-0.438206	0.51219
RSP_3103		hypothetical protein	0.102151	0.114722			No homolog
RSP_1175	ubiG	3-demethylubiquinone-9 3-methyltransferase( EC:2.1.1.64 )	0.101678	0.54206	0.640432	0.00569415	RCAP_rcc00210	ubiG	2.48463	2.64873e-38	0.532235	0.00363022
RSP_1105	DapB	dihydrodipicolinate reductase( EC:1.3.1.26 )	0.101447	0.70594	0.00646539	0.896227	RCAP_rcc00275	dapB	-0.291685	0.377442	-0.0643959	0.407592
RSP_2905	ksgA	dimethyladenosine transferase( EC:2.1.1.- )	0.101431	0.67528	-0.040805	0.679494	RCAP_rcc02689	ksgA	-0.38352	0.262629	0.408061	0.226317
RSP_3974		Transketolase( EC:1.2.4.1 )	0.101243	0.56824			No homolog
RSP_0564		hypothetical protein	0.101181	0.43516			RCAP_rcc03207		-0.494939	0.243484
RSP_0495	hupS	hydrogenase protein small subunit( EC:1.12.99.6 )	0.101083	0.59902			RCAP_rcc00767	hupA	-0.801007	0.00268788
RSP_2825	cobK	precorrin-6x reductase( EC:1.3.1.54 )	0.100955	0.27892			RCAP_rcc02043	cobK	0.0409909	0.966471
RSP_0568		isoleucyl-tRNA synthetase	0.100701	0.7087	-0.00388339	0.912213	RCAP_rcc03204	ileS	0.726866	0.000101155	-0.1763	0.0859711
RSP_1637		hypothetical protein	0.100576	0.058919			RCAP_rcc01995
RSP_1083		two component transcriptional regulator, winged helix family	0.100515	0.083019			RCAP_rcc02848	torR	-0.00386411	0.993788
RSP_3057		ABC proline/glycine betaine transporter, ATPase subunit( EC:3.6.3.32 )	0.10038	0.59408			RCAP_rcp00104	proV2	0.598572	0.445654	0.135523	0.531331
RSP_2808		hypothetical protein	0.100347	0.70296			No homolog
RSP_1548		putative iron-regulated protein	0.100261	0.4198			No homolog
RSP_3886		Succinylglutamatedesuccinylase/aspartoacylase	0.100092	0.2249			No homolog
RSP_0932	ctpA	Peptidase family S41( EC:3.4.21.102 )	0.099865	0.55548	0.188297	0.0717081	RCAP_rcc00075	ctpA	0.693932	0.00116917	0.23823	0.00083743
RSP_1369		Short-chain dehydrogenase/reductase SDR	0.0998565	0.86756	-0.0867599	0.228965	RCAP_rcc02265		-0.837961	0.210664
RSP_2892		hypothetical protein	0.0995066	0.34378			No homolog
RSP_0935		MiaB-like Radical SAM protein	0.0993585	0.66552			RCAP_rcc03475		0.568806	0.133718
RSP_0773		mannonate dehydratase( EC:4.2.1.8 )	0.0993394	0.76822	0.268618	0.192661	No homolog
RSP_2671		hypothetical protein	0.0991247	0.67288			No homolog
RSP_0008		possible transporter, DME family, DMT superfamily	0.0987611	0.81074			RCAP_rcc01920		0.0481285	0.923774
RSP_2243	hisA	1-(5-phosphoribosyl)-5-[(5- phosphoribosylamino)methylideneamino] imidazole-4-carboxamide isomerase( EC:5.3.1.16 )	0.0983378	0.71602	-0.08058	0.644386	RCAP_rcc01154	hisA	0.390872	0.494669	0.190477	0.0803021
RSP_0705		Cytochrome cy	0.0982081	0.2336	0.153628	0.394464	RCAP_rcc02501	cycY	0.637213	0.0246941	-0.077479	0.765911
RSP_2100	murF	UDP-N-acetylmuramoylalanyl-D-glutamyl-2, 6-diaminopimelate--D-alanyl-D-alanine ligase( EC:6.3.2.10 )	0.0981464	0.104425	-0.278619	0.327657	RCAP_rcc01482	murF	0.0605714	0.886182	0.18633	0.449178
RSP_0616		transcriptional regulator, AraC family	0.098057	0.55374			No homolog
RSP_3480		hypothetical protein	0.0979819	0.47984			No homolog
RSP_3971		transcriptional regulator, GntR family	0.0977718	0.177418			RCAP_rcc03369		0.468937	0.530677
RSP_2789		hypothetical protein	0.0977375	0.4121			No homolog
RSP_3137		hypothetical protein	0.0975982	0.72536			No homolog
RSP_2918		Predicted ferripyochelin binding protein	0.0974552	0.33154	0.184409	0.120797	RCAP_rcc01846		-0.111097	0.799901
RSP_3977		transcriptional regulator, LysR family	0.0973878	0.49942			No homolog
RSP_3412		Iron-containing alcohol dehydrogenase	0.0971096	0.69876			RCAP_rcc01379		-0.725313	0.0165434	0.0258662	0.778119
RSP_3920		conserved hypothetical protein	0.0967575	0.6881			RCAP_rcc00167		-0.0798658	0.738789	-0.302672	0.0688047
RSP_3788		hypothetical protein	0.0967411	0.119037			No homolog
RSP_4166		Transposase, IS66 Orf2 like	0.0967321	0.5775			RCAP_rcc01333		0.187944	0.883026
RSP_2217		hypothetical protein	0.0965882	0.73186			No homolog
RSP_3939		transcriptional regulator, LacI family	0.0964884	0.63538			RCAP_rcp00009		-1.19136	0.0300092
RSP_3793		hypothetical protein	0.0962642	0.31848			No homolog
RSP_1778		TPR domain protein	0.0961533	0.27304			RCAP_rcc00512		0.251167	0.328335	0.292938	0.0609647
RSP_3299		TRAP-T family transporter, periplasmic binding component	0.0959787	0.4709			No homolog
RSP_6201		hypothetical protein	0.095886	0.65144			No homolog
RSP_0608		hypothetical protein	0.095827	0.38986			RCAP_rcc02112		-0.00220872	0.998031
RSP_1213		hypothetical protein	0.0957467	0.47276			No homolog
RSP_2979	amiC	Probable N-acetylmuramoyl-L-alanine amidase( EC:3.5.1.28 )	0.0957362	0.26576			RCAP_rcc01745	amiC	0.0357717	0.933271	-0.351841	0.291486
RSP_2926		ABC branched-chain amino acid transporter family, inner membrane subunit	0.0955594	0.4134			RCAP_rcc01856	livH1	-0.426106	0.124665	0.238239	0.334742
RSP_0709	cpdB	2',3'-cyclic-nucleotide 2'-phosphodiesterase	0.0953534	0.32832			No homolog
RSP_0229		multidrug efflux pump, MF Superfamily	0.095238	0.77032			No homolog
RSP_2624		hypothetical protein	0.0950984	0.25214			No homolog
RSP_3873	modD	Quinolinate phosphoribosyl transferase/Putativemolybdenum utilization protein ModD( EC:2.4.2.- )	0.0949943	0.35746			RCAP_rcc00565	modD	-0.287961	0.658539	0.0190105	0.691633
RSP_0857	btaB	S-adenosylmethionine-diacylgycerolhomoserine-N- methlytransferase	0.094897	0.64084			No homolog
RSP_0159	galE-2	UDP-glucose 4-epimerase( EC:5.1.3.2 )	0.0948673	0.61722			RCAP_rcc00124	galE	0.0275283	0.926398	-0.182118	0.0756182
RSP_4191	bhpP	Phytochrome sensor diguanylate cyclase/phosphodiesterase	0.0948068	0.45892			RCAP_rcc00643		-0.454466	0.0467049	-0.539458	0.0463635
RSP_0034	flhA	flagellar biosynthesis protein, FlhA	0.0945011	0.6791			RCAP_rcc00056	flhA	-1.32607	0.0555102
RSP_0588		hypothetical protein	0.0944444	0.48918			No homolog
RSP_0365		hypothetical protein	0.0942756	0.58432			No homolog
RSP_2980	aspAT	Putative aspartate aminotransferase A( EC:2.6.1.1 )	0.0941774	0.3529			RCAP_rcc01744		0.905677	0.00481894	-0.202288	0.0671313
RSP_3500		ABC sugar transporter, periplasmic binding protein	0.0940587	0.35018	-0.0375601	0.68668	RCAP_rcc02877		-0.617816	0.0195653	-0.311656	0.251426
RSP_0934	gpmI	phosphoglyceromutase( EC:5.4.2.1 )	0.0940258	0.52538	-0.151974	0.126009	RCAP_rcc00077	gpmI	0.13093	0.665912	0.0574735	0.474411
RSP_0228	hmuS	putative hemin transport protein	0.0938007	0.35982			RCAP_rcc03488	hemS	-0.0741946	0.918814	-0.121938	0.582769
RSP_3931		hypothetical protein	0.0937848	0.6331			RCAP_rcc01913		-0.568084	0.015225	-0.310494	0.240869
RSP_1923	bioB	Biotin synthase( EC:2.8.1.6 )	0.0935045	0.87782			RCAP_rcc03363	bioB	0.0885812	0.919711
RSP_4148		N6 adenine-specific DNA methyltransferase, N12 class	0.093452	0.4266			No homolog
RSP_3206		Putative xanthine dehydrogenase( EC:1.1.1.204 )	0.0934485	0.6834			No homolog
RSP_1506		Pseudouridine synthase, Rlu	0.0933526	0.6135	-0.100524	0.301072	RCAP_rcc03321	rluA	-0.200032	0.671999
RSP_0204		metallo-beta-lactamase family protein( EC:3.1.2.6 )	0.0933478	0.70062			RCAP_rcc02580		-0.383665	0.573394
RSP_2504	gph	phosphoglycolate phosphatase( EC:3.1.3.18 )	0.093135	0.74952			RCAP_rcc01502	gph2	0.321652	0.518568	0.0782693	0.833344
RSP_1446		Putative sugar kinase	0.0927661	0.174843			RCAP_rcp00151		-0.191651	0.883456
RSP_0827		Ribosomal protein L25	0.0926937	0.48636	0.0817611	0.673303	RCAP_rcc03050	rplY	1.67006	3.33671e-17	-0.344555	0.116343
RSP_3605		FAD-dependent pyridine nucleotide-disulphide oxidoreductase	0.0926837	0.33924			No homolog
RSP_6028		hypothetical protein	0.0925381	0.4284			No homolog
RSP_2457		hypothetical protein	0.0925203	0.2547			No homolog
RSP_3702		ABC sugar transporter, ATPase subunit	0.092434	0.61822			RCAP_rcc02372		-0.464804	0.288921	0.287252	0.530609
RSP_1862		Dihydropteroate synthase, DHPS( EC:2.5.1.15 )	0.0922118	0.488			RCAP_rcc01211	folP	-0.407701	0.169572	-0.204975	0.134193
RSP_1082	fdsD	NAD-dependent formate dehydrogenase, delta subunit	0.092196	0.105059			RCAP_rcc03033	fdhE	-0.643499	0.520703
RSP_1194	grxC	Glutaredoxin	0.0919591	0.20276			RCAP_rcc00198	grxC	0.0386926	0.942803	0.276894	0.315668
RSP_3785		putative bacteriophage-related protein	0.0917556	0.46526			RCAP_rcc01419
RSP_3439		Aspartate aminotransferase( EC:2.6.1.1 )	0.0916736	0.61272			RCAP_rcc02677	aspC2	0.218908	0.518568	-0.204675	0.0961132
RSP_2308		hypothetical protein	0.0914938	0.44996			No homolog
RSP_2724		Probable Methylase involved in ubiquinone/menaquinone biosynthesis	0.0914451	0.2529			No homolog
RSP_4244		hypothetical protein	0.0914148	0.083777			No homolog
RSP_2092		Putative uvrD/DNA Helicase II( EC:3.6.1.- )	0.0914106	0.72414	0.18289	0.094769	RCAP_rcc01491	uvrD	0.992478	1.63136e-07	0.289957	0.00369694
RSP_0933		hypothetical protein	0.0913716	0.32882			RCAP_rcc00076		0.266094	0.413912
RSP_1626		hypothetical protein	0.0909983	0.082696			No homolog
RSP_1267	kdpC	Potassium-transporting P-type ATPase C chain, kdpC( EC:3.6.3.12 )	0.0909676	0.59008			RCAP_rcc02254
RSP_2292		0	0.0908364	0.40972			No homolog
RSP_0597		Probable molybdopterin biosynthesis protein	0.0906482	0.65944			RCAP_rcc00454	moeB1	0.899645	0.00304283
RSP_3058		ABC proline/glycine betaine transporter, inner membrane subunit	0.0905078	0.6175			RCAP_rcp00103	proW2	0.379355	0.441012
RSP_0713		hypothetical protein	0.0904737	0.7019			No homolog
RSP_2136		hypothetical protein	0.0901865	0.304			RCAP_rcc01610		1.84921	4.88585e-12
RSP_0903		Catalase	0.0901464	0.31698			No homolog
RSP_0646		ABC transporter, substrate-binding protein	0.0899926	0.055979	0.02467	0.855461	RCAP_rcc02853		0.00659911	0.995945
RSP_3510		hypothetical protein	0.089921	0.82116			No homolog
RSP_1860		hypothetical protein	0.0898522	0.70918			RCAP_rcc01209		0.587948	0.0158045	-0.0708949	0.579748
RSP_6222		hypothetical protein	0.0898501	0.26542			No homolog
RSP_3221		ABC ferric siderophore transporter, inner membrane subunit	0.0895419	0.6647			RCAP_rcc00106	fhuB1	2.58471	0.00544166
RSP_3096		hypothetical protein	0.0895348	0.6858			No homolog
RSP_3194	rnfC	4Fe-4S ferredoxin, RnfC	0.0886746	0.37504			RCAP_rcc03289	rnfC	0.248023	0.849036
RSP_2759		hypothetical protein	0.088622	0.49508			No homolog
RSP_2451		putative 4-alpha-glucanotransferase( EC:2.4.1.25 )	0.0885845	0.60346			No homolog
RSP_2867	rpoN4	Sigma-54 factor family protein	0.088164	0.80276			RCAP_rcc00568	rpoN	0.0518283	0.942356
RSP_0960		alcohol dehydrogenase	0.0881626	0.29014	0.0359001	0.902287	RCAP_rcc03243	ccrA	0.0439309	0.91439	-0.353896	0.0992156
RSP_0310	ureD	Urease accessory protein UreD	0.0880887	0.32136			RCAP_rcc01217	ureD	-0.425517	0.518616
RSP_1897	mgtE	Mg/Co/Ni transporter, MgtE	0.0878969	0.62622			RCAP_rcc00877	mgtE	-0.481469	0.110107
RSP_1153	GutQ	Sugar phosphate Isomerase( EC:5.3.1.13 )	0.0878505	0.71078			RCAP_rcc00114	kdsD	-0.0933785	0.755447	0.122287	0.33108
RSP_2227	glgC	ADP-glucose pyrophosphorylase( EC:2.7.7.27 )	0.0878459	0.7704			RCAP_rcc01840	glgC	-0.440822	0.0804488	-0.0428435	0.598622
RSP_2717		putative UUP ATPase	0.0878277	0.60494	-0.195229	0.00207587	RCAP_rcc01740		0.137651	0.729957	-0.190058	0.0274609
RSP_0539	nifK	nitrogenase molybdenum-iron protein beta chain	0.0876391	0.53176			RCAP_rcc00570	nifK	0.679764	0.249315
RSP_3456		Putative dihydrodipicolinate synthase	0.0876173	0.26384	0.0160629	0.840236	No homolog
RSP_3375		Membrane fusion protein, HlyD family	0.0874926	0.24784			No homolog
RSP_3064		transcriptional regulator, DeoR family	0.0873987	0.86824			No homolog
RSP_3830		hypothetical protein	0.0873879	0.39788			No homolog
RSP_2750		hypothetical protein	0.0872256	0.23116			No homolog
RSP_4108	wcaG	putative nucleotide di-P-sugar epimerase or dehydratase( EC:1.1.1.271 )	0.087206	0.3629			No homolog
RSP_2453		putative oxidoreductase (NAD/NADP dependent)( EC:1.- )	0.0870933	0.67776	-0.279116	0.381304	RCAP_rcc02424		0.513605	0.129007	-0.188882	0.0397416
RSP_3392		ABC Fe3+-siderophores transporter, periplasmic binding protein	0.0870501	0.39314			RCAP_rcp00046		1.41191	0.0161742	2.34582	0.0114181
RSP_2149		Alanyl-transfer RNA synthetase domain protein	0.0870077	0.43126			No homolog
RSP_4252		hypothetical protein	0.087002	0.5336			No homolog
RSP_4103		hypothetical protein	0.0869803	0.6313			No homolog
RSP_0756	ribH1	6,7-dimethyl-8-ribityllumazine synthase beta chain	0.086838	0.55488	0.144201	0.0374517	RCAP_rcc03074	ribH	0.69154	0.0112865	0.358685	0.214394
RSP_0461		multidrug/cation efflux pump, membrane fusion protein (MFP) family	0.0867399	0.75812			RCAP_rcc01451		-0.524646	0.382967
RSP_2241	hisE	phosphoribosyl-ATP pyrophosphatase( EC:3.6.1.31 )	0.0866699	0.24304	0.0760259	0.0593117	RCAP_rcc01152	hisE	0.291282	0.444229
RSP_0080	flgE	flagellar hook protein FlgE	0.0864752	0.59452			RCAP_rcc03515	flgG	-0.714622	0.220382
RSP_0784		putative acetyltransferase, GNAT family	0.0860721	0.54074			RCAP_rcc00805		-0.416096	0.555971
RSP_1616		hypothetical protein	0.0860661	0.72122			RCAP_rcc02576		1.02898	0.156204
RSP_3535		enoyl-CoA hydratase/3-hydroxyacyl-CoA dehydrogenase bifunctional enzyme( EC:4.2.1.17 )	0.0858579	0.102824			RCAP_rcc02134	sbcC	-0.632209	0.0800261	-1.21532	0.0458134
RSP_6183		hypothetical protein	0.0857034	0.70336			No homolog
RSP_1516		putative S-adenosyl L-homocystein hydrolase	0.0856714	0.53536			RCAP_rcc00048		0.72283	0.225254
RSP_2777		3-oxoacyl-(acyl-carrier-protein) synthase( EC:2.3.1.- )	0.0856625	0.42146	0.0565294	0.515613	RCAP_rcc01870	fabF2	0.460803	0.0882947	0.305202	0.316715
RSP_3061		hypothetical protein	0.0850553	0.49136			No homolog
RSP_2553		hypothetical protein	0.0849502	0.044457			No homolog
RSP_0430	cobD	cobalamin biosynthesis protein CobD	0.0847805	0.126777			RCAP_rcc02054	cobD	0.0549074	0.896074
RSP_3810		hypothetical protein	0.0847411	0.60682			No homolog
RSP_0187		dihydropyrimidine dehydrogenase( EC:1.3.1.2 )	0.0844751	0.91806	-0.491916	0.0306882	RCAP_rcc02528		-0.329571	0.327106	0.10051	0.732541
RSP_2120		putative D-lactate dehydrogenase (cytochrome), FAD/FMN-containing oxidoreductase	0.0844279	0.65154	-0.309245	0.113244	RCAP_rcc00831	dld	-0.35962	0.460913	-0.0091006	0.941024
RSP_6139		hypothetical protein	0.0844145	0.64924			No homolog
RSP_3215		hypothetical protein	0.0841302	0.81004	-0.0709394	0.697657	No homolog
RSP_7398		conserved hypothetical protein	0.0839158	0.7535			No homolog
RSP_1193		0	0.0838452	0.2282			RCAP_rcc00199		-0.149332	0.758846
RSP_2409	rluD	putative Pseudouridine synthase, Rlu( EC:4.2.1.70 )	0.0836402	0.73374	-0.14761	0.186196	RCAP_rcc02810	rluD	0.665818	0.0869993	-0.196345	0.205289
RSP_3147	sdhA	putative succinate dehydrogenase/fumarate reductase, flavoprotein subunit( EC:1.3.99.1 )	0.083635	0.73058			RCAP_rcc00733	sdhA	-0.715649	0.000154373	-0.0120621	0.822456
RSP_2542		ATPase	0.0834525	0.31012	0.0409688	0.0640996	RCAP_rcc01461		-0.793529	0.00877787	-0.436298	0.0692458
RSP_3713		NADH dehydrogenase subunit N	0.0833821	0.43366			RCAP_rcc02130	phaD	1.30361	0.000326587
RSP_4107		Site-specific recombinase and resolvase superfamily	0.0833441	0.6787			No homolog
RSP_0736	mobC	MobC protein	0.0833371	0.35922			RCAP_rcc00410		-0.892068	0.270395
RSP_2615		hypothetical protein	0.0831383	0.3417			RCAP_rcc01908		0.092534	0.850388
RSP_1435		regulatory protein TetR family	0.0831327	0.86566			No homolog
RSP_3953	gtpD	ABC amino acid transporter, inner membrane subunit	0.0830369	0.2294			RCAP_rcp00001		-2.29655	2.60667e-22
RSP_1167	argJ	bifunctional ornithine acetyltransferase/N-acetylglutamate synthase protein( EC:2.3.1.35 )	0.0828636	0.4507	-0.0980888	0.346233	RCAP_rcc00218	argJ	0.259464	0.282244	0.228607	0.0721801
RSP_1171	radC	DNA repair protein	0.0828291	0.34054			RCAP_rcc00222	radC	-1.31101	0.000121838
RSP_0544	nifZ	probable NifZ	0.0826438	0.6869			RCAP_rcc03264
RSP_3729		hypothetical protein	0.0826044	0.088419			No homolog
RSP_4028		Acyltransferase 3 family	0.0825224	0.20112			No homolog
RSP_0649	thiM	Putative hydoxyethylthiazole kinase( EC:2.7.1.50 )	0.0825199	0.86926			RCAP_rcc02850	thiM	-0.38561	0.38155
RSP_2110	murB	UDP-N-acetylenolpyruvoylglucosamine reductase/dehydrogenase( EC:1.1.1.158 )	0.0824171	0.79102			RCAP_rcc00822	murB	-0.181259	0.697014	0.215375	0.354148
RSP_3767		hypothetical protein	0.0823992	0.25164			RCAP_rcc02000
RSP_3404		hypothetical protein	0.0818908	0.7838			No homolog
RSP_2482		TonB-dependent receptor protein	0.0816367	0.57354			RCAP_rcc01931		1.40132	0.0181653
RSP_6136		hypothetical protein	0.081628	0.65934			No homolog
RSP_2429		Glutathione-regulated potassium-efflux system protein, kefB	0.0814572	0.76004			RCAP_rcc02789	kefC1	0.13556	0.63426	0.860486	0.00859447
RSP_2360		putative head portal protein, HK97 family	0.0813685	0.67568			RCAP_rcc02327		0.811667	0.1379
RSP_4008		trimethylamine methyltransferase MttB-like protein	0.0810389	0.72994			No homolog
RSP_1721	rplV	50S ribosomal protein L22	0.0810132	0.36914	-0.278999	0.31704	RCAP_rcc00304	rplV	1.09012	5.40898e-05	0.132086	0.467174
RSP_3063		AMP-dependent synthetase and ligase	0.0809074	0.85006			RCAP_rcc00442	prpE	-0.718477	0.0586262	-0.543074	0.0720095
RSP_2563	exoA	Glycosyl transferase, family 2( EC:2.- )	0.0807953	0.31076			No homolog
RSP_1968		Possible integrase/recombinase	0.0806845	0.40032			No homolog
RSP_0623		hypothetical protein	0.0806487	0.81286			RCAP_rcc02547		0.158033	0.826714
RSP_0817		para-aminobenzoate synthase component I	0.0804819	0.46938			RCAP_rcc02644	pabB	3.03611	5.71437e-33
RSP_6073		hypothetical protein	0.0804768	0.4058			RCAP_rcc01865		-0.0445083	0.920261
RSP_1839		putative acetyltransferase, GNAT family	0.0804446	0.80824			RCAP_rcc03087		1.36357	0.0253223
RSP_6226		hypothetical protein	0.0804441	0.190579			RCAP_rcc01866		-0.260959	0.821174
RSP_3284	iolD	Acetolactate synthase( EC:2.2.1.6 )	0.0803519	0.38624			No homolog
RSP_1982		Aminopeptidase N	0.0802902	0.52046	0.3058	0.00116708	RCAP_rcc00840	pepN	1.39497	8.48245e-11	0.316042	0.119174
RSP_3973		transcriptional regulator, AsnC family	0.0800583	0.33018			RCAP_rcc02440		-0.158801	0.836567
RSP_1678	recO	DNA repair protein RecO	0.0799954	0.34002			RCAP_rcc03308	recO	-0.0525689	0.933271
RSP_3646		DNA topology modulation kinase FlaR, putative	0.0799857	0.017783	0.650114	0.0350681	No homolog
RSP_2696		ABC transporter, fused ATPase and inner membrane subunits	0.0798454	0.56766	0.102982	0.252487	RCAP_rcc02305		2.14087	1.20032e-27	0.399298	0.0413313
RSP_2775	lpxD	UDP-3-O-(3-hydroxymyristoyl) glucosamine N-acyltransferase( EC:2.3.1.- )	0.0798323	0.192238	0.175081	0.0680903	RCAP_rcc01872	lpxD	0.232088	0.562729	0.207646	0.336632
RSP_6032		Potential TolA	0.0794118	0.90098			RCAP_rcc01185		-1.62177	0.0510256
RSP_1358		hypothetical protein	0.0793532	0.22238	-0.339448	0.0464302	No homolog
RSP_3548		hypothetical protein	0.0793497	0.005438			RCAP_rcc00599		1.50355	0.0083602
RSP_1065		hypothetical protein	0.0793227	0.64092			RCAP_rcc00344		0.839605	0.00545918
RSP_1933		Outer membrane protein, OmpA/MotB family	0.0791369	0.80866			RCAP_rcc02134	sbcC	-0.632209	0.0800261	-1.21532	0.0458134
RSP_1673		4'-phosphopantetheinyl transferase( EC:2.7.8.7 )	0.0790713	0.78644			RCAP_rcc03313	acpS	-0.51636	0.247818
RSP_2015	argK	arginine/ornithine transport system ATPase( EC:2.7.- )	0.0787325	0.5285	0.0575739	0.738945	RCAP_rcc03130	argK	-0.015139	0.975469	0.00825246	0.966225
RSP_1278	cbbZ	phosphoglycolate phosphatase( EC:3.1.3.18 )	0.0785699	0.73832			RCAP_rcc01502	gph2	0.321652	0.518568	0.0782693	0.833344
RSP_2274		ABC branched amino acid transporter family, ATPase subunit	0.0784708	0.053519	-0.781158	0.00958414	RCAP_rcc03432	livF3	-0.109596	0.80553	0.296869	0.431993
RSP_3298		transcriptional regulator, LysR family	0.0783862	0.4789			No homolog
RSP_6135	thi	thiamine biosynthetic protein	0.0783751	0.66538			No homolog
RSP_7372		DNA-binding protein, H-NS family	0.0780545	0.02538			RCAP_rcc00046	hvrA	-0.135189	0.602056	0.190606	0.162684
RSP_4106		hypothetical protein	0.0780153	0.36258			No homolog
RSP_3153		ABC nitrate/sulfonate/bicarbonate transporter family, inner membrane subunit	0.0779921	0.66272			No homolog
RSP_3193	rnfB	Electron transport complex protein rnfB	0.0779791	0.5996			RCAP_rcc03288
RSP_2011		putative transcription elongation factor	0.077603	0.91456			No homolog
RSP_2148		Small Conductance Mechanosensitive Ion Channel	0.0774076	0.43676			RCAP_rcc02954		-0.750167	0.000156235	-0.0866159	0.531261
RSP_3596	lnt	Nitrilase/cyanide hydratase and apolipoprotein N-acyltransferase	0.0773398	0.55024			RCAP_rcc01119	lnt	-0.143929	0.668978	-0.338378	0.179456
RSP_0188		Uncharacterized membrane-associated protein	0.0772568	0.68572			No homolog
RSP_6099		possible flagellar switch protein FliM	0.0771866	0.151402			RCAP_rcc02591		-0.97262	0.119192
RSP_6015		hypothetical protein	0.0770978	0.81408			RCAP_rcc02086
RSP_0192	aat	possible leucyl/phenylalanyl-tRNA--protein transferase( EC:2.3.2.6 )	0.0770703	0.54126			RCAP_rcc02604	aat	-0.737222	0.048609
RSP_6113		hypothetical protein	0.0769441	0.35006			RCAP_rcc00753		0.693231	0.0126077
RSP_2222		hypothetical protein	0.076944	0.76806			RCAP_rcc01741		0.218231	0.734067
RSP_1774		Putative glucose dehydrogenase B	0.0769135	0.3956			No homolog
RSP_1378		hypothetical protein	0.0768785	0.59292			No homolog
RSP_2396		hypothetical protein	0.0767752	0.029305			No homolog
RSP_1958		0	0.0766259	0.31198			No homolog
RSP_1119		ABC protein exporter, fused ATPase and inner membrane subunits	0.0764317	0.5045			RCAP_rcc03391		-0.427487	0.190857	-0.272615	0.111815
RSP_3909		conserved hypothetical protein	0.0764008	0.54474			No homolog
RSP_3428		hypothetical protein	0.0759127	0.6592			No homolog
RSP_1129		hypothetical protein	0.0757845	0.49574			RCAP_rcc00245		-0.07034	0.874965	-0.404303	0.0193463
RSP_1301		putative peptidase	0.0756208	0.48838	-0.350751	0.0536328	No homolog
RSP_1645		putative phage-related protein	0.0754634	0.21278			RCAP_rcc01987		0.106106	0.93347
RSP_4232	trbC	TrbC, sex pilus assembly and mating pair formation protein	0.075443	0.84444			No homolog
RSP_3123		hypothetical protein	0.0751906	0.73012			RCAP_rcc00816		1.5528	0.0436653
RSP_0937		Alpha amylase, catalytic subdomain	0.0751758	0.65006	-0.511049	0.0119884	RCAP_rcc01843		1.04631	3.45089e-08	0.0047849	0.983979
RSP_3495		hypothetical protein	0.0751381	0.7864			No homolog
RSP_0213		Phage terminase-like protein large subunit	0.0750513	0.43222			No homolog
RSP_2062		hypothetical protein	0.0748727	0.83516			RCAP_rcc01994
RSP_4078		H+ transporting ATPase, proton pump( EC:3.6.3.- )	0.0747886	0.50004			No homolog
RSP_7183	efu-2	Translation initiation factor 2, gamma subunit, GTPase	0.0745945	0.36624			No homolog
RSP_2675		hypothetical protein	0.0745	0.26468			RCAP_rcc01996		0.872065	0.418192
RSP_3820	rpmA	50S ribosomal protein L27	0.0743749	0.43304	-0.0362562	0.499671	RCAP_rcc02299	rpmA	1.04978	3.39639e-05	0.0165526	0.942348
RSP_3887		Mandelate racemase/muconate lactonizing enzyme	0.0740777	0.83596			No homolog
RSP_1081	fdsC	formate dehydrogenase accessory protein	0.0740194	0.64964			RCAP_rcc03034	fdhD	-0.924548	0.0641473
RSP_0919		Short-chain dehydrogenase/reductase SDR	0.073939	0.67514			RCAP_rcc01676	fabG	0.33689	0.214132	-0.010095	0.937797
RSP_1671		hypothetical protein	0.0739196	0.138982			RCAP_rcc03316		-1.22963	0.000233827
RSP_3391		ABC Fe3+-siderophores transporter, inner membrane subunit	0.0739097	0.31466			RCAP_rcp00045		1.28223	0.0117123
RSP_3107		hypothetical protein	0.073809	0.8524			RCAP_rcc00088		0.636769	0.27377
RSP_3275		MoxR-like ATPase	0.073535	0.7737			RCAP_rcc00594		0.27938	0.372771	0.248475	0.076505
RSP_0245		Serine-pyruvate aminotransferase/aspartate aminotransferase( EC:2.6.1.45 )	0.0735072	0.52798			RCAP_rcc03109		0.093434	0.858506
RSP_2875	glk	putative glucokinase( EC:2.7.1.2 )	0.0731696	0.73612			RCAP_rcc01768	glk	-0.241021	0.497443
RSP_0752		Acetyltransferase (GNAT) family	0.073013	0.50488			No homolog
RSP_6022		hypothetical protein	0.0729189	0.85732			No homolog
RSP_1690	etfA	Electron transfer flavoprotein, alpha subunit	0.0729149	0.5906	0.164354	0.00480606	RCAP_rcc00143	etfA	1.12682	3.55132e-08	0.217336	0.19036
RSP_3264		probable c-type cytochrome	0.0727199	0.07934			No homolog
RSP_3271	rbpL	Ribulose bisphosphate carboxylase, large chain, form II( EC:4.1.1.39 )	0.0727034	0.85874	-0.039305	0.530395	RCAP_rcc01829	cbbM	3.21105	1.33436e-30	0.384829	0.0585777
RSP_0584		lysyl-tRNA synthetase	0.0725924	0.7066	-0.00942164	0.867707	RCAP_rcc02624	lysS	0.601828	0.00127093	-0.0555948	0.765607
RSP_1442		ABC sugar transporter, periplasmic sugar-binding protein	0.0724378	0.6107	-0.121677	0.15094	RCAP_rcp00147		0.104408	0.832717	-0.262046	0.39999
RSP_3728		putative acyl carrier protein phosphodiesterase	0.0723934	0.20926			No homolog
RSP_1784		response regulator receiver domain protein	0.0722756	0.097059			No homolog
RSP_0644		ABC transporter, inner membrane subunit	0.072208	0.35968			RCAP_rcc02855		2.09174	0.00512609
RSP_6017	rpsQ	Ribosomal protein S17	0.0722036	0.3315	-0.035295	0.811679	RCAP_rcc00309	rpsQ	0.340971	0.381373	0.339879	0.149315
RSP_3165		transcriptional regulator, GntR family	0.0722034	0.31996			No homolog
RSP_2257		putative Fructokinase( EC:2.7.1.4 )	0.0719477	0.59372			RCAP_rcc02513	cscK	0.0678436	0.855918	0.467957	0.0563124
RSP_3286	iolB	Uncharacterized enzyme involved in inositol metabolism, IolB	0.071924	0.47796			No homolog
RSP_1148		hypothetical protein	0.0716412	0.46464			No homolog
RSP_1361		hypothetical protein	0.0713561	0.81016			RCAP_rcc03455		0.0638602	0.883456
RSP_1719	rplB	50S ribosomal protein L2	0.0712896	0.76834	-0.121911	0.0844293	RCAP_rcc00302	rplB	1.18117	8.25795e-07	0.299978	0.0301626
RSP_2751		hypothetical protein	0.0712585	0.79134			No homolog
RSP_3278		Von Willebrand domain containing protein	0.0710445	0.49246			No homolog
RSP_3198	rnfH	probable rnfH protein	0.0708256	0.54222			RCAP_rcc03293
RSP_2927		ABC branched-chain amino acid transporter family, inner membrane subunit	0.070731	0.26266			RCAP_rcc01857	livM1	-0.0996037	0.764984
RSP_6197		hypothetical protein	0.0705441	0.51752			No homolog
RSP_2123		Radical SAM domain protein	0.0703977	0.50552			RCAP_rcc02174		0.397892	0.4711
RSP_2628	gltX/glnS	glutamyl-/ glutaminyl-tRNA synthetase	0.0702826	0.7262			RCAP_rcc01961	gluQ	0.631671	0.129034
RSP_2645	eda	KDPG/KHG bifunctional aldolase( EC:4.1.2.14,EC:4.1.3.16 )	0.0698716	0.75744	0.299731	0.00543969	RCAP_rcc02412	eda	1.49427	2.65497e-08	0.341078	0.0149426
RSP_0048	cheR3	MCP methyltransferase, CheR3( EC:2.1.1.80 )	0.0697478	0.63972			No homolog
RSP_3985		hypothetical protein	0.0697444	0.107259			No homolog
RSP_2281		two-component trancriptional regulator, winged helix family	0.0697417	0.72386			RCAP_rcc03424		0.33625	0.424688	-0.288858	0.185029
RSP_2609	dcd	2'-deoxycytidine 5'-triphosphate deaminase( EC:3.5.4.13 )	0.0695895	0.29288	0.226503	0.341634	RCAP_rcc01914	dcd	-0.442653	0.282901	-0.292751	0.0423841
RSP_3498		Antifreeze protein, type I	0.069482	0.77168			No homolog
RSP_1145		Peptidoglycan transglycosylase	0.0694734	0.41294	-0.252236	0.303658	RCAP_rcc00160	mtgA	0.695821	0.159731
RSP_1878	lipB	lipoyltransferase	0.0694705	0.163135			RCAP_rcc01241	lipB	0.159677	0.69335	-0.341739	0.554486
RSP_6195		hypothetical protein	0.069319	0.30556			No homolog
RSP_0532		hypothetical protein	0.0692571	0.68854			RCAP_rcc03272
RSP_0018		Putative transcriptional regulator, gntR family	0.0692484	0.65704			RCAP_rcc01896		1.06338	0.000410171	0.795857	0.048408
RSP_4170		0	0.0691965	0.49658			No homolog
RSP_4235	traF	TraF	0.0691219	0.41828			No homolog
RSP_6216		putative carbohydrate kinase, PfkB family	0.0690487	0.187825			RCAP_rcc01820		0.0267411	0.952243	0.261834	0.440368
RSP_6182		hypothetical protein	0.0688759	0.11346			No homolog
RSP_3524		ABC peptide transporter, periplasmic binding protein	0.0688718	0.60456			No homolog
RSP_2832		Predicted conserved flavoprotein	0.06884	0.038899			RCAP_rcc01097		0.635051	0.354633	-0.630035	0.0141588
RSP_1921		MOSC domain protein	0.0687657	0.028279			No homolog
RSP_3376	aroQ	3-dehydroquinate dehydratase( EC:4.2.1.10 )	0.0687553	0.74632			RCAP_rcc01472	aroQ	0.0446158	0.927267
RSP_2814	corB	Hypothetical protein with CBS domain	0.0687199	0.35736	-0.145731	0.445674	RCAP_rcc01863		-0.0579755	0.868044	-0.268462	0.461638
RSP_0241		Putative protein-S-isoprenylcysteine methyltransferase	0.0686739	0.59806			RCAP_rcc00714		-1.20314	0.0104196
RSP_0667		hypothetical protein	0.0686546	0.421	0.304007	0.000537905	RCAP_rcc03194		0.0878431	0.800763	0.0507323	0.707841
RSP_2748		possible transcriptional regulator, CopG family	0.0685791	0.124623			No homolog
RSP_4150		hypothetical protein	0.0684427	0.60846			No homolog
RSP_2125		hypothetical protein	0.0682938	0.82278	0.23789	0.000279983	RCAP_rcc02171		1.29937	1.07584e-08	1.02423	0.00544913
RSP_0216		hypothetical protein	0.0682298	0.43622			No homolog
RSP_6006		hypothetical protein	0.0682138	0.6088			RCAP_rcc01424		0.743517	0.526416
RSP_7394		conserved hypothetical protein	0.0681846	0.137399			No homolog
RSP_1438		ABC Fe+3 hydroxamate (ferrichrome) transporter, fused inner membrane subunits	0.0680355	0.35308			RCAP_rcp00110	fhuB3	1.79303	0.076731
RSP_2570	pfpI	protease I	0.0680088	0.55318			RCAP_rcc02212		0.344434	0.736461
RSP_3200		Molecular chaperone, DnaK	0.0680058	0.63752			RCAP_rcc02062		1.2994	0.00150644
RSP_1604		TRAP-T family transporter, DctQ (4TMs) subunit	0.0678666	0.039264			No homolog
RSP_1863		Phosphoglucomutase/phosphomannomutase( EC:5.4.2.10 )	0.0677707	0.48824	0.088765	0.488751	RCAP_rcc01212	glmM	-0.433441	0.0883974	0.00281525	0.982815
RSP_3059		ABC proline/glycine betaine transporter, periplasmic substrate-binding protein	0.067306	0.40206	0.155427	0.5454	RCAP_rcp00102	proX2	0.60327	0.107926	-0.690668	0.0142127
RSP_3133		hypothetical protein	0.0670782	0.21688			RCAP_rcc00632		0.0543669	0.944797
RSP_1849		Aspartate kinase( EC:2.7.2.4 )	0.0670227	0.8084			RCAP_rcc00421	lysC	0.340438	0.151264	0.0102132	0.919655
RSP_2587		ABC multidrug efflux transporter, inner membrane subunit	0.0669472	0.59358			RCAP_rcc01650		-1.03833	0.00481894
RSP_4279		conserved hypothetical protein	0.0667345	0.67278			No homolog
RSP_2099	murE	UDP-N-acetylmuramoylalanyl-D-glutamate--2, 6-diaminopimelate ligase( EC:6.3.2.13 )	0.0666593	0.38986			RCAP_rcc01481	murE	0.0638662	0.861605	-0.199212	0.105375
RSP_3445		transcriptional regulator, GntR family	0.0665877	0.33606			No homolog
RSP_0660		hypothetical protein	0.0663922	0.0087198			RCAP_rcc03187		-0.297799	0.455956
RSP_1430		hypothetical protein	0.0663481	0.5741			RCAP_rcp00110	fhuB3	1.79303	0.076731
RSP_3557		ABC transporter, fused ATPase domains	0.0662829	0.89258	-0.215616	0.00665729	RCAP_rcc00789		-0.777032	0.00199672	-0.265181	0.231123
RSP_3124		transcriptional regulator, LysR family	0.0662701	0.89018			RCAP_rcc00814		0.343396	0.677295
RSP_3218		Putative oxidoreductase NAD protein	0.0662395	0.63762			RCAP_rcc02052	bluB	-0.0137612	0.976759	-0.444086	0.0659937
RSP_0681		hypothetical protein	0.0662363	0.68698			No homolog
RSP_2916		hypothetical protein	0.0662328	0.028843			No homolog
RSP_3842	rfbG	Glycosyl transferase, family 2	0.0660788	0.043678			RCAP_rcc00172		-0.617588	0.00853378
RSP_3889		Short-chain dehydrogenase/reductase	0.0659614	0.89198			RCAP_rcc03179	phbB	0.14081	0.695387	0.00394758	0.971234
RSP_2066		hypothetical protein	0.0655076	0.84666			No homolog
RSP_0774		RNA binding protein	0.0653369	0.82024	-0.049636	0.518063	RCAP_rcc00355		2.14979	1.21075e-24	-0.0151272	0.894215
RSP_1166	mutT	NTP pyrophosphohydrolase	0.0651201	0.53532	-0.122797	0.151141	RCAP_rcc00217	nudG	0.0878291	0.832717	0.157455	0.23894
RSP_2470		putative prohead protease	0.0650223	0.68818			RCAP_rcc01686		-0.0356114	0.968603
RSP_0863	leuC	isopropylmalate isomerase large subunit( EC:4.2.1.33 )	0.0647636	0.030004	-0.288947	0.249233	RCAP_rcc00081	leuC	1.61447	1.3225e-18	-0.744474	0.000282163
RSP_1751		putative 2Fe-2S ferredoxin protein	0.0647476	0.56706			RCAP_rcc00573	fdxD	-0.798656	0.34368
RSP_3546		hypothetical protein	0.0644022	0.69732			No homolog
RSP_0413		two component diguanylate cyclase	0.0643489	0.62982			RCAP_rcc02634		-0.565559	0.0364023	-0.383684	0.12355
RSP_0443		Rrf2 family transcriptional regulator	0.0642817	0.45488	0.0909368	0.336549	RCAP_rcc01883	iscR	-0.853185	0.0457391
RSP_1647		probable peptidase	0.0640587	0.109355			RCAP_rcc01986
RSP_4024		hypothetical protein	0.0639118	0.73604			RCAP_rcp00110	fhuB3	1.79303	0.076731
RSP_1639		hypothetical protein	0.0636855	0.90368			RCAP_rcc01993		0.698014	0.530585
RSP_2384		hypothetical protein	0.0636027	0.74084			No homolog
RSP_1964		hypothetical protein	0.0633395	0.67304			No homolog
RSP_3492		Protein phosphatase 2C-like	0.0633033	0.37618			No homolog
RSP_3573	gvpA	gas vesicle synthesis protein GvpA	0.0632239	0.72366			RCAP_rcc01073	gvpA	-1.69512	0.066498
RSP_0165		hypothetical protein	0.0631698	0.7947			No homolog
RSP_3408	dapA	Dihydrodipicolinate synthetase	0.0629835	0.65664			No homolog
RSP_2648		hypothetical protein	0.0626835	0.7731			RCAP_rcc02409		-0.0905091	0.897849
RSP_6038		methyltransferase MraW/YabC	0.0624802	0.68692			RCAP_rcc02382	mraW	-0.0823045	0.837765	0.103213	0.655548
RSP_2385		hypothetical protein	0.0624125	0.5226			No homolog
RSP_0598		Probable deoxyuridine-triphosphatase( EC:3.6.1.23 )	0.0624016	0.15876			RCAP_rcc00455	dut	0.953098	0.015175	0.38561	0.251698
RSP_3816		hypothetical protein( EC:1.3.3.3 )	0.0623607	0.66956			No homolog
RSP_1704		Probable transcription antitermination protein NusG	0.0623161	0.51424	0.0499756	0.181775	RCAP_rcc00286	nusG	0.790259	0.000179688	0.315163	0.0301862
RSP_3084		hypothetical protein	0.0620335	0.49196			No homolog
RSP_4010		Conserved hypothetical protein 698	0.0619795	0.72496			RCAP_rcc02202
RSP_2894	ndk	Nucleoside diphosphate kinase( EC:2.7.4.6 )	0.0619284	0.37286	0.125492	0.0113041	RCAP_rcc01720	ndk	1.05318	1.83575e-05	0.120447	0.288772
RSP_1071	moaE	Molybdopterin converting factor subunit 2	0.061892	0.47192	0.233472	0.0321389	RCAP_rcc03038	moaE	-0.306512	0.552996
RSP_6013		hypothetical protein	0.0615898	0.77874			RCAP_rcc01991
RSP_3921		conserved hypothetical protein	0.0615663	0.34934			RCAP_rcc00171		-0.438206	0.51219
RSP_4273	fhuA	TonB-dependent receptor protein	0.0614455	0.008482			RCAP_rcp00112	fhuA	1.95595	0.000594106
RSP_3440		Putative short chain dehydrogenase	0.0611184	0.73686	0.0923327	0.324387	RCAP_rcc01676	fabG	0.33689	0.214132	-0.010095	0.937797
RSP_3098	qoxB	QoxB, Quinol oxidase subunit II	0.0610921	0.099319			No homolog
RSP_4132		hypothetical protein	0.0610584	0.41958			No homolog
RSP_4015	dctQ	TRAP-T family transporter, periplasmic ligand binding protein, DctQ	0.0608062	0.78082			RCAP_rcc03023	dctQ3	0.264733	0.448596
RSP_2856		putative oligopeptide ABC transporter, periplasmic-binding protein	0.0607447	0.41372			RCAP_rcc01816		0.943428	6.30327e-05	-0.799927	0.0212736
RSP_1833		putative ribosomal-protein-alanine acetyltransferase( EC:2.3.1.128 )	0.0607295	0.69694			RCAP_rcc03094	rimJ	-0.193714	0.679116
RSP_3486		Possible outer membrane protein, OmpA family	0.0605607	0.5481			RCAP_rcc02788		0.106389	0.842662	0.0105998	0.929224
RSP_0951		hypothetical protein	0.0602959	0.51958			No homolog
RSP_3204		putative Oxidoreductase	0.0602935	0.50812			RCAP_rcc00792	xdhA	-1.66629	0.000665108
RSP_0834	xanB	mannose-6-phosphate isomerase / mannose-1-phosphate guanylyltransferase( EC:2.7.7.22 )	0.0601813	0.75388			RCAP_rcc01935	xanB	-0.595488	0.0505701	-0.105155	0.736934
RSP_3470		hypothetical protein	0.059978	0.68774			No homolog
RSP_2732		Major facilitator superfamily (MFS) transporter	0.059922	0.63184			RCAP_rcp00110	fhuB3	1.79303	0.076731
RSP_0246		ABC lipid efflux transporter, fused ATPase and inner membrane subunits	0.0595062	0.53944			RCAP_rcc03110		0.12999	0.723728	-0.239359	0.0846257
RSP_6188		hypothetical protein	0.0594123	0.60752			No homolog
RSP_0585	osmC	osmotically inducible protein OsmC	0.0592938	0.35218	-0.0950088	0.147523	No homolog
RSP_6019		hypothetical protein	0.0590495	0.045905			No homolog
RSP_3172		hypothetical protein	0.0590489	0.84166			RCAP_rcc01778		-0.305417	0.485524
RSP_4271	fhuB	ABC cobalamin/Fe3+-siderophore transporter, inner membrane subunit	0.0590348	0.5548			RCAP_rcp00110	fhuB3	1.79303	0.076731
RSP_0101	nuoB	NADH dehydrogenase (ubiquinone), 20 kDa subunit( EC:1.6.5.3 )	0.0589475	0.90078			RCAP_rcc01518	nuoB	-0.950834	0.00408272	-0.378373	0.164541
RSP_0504	hupK	HupK	0.058778	0.51186			RCAP_rcc00775	hupK	-1.2263	0.0125852
RSP_3994		hypothetical protein	0.0586442	0.65808			No homolog
RSP_2925		ABC branched-chain amino acid transporter family, ATPase subunit	0.0585212	0.7959	0.0729378	0.0575481	RCAP_rcc01854	livF1	0.212206	0.530585	-0.204023	0.112074
RSP_2124		methionine synthase I	0.0584622	0.66572	-0.051846	0.59362	RCAP_rcc02173	metH3	-0.00963493	0.985722	-0.0627454	0.678038
RSP_1013		possible Hemolysin	0.0583979	0.62412			RCAP_rcc02829		1.55318	2.5486e-05	0.357625	0.00435446
RSP_1486		regulatory protein, TetR family	0.0582778	0.44036			No homolog
RSP_6037		hypothetical protein	0.0581385	0.88612			RCAP_rcc02385		0.552658	0.291105
RSP_0330		hypothetical protein	0.0581133	0.44702			No homolog
RSP_2177		hypothetical protein	0.0580899	0.68384			RCAP_rcc03098	drpA	0.536524	0.089273
RSP_1844		hypothetical protein	0.0579267	0.82388			No homolog
RSP_0533	nifQ	putative nitrogen fixation protein nifQ	0.0576323	0.70612			RCAP_rcc03274
RSP_1738	rpsK	30S ribosomal protein S11	0.0574532	0.70768	-0.000176325	0.999472	RCAP_rcc00325	rpsK	1.18303	1.74135e-06	-0.194865	0.495204
RSP_6166		hypothetical membrane protein	0.0570195	0.46466			No homolog
RSP_0071	fleQ	sigma54 specific transcriptional regulator, fis family	0.0569841	0.57876			RCAP_rcc00567	nifA1	-0.00204753	0.998031
RSP_3380		hypothetical protein	0.0568888	0.79634			No homolog
RSP_3936		possible H(+)-transporting ATP synthase, subunit gamma( EC:3.6.3.14 )	0.0566595	0.80686			RCAP_rcc02589	fadJ	-1.18854	0.00295001	-0.310687	0.117282
RSP_0707		hypothetical protein	0.0566391	0.66268	-0.0245689	0.703251	No homolog
RSP_4182		Transposase IS66	0.0564988	0.56868			No homolog
RSP_3109		transcriptional regulator, MarR family	0.0562417	0.67096			No homolog
RSP_1646		possible transmembrane protein	0.0562146	0.3742			No homolog
RSP_0583		hypothetical protein	0.0560107	0.68276			RCAP_rcc02625		0.577665	0.141812
RSP_2483	repA	RepA partitioning protein/ATPase, ParA type	0.0559375	0.65034	-0.109449	0.154943	RCAP_rcp00114	repA	-0.150991	0.558349	0.112074	0.516047
RSP_1311	fliH	putative flagellar biosynthesis/type III secretory pathway protein	0.055677	0.72104			No homolog
RSP_3203		transcriptional regulator, AraC family	0.0550202	0.43284			RCAP_rcc01401		-0.452755	0.469719
RSP_1359	recQ	DEAD/DEAH box helicase	0.0549939	0.82772			RCAP_rcc03453	recQ	1.13004	0.00337678
RSP_4072		viral aspartic protease	0.0549913	0.82344			No homolog
RSP_1350	serB	phosphoserine phosphatase	0.0547749	0.79078	-0.429183	0.0136779	RCAP_rcc03445	serB	0.986669	0.0017337	-0.58499	0.203459
RSP_0103	nuoE	ATP synthase subunit E( EC:1.6.5.3 )	0.0547104	0.93646			No homolog
RSP_2952		BolA-like protein	0.0545576	0.42806	0.369742	0.0071655	RCAP_rcc00548		1.85291	7.90938e-17	0.805524	0.00666696
RSP_0566		possible transporter, DMT superfamily	0.0543389	0.84802			RCAP_rcc03205		0.30928	0.432807
RSP_0084		hypothetical protein	0.0543189	0.87138			No homolog
RSP_3717		hypothetical protein	0.0541081	0.74938			No homolog
RSP_2454	purF	amidophosphoribosyltransferase( EC:2.4.2.14 )	0.0540212	0.85554	0.480496	0.0111024	RCAP_rcc01569	purF	0.478139	0.0859543	-0.0851097	0.802825
RSP_3507		hypothetical protein	0.0540026	0.5036	-0.101419	0.131477	No homolog
RSP_1123	DnaE	DNA polymerase III, alpha subunit	0.0536548	0.67524			RCAP_rcc00138	dnaE2	0.177722	0.80553
RSP_0549		hypothetical protein	0.0536498	0.42478	0.404691	0.00564021	RCAP_rcc01253		0.00354171	0.993359	0.199653	0.173098
RSP_0760	mucS	transcriptional regulator, MarR family	0.0534576	0.50054			RCAP_rcc02675		-1.15114	0.089273
RSP_0212		HNH nuclease	0.0534018	0.6361			No homolog
RSP_3846		putative deacetylase sulfotransferase	0.0532255	0.78754			RCAP_rcc02215		-0.825924	0.025704
RSP_0305		hypothetical protein	0.053219	0.31578			No homolog
RSP_0337		possible phospodiesterase	0.0531899	0.180036			No homolog
RSP_3656		NAD-dependent aldehyde dehydrogenase( EC:1.2.1.4,EC:1.2.- )	0.0529932	0.7712			No homolog
RSP_3276		hypothetical protein	0.0529897	0.67818			No homolog
RSP_2278		ABC branched amino acid transporter family, ATPase subunit	0.0529271	0.76376			RCAP_rcc03427	livG3	0.00618591	0.989821
RSP_0489		GntR family transcriptional regulator	0.052635	0.82988			No homolog
RSP_3447		Putative dehydrogenase	0.0523987	0.47312			RCAP_rcc01146	gyaR2	-0.730691	0.0689458	0.163747	0.0401995
RSP_2335	wrbA	trp repressor binding protein WrbA, putative	0.0523906	0.126741			No homolog
RSP_2186		Transcriptional Regulator, MerR family	0.0522379	0.85498			RCAP_rcc00902		-0.660624	0.0465578	-0.573878	0.00575374
RSP_7246		Acyltransferase 3 family	0.0520526	0.56828			No homolog
RSP_1101		hypothetical protein	0.0519708	0.66442			RCAP_rcc00272		-0.11664	0.729385	-0.364552	0.00331819
RSP_4130		hypothetical protein	0.0517261	0.832			No homolog
RSP_1609		Putative altronate dehydrogenase	0.0517021	0.37132			No homolog
RSP_0542		hypothetical protein	0.0512246	0.8175			RCAP_rcc03262		1.23799	0.171956
RSP_1297		transcriptional regulator, LysR family	0.0510799	0.4772			RCAP_rcc00025		-0.162307	0.85261
RSP_0055	fliH	flagellar protein FliH	0.0510459	0.4916			No homolog
RSP_2055		hypothetical protein	0.0510272	0.179537			No homolog
RSP_2478		hypothetical protein	0.0509191	0.74926			RCAP_rcc01697		0.845956	0.463234
RSP_0405		probable single-stranded DNA-specific exonuclease	0.050787	0.6297			RCAP_rcc03063	recJ	0.298252	0.526416
RSP_0010		homoserine O-succinyltransferase( EC:2.3.1.46 )	0.0507792	0.53074			RCAP_rcc01922	metA	2.50276	6.70171e-31	0.971868	0.0163618
RSP_2154		hypothetical protein	0.0506382	0.024756			No homolog
RSP_2014		hypothetical protein	0.0503563	0.9106			RCAP_rcc03131		1.01376	0.0346647	0.526676	0.0494143
RSP_2915	phoR	Probable two-component sensor histidine kinase( EC:2.7.3.- )	0.0503367	0.149578			RCAP_rcc01844		-0.58148	0.102665
RSP_0242		probable kyurenine hydrolase( EC:3.7.1.3 )	0.0502078	0.76676			RCAP_rcc00713	kynU	-0.441368	0.402506	-0.474028	0.250231
RSP_1128	dapE	succinyl-diaminopimelate desuccinylase	0.0499932	0.60544			RCAP_rcc03303	dapE	0.244983	0.458047	-0.0561326	0.628116
RSP_1062		ATPase of the PP superfamily	0.0495944	0.189421			RCAP_rcc00347		0.456213	0.181101
RSP_1304		flagellar hook-associated protein	0.0495908	0.68456			RCAP_rcc00008	flgK	-1.40522	0.13107
RSP_0727		hypothetical protein	0.0494256	0.434			No homolog
RSP_1500		possible anti-sigma regulatory kinase	0.0494033	0.77338			RCAP_rcc03324	rsbW	-1.14507	0.256923
RSP_3033		ABC peptide/opine transporter, ATPase subunit	0.0493608	0.76086			RCAP_rcc00707	oppF	-1.35573	1.54418e-07	-0.320618	0.111524
RSP_0764		Multi Antimicrobial Extrusion (MATE) family efflux pump NorM	0.0492849	0.808			RCAP_rcc02680	mdtK	-0.28522	0.304351
RSP_3854		Ice nucleation protein	0.0491648	0.42482			RCAP_rcc00630		-1.45726	0.0433586
RSP_1547		probable bacterioferritin-associated ferredoxin	0.0489347	0.44002			RCAP_rcc00914		1.92988	4.73171e-07
RSP_6081		hypothetical protein	0.0489197	0.80812			RCAP_rcc00556		0.0969558	0.899078
RSP_0781		polyphosphate kinase( EC:2.7.4.1 )	0.0487618	0.84024	-0.0193329	0.81815	RCAP_rcc00810	ppk	-0.166851	0.601099	-0.123379	0.182798
RSP_0158		cellulose synthase-like protein( EC:2.4.1.12 )	0.0486888	0.56114			No homolog
RSP_2026		transcriptional regulator, AraC family	0.0486176	0.51394			RCAP_rcc01048		0.676054	0.452317
RSP_1189	wcaJ	sugar transferase	0.0486077	0.171361			RCAP_rcc03224		0.599404	0.343847
RSP_1934		Xanthine and CO dehydrogenase maturation factor XdhC/CoxF family	0.0485282	0.83746			No homolog
RSP_0209		possible prophage Lp3 protein 18	0.0483638	0.24136			No homolog
RSP_0041		hypothetical protein	0.0479036	0.3046			No homolog
RSP_4137	y4bF	0	0.047561	0.71914			No homolog
RSP_7012		H+-transporting two-sector ATPase, B/B' subunit( EC:3.6.3.14 )	0.0475411	0.81216			RCAP_rcc02134	sbcC	-0.632209	0.0800261	-1.21532	0.0458134
RSP_1511		hypothetical protein	0.047402	0.62214			RCAP_rcc03506		-0.0858431	0.856122
RSP_2869		Possible tellurite resistance protein	0.0473633	0.131178			RCAP_rcc01916		-0.0182311	0.969041
RSP_1737	rpsM	30S ribosomal protein S13	0.0472004	0.73094			RCAP_rcc00324	rpsM	1.35315	5.35682e-11	-0.0378532	0.787811
RSP_1566		hypothetical protein	0.0471578	0.82878			RCAP_rcc03504	cbiX	2.94612	5.89073e-13	3.17359	0.000173443
RSP_1858	glyS	glycyl-tRNA synthetase beta subunit	0.0470349	0.8296	-0.0492382	0.215113	RCAP_rcc01207	glyS	0.215329	0.343128	-0.246663	0.0592953
RSP_2239		tRNA/rRNA metyltransferase( EC:2.1.1.- )	0.0469612	0.51138	0.118687	0.0185649	RCAP_rcc02784		-0.177343	0.706972	0.206827	0.4392
RSP_0845		hypothetical protein	0.0467711	0.042702			RCAP_rcc00261		-0.170207	0.780883
RSP_2176C	gabT	Aminotransferase class-III; Carboxyl-terminus fragment( EC:2.6.1.19 )	0.0466133	0.77552			RCAP_rcc03146	gabT1	-0.595704	0.0970233	0.0599887	0.75614
RSP_3111		Putative Glutathione S-transferase( EC:2.5.1.18 )	0.0464584	0.43816			No homolog
RSP_0523		hypothetical protein	0.0464168	0.69244			No homolog
RSP_0944	purU	formyltetrahydrofolate deformylase( EC:3.5.1.10 )	0.0462464	0.81332			RCAP_rcc02405	purU	0.656317	0.00631076	-0.237037	0.0541702
RSP_2027		transcriptional regulator, LysR family	0.0462048	0.5531			RCAP_rcp00026		-0.655196	0.282244
RSP_0299		ABC branched chain amino acid transporter, inner membrane subunit	0.0460941	0.80958			RCAP_rcc01228	urtC	0.710596	0.245035
RSP_2552	exoU	Glycosyl transferase, family 2	0.0458526	0.77746	-0.139155	0.514952	No homolog
RSP_7322		hypothetical protein	0.0458384	0.71678	-0.219232	0.475472	No homolog
RSP_3743	speB1	putative agmatinase	0.0457751	0.23562			RCAP_rcc02271	speB2	-0.478485	0.474823
RSP_3725		hypothetical protein	0.0457246	0.9174			No homolog
RSP_2632	argI	Arginase	0.0456067	0.83372			RCAP_rcc02114	arcA	2.50608	1.96465e-10
RSP_1505		Putative Metallo-phosphoesterase	0.0456001	0.74574			No homolog
RSP_3502		ABC sugar transporter, inner membrane subunit	0.0454969	0.85624			RCAP_rcc02879		-1.10568	0.00174645
RSP_0460		AcrB/AcrD/AcrF family cation/multidrug efflux pump	0.0454304	0.64816	-0.233893	0.407797	RCAP_rcc01452		-0.138313	0.777342
RSP_2776	acpP	Acyl carrier protein, AcpP	0.0453435	0.52572			RCAP_rcc01871	acpP2	0.909496	0.000273422
RSP_0475		cytochrome b	0.0452809	0.75068			RCAP_rcc02681		0.0435213	0.922297	-0.716363	0.0285026
RSP_1072	moaD	putative molybdopterin MPT converting factor, subunit 1 protein	0.0451941	0.125922			RCAP_rcc03039	moaD2	-1.10694	0.240477	-0.210001	0.608008
RSP_1045	trmD	tRNA (guanine-N1-)-methyltransferase( EC:2.1.1.31 )	0.0450727	0.63306			RCAP_rcc00364	trmD	0.96252	0.0615362
RSP_0552		putative multidrug transporter, SMR family, DMT Superfamily	0.0449621	0.8372			RCAP_rcc01891	emrE	1.10838	0.000245396
RSP_1823	mogA	molybdenum cofactor biosynthesis protein	0.0448014	0.91624			RCAP_rcc00209	mogA	0.590185	0.066498
RSP_3829		tRNA/rRNA methyltransferase (SpoU)	0.0447704	0.47256	-0.100057	0.272447	RCAP_rcc01606		0.369325	0.336556	-0.576583	0.0624183
RSP_1423		ParA family ATPase	0.0445463	0.82314	-0.0874537	0.362763	RCAP_rcc00061	parA	0.416853	0.0835494	0.191434	0.451012
RSP_6117		hypothetical protein containing PspE/rhodanese-related domain	0.0445383	0.06244			No homolog
RSP_3569	zur	Zinc-uptake regulator, Zur	0.0443875	0.70152			RCAP_rcc01134		0.445618	0.324091
RSP_0625		Putative Maf-like protein	0.0442851	0.63608	0.167802	0.197758	RCAP_rcc02549	maf	0.373536	0.262643
RSP_1959		0	0.0441433	0.77942			RCAP_rcc01333		0.187944	0.883026
RSP_0134		hypothetical protein	0.044109	0.82734			No homolog
RSP_3220		ABC ferric siderophore transporter, inner membrane subunit	0.0439303	0.57416			RCAP_rcc00107	fhuB2	2.57444	2.39678e-06
RSP_1765	rpmI	50S ribosomal protein L35	0.043736	0.64668	0.0562416	0.165479	RCAP_rcc03155	rpmI	0.973039	0.0109086	-0.405022	0.466618
RSP_0970		Putative citrate lyase beta chain	0.0436282	0.37156	-0.0126162	0.939502	RCAP_rcc00727	citE1	-0.465488	0.264647	-0.338219	0.0588738
RSP_3094		Putative transmembrane anti-sigma factor	0.0435432	0.41314			No homolog
RSP_0720	pssA	CDP-alcohol phosphatidyltransferase	0.0434738	0.87908			RCAP_rcc00916	pssA	-0.102035	0.740854
RSP_0534		putative dimeric ferredoxin (FdIII)	0.043333	0.82316			RCAP_rcc03275	fdxB	-0.277026	0.757577
RSP_0331		hypothetical protein	0.043135	0.82984			No homolog
RSP_0206		hypothetical protein	0.0430079	0.24838			No homolog
RSP_1154		hypothetical protein	0.0428514	0.72374			RCAP_rcc00115		0.116206	0.82716	-0.191214	0.410364
RSP_2891		Putative copper chaperone	0.0428417	0.62036			No homolog
RSP_0618		hypothetical protein	0.042709	0.66024			No homolog
RSP_3174		Nucleoside transporter, NCS1 family	0.0427071	0.84774			No homolog
RSP_3079		ABC Fe+3 siderophore transporter, periplasmic substrate-binding protein	0.0426734	0.83508			RCAP_rcc00108	fhuD1	2.38324	7.68362e-05	0.452421	0.17065
RSP_1686		Putative Phosphocarrier HPr protein	0.0424468	0.82506	0.190594	0.0203294	RCAP_rcc02831	ptsO	-0.367157	0.503225
RSP_2642		hypothetical protein	0.0423635	0.333			No homolog
RSP_0733		cell division ATP-binding protein FtsE	0.0423442	0.93194			RCAP_rcc03168	ftsE	0.375859	0.159922	-0.121181	0.606613
RSP_3926		NAD-dependent epimerase/dehydratase( EC:5.1.3.12 )	0.0423249	0.44364			RCAP_rcc01952	lspL2	-0.653981	0.377442
RSP_3071		putative hydroxypyruvate reductase/glycerate kinase( EC:1.1.1.81 )	0.04227	0.6324			RCAP_rcc02615	ttuD	-2.11546	0.000802669
RSP_3429		hypothetical protein	0.042093	0.49148			No homolog
RSP_3626		0	0.0418018	0.73506			No homolog
RSP_0862	leuD	isopropylmalate isomerase small subunit( EC:4.2.1.33 )	0.0417199	0.8445	-0.284531	0.325592	RCAP_rcc00082	leuD	1.4804	6.31927e-13	-0.616063	0.00799529
RSP_7359		conserved hypothetical protein/putative transcriptional regulator	0.041429	0.32898			No homolog
RSP_4198	uspA	0	0.0414266	0.55448			RCAP_rcc02650		0.99458	0.000270867	-0.148928	0.411772
RSP_0520		NAD-dependent dehydratase/epimerase	0.0413574	0.51342			No homolog
RSP_1608		Putative Zn-dependent dehydrogenase	0.0413446	0.57596	-0.0162798	0.766144	No homolog
RSP_2730		Transcriptional regulator, ArsR family	0.0412518	0.63666			No homolog
RSP_2896		Multiple antibiotic transporter	0.0409444	0.60276			RCAP_rcc01456		-0.302115	0.562269
RSP_4038	glpR	transcriptional regulator, DeoR family	0.0409036	0.83666			No homolog
RSP_0929	accD	Acetyl-CoA carboxylase carboxyl transferase, beta subunit	0.0408899	0.57378	0.115663	0.0691951	RCAP_rcc00236	accD	1.0208	0.000134855	-0.607022	0.0323516
RSP_1653		hypothetical protein	0.040557	0.83526	0.210358	0.485719	No homolog
RSP_3881	flgF	possible flagellar basal-body ROD protein FLGF	0.0402871	0.6852			RCAP_rcc03522		-1.20862	0.211477
RSP_6036		hypothetical protein	0.0402128	0.292			RCAP_rcc02086
RSP_1857		hypothetical protein	0.0401786	0.68614			RCAP_rcc01206		0.820442	0.0670278
RSP_0513		hypothetical protein	0.040173	0.92616			RCAP_rcc02520		-0.475239	0.191074
RSP_0590		hypothetical protein	0.0400795	0.82614			No homolog
RSP_0721	PmtA	Phosphatidylethanolamine N-methyltransferase( EC:2.1.1.17 )	0.040052	0.7203	-0.791564	4.75391e-08	RCAP_rcc00559	pmtA	0.30265	0.34442	-1.33494	0.0027207
RSP_3070		hypothetical protein	0.0400017	0.74668			RCAP_rcc03260		-0.743568	0.0235811	-0.456437	0.0181823
RSP_1861		probable dihydroneopterin aldolase	0.039994	0.86216			RCAP_rcc01210	folB	0.493921	0.108506	-0.43897	0.037555
RSP_2933	hutF	Formiminoglutamate deiminase( EC:3.5.3.13 )	0.0396754	0.77994			No homolog
RSP_1493		Amidase	0.0396734	0.85848	-0.0502745	0.673368	RCAP_rcc03330		-0.64951	0.0903516	0.0136223	0.938818
RSP_2091		Putative benzoate transporter, BenE	0.0396292	0.82772			No homolog
RSP_3536		acetyl-CoA acetyltransferase( EC:2.3.1.-,EC:2.3.1.9 )	0.0394796	0.70428			RCAP_rcc03449	atoB3	-0.161617	0.716172	-0.0924524	0.616358
RSP_1651		hypothetical protein	0.0394088	0.59742			RCAP_rcc01983		0.267925	0.814925
RSP_3398		hypothetical protein	0.0393294	0.51656			No homolog
RSP_0580		Putative sulfate transporter, SulP family	0.039317	0.80062			RCAP_rcc02621	sulP	-0.690465	0.0206121	-0.323947	0.0428292
RSP_2135		hypothetical protein	0.0393168	0.64746			RCAP_rcc02996		-0.816062	0.425566
RSP_1996		Putative Competence protein	0.039277	0.5654			RCAP_rcc02362		-0.648922	0.31775
RSP_3062	fabG	3-oxoacyl-(acyl-carrier-protein) reductase( EC:1.1.1.100 )	0.0391725	0.8593			RCAP_rcc02991	hadH	-0.50334	0.432372	0.0688947	0.620685
RSP_2477		hypothetical protein	0.0389244	0.7759			RCAP_rcc01696		-0.830423	0.30742
RSP_1629		response regulator receiver domain protein	0.0388095	0.69466			RCAP_rcc03498	phoB	1.66518	1.44735e-07	-0.547962	0.0199747
RSP_1873		hypothetical protein	0.0386829	0.83158			RCAP_rcc00430		-0.218016	0.671999	-0.0251026	0.924184
RSP_2245	hisH	imidazole glycerol phosphate synthase subunit HisH( EC:2.4.2.- )	0.0386314	0.89234	0.124594	0.492441	RCAP_rcc01182	hisH	0.533683	0.0415723	-0.0930125	0.807724
RSP_0867	rnhA	ribonuclease H( EC:3.1.26.4 )	0.0385773	0.9475			RCAP_rcc03421	rnhA2	-0.213497	0.515514
RSP_2559		ABC transporter, fused ATPase and inner membrane subunits	0.0385689	0.60002			No homolog
RSP_3687		ABC sugar transporter, periplasmic binding protein	0.0385513	0.93522	0.0191402	0.847596	No homolog
RSP_3724		periplasmic sensor signal transduction histidine kinase	0.0384994	0.7746			RCAP_rcc02294		-1.43317	5.6952e-09	-0.575388	0.0396024
RSP_3792		hypothetical protein	0.0384979	0.30448			RCAP_rcc01970
RSP_3018		putative acyl-CoA dehydrogenase	0.038465	0.68828			No homolog
RSP_0522		putative oxidoreductase	0.0381245	0.72666			No homolog
RSP_0138		hypothetical protein	0.0379802	0.83878			No homolog
RSP_2153		hypothetical protein	0.0376377	0.79054			RCAP_rcc03248		0.211985	0.706972
RSP_1735	secY	preprotein translocase SecY	0.0375712	0.21972	-0.0410456	0.684158	RCAP_rcc00322	secY	0.476689	0.0263015	-0.360298	0.0586369
RSP_1426		RNA-binding region RNP-1	0.0375507	0.6958			No homolog
RSP_2778		hypothetical protein	0.0375321	0.66238	0.138597	0.150736	RCAP_rcc01869		0.557786	0.0355489	-0.144204	0.154428
RSP_2700		ABC oligo/dipeptide transporter, fused ATPase subunits	0.0375172	0.182023			RCAP_rcc01092	gsiA	-0.54644	0.2958
RSP_3259		Transcription antitermination protein	0.0374053	0.87526			No homolog
RSP_0914		Short-chain dehydrogenase/reductase SDR	0.0373914	0.65034	0.271062	0.00679783	No homolog
RSP_1470	rnhB	ribonuclease HII( EC:3.1.26.4 )	0.0373428	0.69258			RCAP_rcc00202	rnhB	-0.37328	0.493009
RSP_1327		putative flagellar basal body rod protein	0.0373091	0.8306			RCAP_rcc03516	flgF	-0.888727	0.122403
RSP_1398	rpmJ	ribosomal protein L36	0.0372789	0.8787	-0.0113479	0.954747	RCAP_rcc03409	rpmJ	1.41999	6.10933e-08
RSP_3715		pH adaption potassium efflux system, PhaB subunit	0.0372395	0.73898			RCAP_rcc02132	phaAB	1.58214	3.05933e-20
RSP_0838		putative DNA polymerase III, delta subunit / DNA binding( EC:2.7.7.7 )	0.0371372	0.78598			RCAP_rcc00255	polB	-0.388287	0.379671
RSP_3669		hypothetical protein	0.0370328	0.81648	-0.378623	0.0124229	No homolog
RSP_2171	metR	transcriptional regulator, LysR family	0.0370223	0.886	-0.0534576	0.373798	RCAP_rcc00489		-0.336173	0.407293
RSP_0172		Predicted transcriptional regulators	0.0366655	0.5997			RCAP_rcc02595		-1.01241	0.000103635
RSP_3694		Putative transcription activator	0.0366273	0.77976			No homolog
RSP_2781		peroxiredoxin/glutaredoxin family protein	0.0366026	0.86316	-0.583692	1.97528e-05	RCAP_rcc03281		1.26504	2.33912e-08	-1.07293	0.00137603
RSP_0737	mobB	Molybdopterin guanine dinucleotide synthesis	0.0365788	0.57896	0.0641257	0.686706	No homolog
RSP_1655		hypothetical protein	0.0365605	0.87788			No homolog
RSP_3812		recombinase	0.0363148	0.499			No homolog
RSP_2445		putative Alpha amylase	0.0360934	0.81592	-0.29442	0.135459	No homolog
RSP_7197		hypothetical protein	0.0360747	0.7592			No homolog
RSP_1631		hypothetical protein	0.0359934	0.85684			No homolog
RSP_4091		0	0.0359736	0.62474			No homolog
RSP_4180		0	0.0358904	0.46286			No homolog
RSP_7383		hypothetical protein	0.0358796	0.48636			No homolog
RSP_2490		hypothetical protein	0.0357806	0.172438			RCAP_rcc01714		-0.864525	0.275773
RSP_2503	glmU	Glucosamine-1-phosphate N-acetyltransferase; UDP-N-acetylglucosamine pyrophosphorylase( EC:2.3.1.57,EC:2.7.7.23 )	0.035721	0.64784	-0.00788371	0.957871	RCAP_rcc01501	glmU	-0.176647	0.49786	0.425992	0.0876055
RSP_4125		hypothetical protein	0.0356878	0.82622			No homolog
RSP_1121		acetyl transferase, Isoleucine patch superfamily	0.0356148	0.85548			RCAP_rcc02118	cat	-0.865203	0.00441688
RSP_2183	betB	Betaine aldehyde dehydrogenase( EC:1.2.1.8 )	0.0353535	0.81134	0.115496	0.479884	RCAP_rcc00897	betB	-0.940058	0.0204834	0.0418777	0.804412
RSP_1633		hypothetical protein	0.0352754	0.6157			RCAP_rcc00171		-0.438206	0.51219
RSP_6033		hypothetical protein	0.0352648	0.27062			No homolog
RSP_1619		hypothetical protein	0.0345675	0.89022			No homolog
RSP_3467		hypothetical protein	0.0344737	0.79206			No homolog
RSP_4228	trbI	Sex-pilus assembly protein	0.0343988	0.6792			No homolog
RSP_3654		0	0.0343787	0.173344			No homolog
RSP_3078		hypothetical protein	0.0342208	0.81768	-0.267056	0.376115	RCAP_rcc00109		0.454621	0.461581
RSP_4119		hypothetical protein	0.0342107	0.76368			No homolog
RSP_6030		hypothetical protein	0.0339905	0.74634			No homolog
RSP_6086		hypothetical protein	0.0336777	0.61804			No homolog
RSP_3213		hypothetical protein	0.0334076	0.34166			RCAP_rcc01913		-0.568084	0.015225	-0.310494	0.240869
RSP_1898		putative 5-formyltetrahydrofolate cyclo-ligase	0.0332928	0.6707			RCAP_rcc00878		-0.470505	0.5285
RSP_1485		ATP-dependent RNA helicase	0.0329854	0.67998	-0.452515	0.00295195	RCAP_rcc01171		0.704806	0.0117325	-0.29597	0.129309
RSP_3520		ABC peptide transporter, fused ATPase domains	0.0329193	0.69464			RCAP_rcc02278	oppD2	-1.0397	0.0259766
RSP_3185	cobB	cobyrinic acid a,c-diamide synthase	0.0325092	0.79202			RCAP_rcc02032	cobB	-0.100618	0.812298
RSP_1509		Glycoprotease (M22) metalloprotease( EC:3.4.24.57 )	0.0323329	0.79824			RCAP_rcc03508	gcp	0.167665	0.694535
RSP_3807		hypothetical protein	0.0323304	0.83384			No homolog
RSP_1658		hypothetical protein	0.0322398	0.50474			No homolog
RSP_0145		0	0.0321356	0.59878			RCAP_rcc01672		-0.136937	0.83451
RSP_1620		hypothetical protein	0.0321	0.91308			No homolog
RSP_0234	tlpL	TlpL, putative cytoplasmic chemoreceptor	0.0320622	0.90886			RCAP_rcc01355		-1.20385	0.0929901	-0.664277	0.0922855
RSP_2631		USG protein	0.0317851	0.82092			No homolog
RSP_4189		TonB-dependent receptor protein	0.0314914	0.57			RCAP_rcc01931		1.40132	0.0181653
RSP_3136	IorB	hypothetical protein	0.0314708	0.91262			No homolog
RSP_0215		hypothetical protein	0.0314524	0.125657			No homolog
RSP_1529	trxA	Thioredoxin	0.0314053	0.9011	0.299306	0.217521	RCAP_rcc00036	trxA1	1.33662	1.89641e-08	-0.135087	0.583338
RSP_1462	lpxK	Putative Tetraacyldisaccharide-1-P 4'-kinase( EC:2.7.1.130 )	0.0310376	0.51612			RCAP_rcc00229	lpxK	-0.837487	0.163834	-0.192335	0.33585
RSP_2607		nitrilotriacetate monooxygenase component B( EC:1.14.13.- )	0.0308449	0.70476			RCAP_rcc00005	ntaB	-0.335157	0.458793	-0.320315	0.260436
RSP_0824	pth	peptidyl-tRNA hydrolase( EC:3.1.1.29 )	0.0307272	0.91824	-0.125067	0.278506	RCAP_rcc03051	pth	1.54577	0.000814855
RSP_6240		0	0.0307253	0.46448			RCAP_rcc03412	thcD	0.169449	0.707178	-0.271459	0.185703
RSP_2054		hypothetical protein	0.030647	0.52354			RCAP_rcc02000
RSP_1901		Hypothetical protein with TPR repeat	0.0304751	0.96672	-0.224043	0.0784404	RCAP_rcc00509		-0.347618	0.207699	0.240315	0.721262
RSP_2205		hypothetical protein	0.0304641	0.6455			RCAP_rcc03238		-0.216262	0.63517	0.204528	0.0237852
RSP_2988		Pirin-related protein	0.0304105	0.88736			RCAP_rcc01349		3.95837	4.8351e-32
RSP_1405		ROK family protein	0.029859	0.82184			No homolog
RSP_2267		hypothetical protein( EC:3.5.4.5 )	0.0298522	0.89118			RCAP_rcc02505	tadA	-0.486977	0.348643
RSP_0715		Ribonuclease T2	0.0297866	0.93408			RCAP_rcc00477		1.03569	0.126548
RSP_2081		putative acetyltransferase, GNAT family	0.0295944	0.79544			RCAP_rcc00646		-0.120091	0.84473	-0.0170027	0.96746
RSP_0874		Formylmethionine deformylase	0.029442	0.56834			RCAP_rcc03396	def1	-0.188982	0.658928	-0.46675	0.099213
RSP_4074		hypothetical protein	0.0293486	0.1395			No homolog
RSP_1832		peptidase, M16 family	0.0293303	0.51082	-0.307082	0.307479	RCAP_rcc03095		0.18495	0.459743	-0.233082	0.301634
RSP_0969		putative integral membrane protein	0.0292701	0.69298			RCAP_rcc00717		-0.468769	0.291585
RSP_3840	repA	ATPase, ParA type	0.0291315	0.77536	-0.121688	0.0624371	RCAP_rcc02384		0.272194	0.458793	0.201683	0.158385
RSP_2032		putative hypothetical Gifsy-1 prophage protein	0.0290004	0.60072			No homolog
[truncated: 2,489 more rows]
