# Supplementary material for: Adaptation to Photooxidative Stress: Common and Special Strategies of the Alphaproteobacteria Rhodobacter sphaeroides and Rhodobacter capsulatus
Source: Microorganisms. 2020 Feb 19;8(2):283. doi: 10.3390/microorganisms8020283 (PMC7074977; doi:10.3390/microorganisms8020283)
Supplement: Supplementary file 1 [file microorganisms-08-00283-s001.zip › Supplement/Table S4.xlsx]

## Sheet: LFQ intensities
Fasta headers	Uniprot	Gene names	p-value 90 min/0 min	protein ratio 90 min/0 min (log2)	p<0.05 & protein ratio>1 (log2)		LFQ intensity Rep1 0 min	LFQ intensity Rep1 90 min	LFQ intensity Rep2 0 min	LFQ intensity Rep2 90 min	LFQ intensity Rep3 0 min	LFQ intensity Rep3 90 min		Peptides Rep1 0 min	Peptides Rep1 90 min	Peptides Rep2 0 min	Peptides Rep2 90 min	Peptides Rep3 0 min	Peptides Rep3 90 min	Unique peptides Rep1 0 min	Unique peptides Rep1 90 min	Unique peptides Rep2 0 min	Unique peptides Rep2 90 min	Unique peptides Rep3 0 min	Unique peptides Rep3 90 min
>tr|D5ASN9|D5ASN9_RHOCB Chaperone protein ClpB OS=Rhodobacter capsulatus (strain ATCC BAA-309 / NBRC 16581 / SB1003) GN=clpB PE=3 SV=1	D5ASN9	clpB	4.36479e-06	2.72169	+		31.1477	33.6764	31.0871	33.8122	30.9732	33.8845		24	46	20	55	21	55	24	46	20	55	21	55
>tr|D5ATE9|D5ATE9_RHOCB GTP cyclohydrolase FolE2 OS=Rhodobacter capsulatus (strain ATCC BAA-309 / NBRC 16581 / SB1003) GN=folE2 PE=3 SV=1	D5ATE9	folE2	3.1469e-05	3.18072	+		30.184	33.5335	30.6865	33.6922	30.4007	33.5878		8	13	9	16	10	18	8	13	9	16	10	18
>tr|D5ARW0|D5ARW0_RHOCB CytoChrome c biogenesis protein, transmembrane region OS=Rhodobacter capsulatus (strain ATCC BAA-309 / NBRC 16581 / SB1003) GN=RCAP_rcc03258 PE=4 SV=1	D5ARW0	RCAP_rcc03258	3.95647e-05	2.0081	+		29.9114	31.7558	29.7405	32.0106	29.8207	31.7305		9	13	8	12	8	18	9	13	8	12	8	18
>tr|D5ARW1|D5ARW1_RHOCB Peptide-methionine (R)-S-oxide reductase-1 OS=Rhodobacter capsulatus (strain ATCC BAA-309 / NBRC 16581 / SB1003) GN=msrB1 PE=4 SV=1	D5ARW1	msrB1	4.05944e-05	2.33412	+		30.4241	32.4848	30.14	32.5514	30.2387	32.769		6	8	6	8	5	10	6	8	6	8	5	10
>tr|D5AN23|D5AN23_RHOCB Lon protease OS=Rhodobacter capsulatus (strain ATCC BAA-309 / NBRC 16581 / SB1003) GN=lon PE=2 SV=1	D5AN23	lon	4.45479e-05	1.09259	+		32.4239	33.6319	32.5232	33.5698	32.4425	33.4656		28	28	24	32	27	40	28	28	24	32	27	40
>tr|D5AMB6|D5AMB6_RHOCB Membrane protein, putative OS=Rhodobacter capsulatus (strain ATCC BAA-309 / NBRC 16581 / SB1003) GN=RCAP_rcc02462 PE=4 SV=1	D5AMB6	RCAP_rcc02462	4.81944e-05	1.93467	+		29.9902	32.1758	30.2007	31.9721	30.0531	31.9001		5	8	6	8	4	8	5	8	6	8	4	8
>tr|D5AU70|D5AU70_RHOCB Chemotaxis protein CheW-2 OS=Rhodobacter capsulatus (strain ATCC BAA-309 / NBRC 16581 / SB1003) GN=cheW2 PE=4 SV=1	D5AU70	cheW2	8.4535e-05	-1.30152	+		28.2739	26.9131	28.3419	27.1103	28.2036	26.8916		4	3	4	3	3	3	4	3	4	3	3	3
>tr|D5ATD8|D5ATD8_RHOCB Flagellin OS=Rhodobacter capsulatus (strain ATCC BAA-309 / NBRC 16581 / SB1003) GN=flaA PE=3 SV=1	D5ATD8	flaA	0.000106226	-2.18525	+		30.6161	28.5674	30.3791	28.37	30.7643	28.2664		10	5	8	3	10	5	10	5	8	3	10	5
>sp|P26178|BCHY_RHOCB Chlorophyllide reductase 52.5 kDa chain OS=Rhodobacter capsulatus (strain ATCC BAA-309 / NBRC 16581 / SB1003) GN=bchY PE=1 SV=1	P26178	bchY	0.000108508	-2.1005	+		31.234	29.1931	31.2776	29.3786	31.6352	29.2736		17	6	17	6	16	10	17	6	17	6	16	10
>tr|D5AQ58|D5AQ58_RHOCB CHAP domain protein OS=Rhodobacter capsulatus (strain ATCC BAA-309 / NBRC 16581 / SB1003) GN=RCAP_rcc00880 PE=4 SV=1	D5AQ58	RCAP_rcc00880	0.000163573	1.26839	+		27.3935	28.7136	27.5851	28.7575	27.3049	28.6175		3	5	3	5	2	4	3	5	3	5	2	4
>tr|D5ASY7|D5ASY7_RHOCB Cobalamin biosynthesis protein CbiX OS=Rhodobacter capsulatus (strain ATCC BAA-309 / NBRC 16581 / SB1003) GN=cbiX PE=4 SV=1	D5ASY7	cbiX	0.000173443	3.17359	+		27.3214	30.9787	28.0289	30.6431	27.7407	30.99		3	8	4	7	4	10	3	8	4	7	4	10
>tr|D5ATE2|D5ATE2_RHOCB Basal-body rod modification protein FlgD OS=Rhodobacter capsulatus (strain ATCC BAA-309 / NBRC 16581 / SB1003) GN=flgD PE=3 SV=1	D5ATE2	flgD	0.000280702	-1.45922	+		26.8496	25.2531	26.68	25.2857	26.9407	25.5538		3	2	3	2	2	2	3	2	3	2	2	2
>tr|D5ALR7|D5ALR7_RHOCB Glutathione-disulfide reductase OS=Rhodobacter capsulatus (strain ATCC BAA-309 / NBRC 16581 / SB1003) GN=gor PE=3 SV=1	D5ALR7	gor	0.000290546	1.26572	+		29.745	31.0329	29.9919	31.0833	29.6338	31.0515		10	16	12	15	8	18	10	16	12	15	8	18
>tr|D5AM88|D5AM88_RHOCB UvrABC system protein C OS=Rhodobacter capsulatus (strain ATCC BAA-309 / NBRC 16581 / SB1003) GN=uvrC PE=3 SV=1	D5AM88	uvrC	0.000336059	1.42235	+		26.9495	28.1336	26.9353	28.2884	26.6244	28.3542		4	6	3	5	2	5	4	6	3	5	2	5
>tr|D5ANF4|D5ANF4_RHOCB Uncharacterized protein OS=Rhodobacter capsulatus (strain ATCC BAA-309 / NBRC 16581 / SB1003) GN=RCAP_rcc00543 PE=4 SV=1	D5ANF4	RCAP_rcc00543	0.000353561	1.0802	+		30.5841	31.8573	30.8282	31.8949	30.8593	31.76		5	7	5	6	6	7	5	7	5	6	6	7
>tr|D5AVK3|D5AVK3_RHOCB Thioredoxin family protein OS=Rhodobacter capsulatus (strain ATCC BAA-309 / NBRC 16581 / SB1003) GN=RCAP_rcp00082 PE=4 SV=1	D5AVK3	RCAP_rcp00082	0.000427635	1.49173	+		26.8327	28.1839	27.0354	28.6161	26.8939	28.4371		3	3	2	2	2	3	3	3	2	2	2	3
>tr|D5ALT7|D5ALT7_RHOCB Oxidoreductase, short-chain dehydrogenase/reductase family OS=Rhodobacter capsulatus (strain ATCC BAA-309 / NBRC 16581 / SB1003) GN=RCAP_rcc02418 PE=4 SV=1	D5ALT7	RCAP_rcc02418	0.000458775	1.1748	+		29.3808	30.6223	29.6203	30.6419	29.609	30.8703		9	12	8	11	7	11	9	12	8	11	7	11
>tr|D5AL94|D5AL94_RHOCB Uncharacterized protein OS=Rhodobacter capsulatus (strain ATCC BAA-309 / NBRC 16581 / SB1003) GN=RCAP_rcc00185 PE=4 SV=1	D5AL94	RCAP_rcc00185	0.000459178	-1.02354	+		30.923	29.8973	31.106	29.8564	30.8413	30.046		6	4	8	5	7	4	6	4	8	5	7	4
>tr|D5AL15|D5AL15_RHOCB Oligopeptide ABC transporter, periplasmic oligopeptide-binding protein OppA-2 OS=Rhodobacter capsulatus (strain ATCC BAA-309 / NBRC 16581 / SB1003) GN=oppA2 PE=4 SV=1	D5AL15	oppA2	0.000468624	-1.23961	+		30.5141	29.0685	30.607	29.3898	30.3776	29.3216		11	7	10	5	11	10	11	7	10	5	11	10
>tr|D5APY5|D5APY5_RHOCB ATP-dependent Clp protease, ATP-binding subunit ClpA OS=Rhodobacter capsulatus (strain ATCC BAA-309 / NBRC 16581 / SB1003) GN=clpA PE=3 SV=1	D5APY5	clpA	0.00047859	1.32676	+		32.7082	33.8142	32.6022	33.9044	32.2929	33.865		27	40	29	42	30	43	27	40	29	42	30	43
>tr|D5ASU5|D5ASU5_RHOCB 1-deoxy-D-xylulose-5-phosphate synthase OS=Rhodobacter capsulatus (strain ATCC BAA-309 / NBRC 16581 / SB1003) GN=dxs PE=3 SV=1	D5ASU5	dxs	0.000484642	1.22127	+		30.3936	31.5943	30.6565	31.8944	30.5718	31.7971		16	19	18	19	14	23	16	19	18	19	14	23
>tr|D5AU36|D5AU36_RHOCB Peptidase, U32 family OS=Rhodobacter capsulatus (strain ATCC BAA-309 / NBRC 16581 / SB1003) GN=RCAP_rcc01730 PE=4 SV=1	D5AU36	RCAP_rcc01730	0.000610792	-2.1419	+		29.2067	26.9109	28.5451	26.5426	28.8457	26.7183		6	2	5	2	5	3	6	2	5	2	5	3
>tr|D5ANR4|D5ANR4_RHOCB ABC-1 domain protein OS=Rhodobacter capsulatus (strain ATCC BAA-309 / NBRC 16581 / SB1003) GN=RCAP_rcc00653 PE=4 SV=1	D5ANR4	RCAP_rcc00653	0.00063014	1.64104	+		29.1138	30.8989	29.2286	30.9598	29.6491	31.0559		10	15	11	16	9	22	10	15	11	16	9	22
>tr|D5AVC3|D5AVC3_RHOCB Dimethylamine corrinoid protein OS=Rhodobacter capsulatus (strain ATCC BAA-309 / NBRC 16581 / SB1003) GN=mtbC PE=4 SV=1	D5AVC3	mtbC	0.000640243	-1.58401	+		30.1229	28.6056	29.9577	28.7305	30.2963	28.2887		7	5	4	6	7	6	7	5	4	6	7	6
>tr|D5ARM5|D5ARM5_RHOCB Uncharacterized protein OS=Rhodobacter capsulatus (strain ATCC BAA-309 / NBRC 16581 / SB1003) GN=RCAP_rcc01138 PE=4 SV=1	D5ARM5	RCAP_rcc01138	0.000670719	-1.66403	+		29.6216	27.7549	29.7731	28.2705	29.5012	27.8785		6	5	5	5	6	4	6	5	5	5	6	4
>tr|D5AS35|D5AS35_RHOCB Peptidase, S16 family OS=Rhodobacter capsulatus (strain ATCC BAA-309 / NBRC 16581 / SB1003) GN=RCAP_rcc03333 PE=4 SV=1	D5AS35	RCAP_rcc03333	0.0007394	1.4943	+		29.4658	30.7296	29.6572	31.071	29.3909	31.1963		5	11	7	11	6	14	5	11	7	11	6	14
>tr|D5APW6|D5APW6_RHOCB Deoxyribodipyrimidine photo-lyase OS=Rhodobacter capsulatus (strain ATCC BAA-309 / NBRC 16581 / SB1003) GN=phrB PE=3 SV=1	D5APW6	phrB	0.00086772	3.4252	+		26.4807	30.2756	27.6132	30.2963	26.4479	30.2455		4	11	6	11	3	19	4	11	6	11	3	19
>tr|D5AUD7|D5AUD7_RHOCB Glyceraldehyde-3-phosphate dehydrogenase OS=Rhodobacter capsulatus (strain ATCC BAA-309 / NBRC 16581 / SB1003) GN=gap1 PE=3 SV=1	D5AUD7	gap1	0.00122837	1.05362	+		30.3464	31.4181	30.6878	31.5191	30.3003	31.5581		15	14	16	13	15	20	6	5	6	4	5	8
>tr|D5AP94|D5AP94_RHOCB Glutathione peroxidase OS=Rhodobacter capsulatus (strain ATCC BAA-309 / NBRC 16581 / SB1003) GN=bsaA1 PE=3 SV=1	D5AP94	bsaA1	0.00135509	1.09119	+		31.5891	32.6551	31.5912	32.4455	31.2214	32.5746		6	7	5	8	6	9	6	7	5	8	6	9
>tr|D5ARY3|D5ARY3_RHOCB Peroxiredoxin OS=Rhodobacter capsulatus (strain ATCC BAA-309 / NBRC 16581 / SB1003) GN=RCAP_rcc03281 PE=4 SV=1	D5ARY3	RCAP_rcc03281	0.00137603	-1.07293	+		31.9795	31.0506	31.8315	30.6982	32.1227	30.9661		7	7	7	5	7	6	7	7	7	5	7	6
>tr|D5ASW1|D5ASW1_RHOCB Peptide methionine sulfoxide reductase MsrA OS=Rhodobacter capsulatus (strain ATCC BAA-309 / NBRC 16581 / SB1003) GN=msrA PE=3 SV=1	D5ASW1	msrA	0.00141746	1.45663	+		31.5674	32.7966	31.8182	33.0801	31.3497	33.2285		8	10	6	10	4	10	8	10	6	10	4	10
>tr|D5APD4|D5APD4_RHOCB ATP synthase subunit a OS=Rhodobacter capsulatus (strain ATCC BAA-309 / NBRC 16581 / SB1003) GN=atpB PE=3 SV=1	D5APD4	atpB	0.0015553	-1.27564	+		30.811	29.3765	30.6566	29.4713	30.3513	29.1442		4	2	4	4	3	4	4	2	4	4	3	4
>tr|D5AQI3|D5AQI3_RHOCB L-lactate dehydrogenase (Cytochrome) OS=Rhodobacter capsulatus (strain ATCC BAA-309 / NBRC 16581 / SB1003) GN=lldD PE=3 SV=1	D5AQI3	lldD	0.00159491	1.11535	+		29.6672	30.751	29.5329	30.6324	29.2761	30.4388		9	13	7	13	10	14	9	13	7	13	10	14
>sp|P26179|BCHZ_RHOCB Chlorophyllide reductase subunit Z OS=Rhodobacter capsulatus (strain ATCC BAA-309 / NBRC 16581 / SB1003) GN=bchZ PE=1 SV=1	P26179	bchZ	0.00178931	-1.04351	+		30.4865	29.4163	30.7639	29.8073	30.7094	29.6057		14	9	11	8	13	13	14	9	11	8	13	13
>tr|D5AQW9|D5AQW9_RHOCB Conserved domain protein OS=Rhodobacter capsulatus (strain ATCC BAA-309 / NBRC 16581 / SB1003) GN=RCAP_rcc01012 PE=4 SV=1	D5AQW9	RCAP_rcc01012	0.00211713	-2.18687	+		30.1984	28.1296	29.8457	27.4524	30.412	28.3134		6	2	4	4	4	6	6	2	4	4	4	6
>tr|D5ANH0|D5ANH0_RHOCB Phosphatidylethanolamine N-methyltransferase OS=Rhodobacter capsulatus (strain ATCC BAA-309 / NBRC 16581 / SB1003) GN=pmtA PE=4 SV=1	D5ANH0	pmtA	0.0027207	-1.33494	+		30.9981	29.6831	31.0981	29.373	31.0288	30.0642		11	6	9	6	10	9	11	6	9	6	10	9
>sp|O69138|PYP_RHOCB Photoactive yellow protein OS=Rhodobacter capsulatus (strain ATCC BAA-309 / NBRC 16581 / SB1003) GN=pyp PE=3 SV=1	O69138	pyp	0.00290522	-1.37259	+		29.8321	28.7981	30.3873	28.7163	29.8532	28.4403		7	2	5	2	6	6	7	2	5	2	6	6
>tr|D5AS44|D5AS44_RHOCB Anaerobic ribonucleoside-triphosphate reductase OS=Rhodobacter capsulatus (strain ATCC BAA-309 / NBRC 16581 / SB1003) GN=nrdD PE=4 SV=1	D5AS44	nrdD	0.00293013	3.01134	+		26.0344	30.0058	27.5343	29.449	26.7335	29.8814		2	9	4	7	2	12	2	9	4	7	2	12
>tr|D5AM37|D5AM37_RHOCB Oxidoreductase, short-chain dehydrogenase/reductase family OS=Rhodobacter capsulatus (strain ATCC BAA-309 / NBRC 16581 / SB1003) GN=RCAP_rcc00342 PE=4 SV=1	D5AM37	RCAP_rcc00342	0.00328781	1.12839	+		30.5744	31.5672	30.5416	31.7513	30.1558	31.3386		7	9	8	9	8	9	7	9	8	9	8	9
>tr|D5AM53|D5AM53_RHOCB Macrolide export ABC transporter, macrolide-specific efflux protein MacA OS=Rhodobacter capsulatus (strain ATCC BAA-309 / NBRC 16581 / SB1003) GN=macA PE=3 SV=1	D5AM53	macA	0.00362137	1.16912	+		28.2085	29.7191	28.2525	29.5715	28.458	29.1359		6	5	5	9	6	7	6	5	5	9	6	7
>tr|D5AKF8|D5AKF8_RHOCB ATP-dependent protease subunit HslV OS=Rhodobacter capsulatus (strain ATCC BAA-309 / NBRC 16581 / SB1003) GN=hslV PE=3 SV=1	D5AKF8	hslV	0.00415214	1.2033	+		28.9482	30.2938	28.7983	29.857	28.5433	29.7488		5	4	4	4	4	4	5	4	4	4	4	4
>tr|D5APH7|D5APH7_RHOCB Conserved domain protein OS=Rhodobacter capsulatus (strain ATCC BAA-309 / NBRC 16581 / SB1003) GN=RCAP_rcc00784 PE=4 SV=1	D5APH7	RCAP_rcc00784	0.00422806	2.00655	+		28.9833	30.8873	29.0553	30.7758	28.0677	30.4629		2	3	2	3	2	3	2	3	2	3	2	3
>tr|D5ALA4|D5ALA4_RHOCB Ferrochelatase OS=Rhodobacter capsulatus (strain ATCC BAA-309 / NBRC 16581 / SB1003) GN=hemH PE=3 SV=1	D5ALA4	hemH	0.00482717	1.19301	+		29.0118	29.7493	28.2989	29.8717	28.5663	29.8349		8	7	5	7	8	11	8	7	5	7	8	11
>tr|D5AU37|D5AU37_RHOCB Peptidase, U32 family OS=Rhodobacter capsulatus (strain ATCC BAA-309 / NBRC 16581 / SB1003) GN=RCAP_rcc01731 PE=4 SV=1	D5AU37	RCAP_rcc01731	0.00483093	-1.97421	+		29.7641	28.6577	30.1833	27.7188	29.9873	27.6356		9	4	10	2	6	3	9	4	10	2	6	3
>tr|D5AS97|D5AS97_RHOCB Ubiquinone biosynthesis hydroxylase, UbiH/UbiF/VisC/COQ6 family OS=Rhodobacter capsulatus (strain ATCC BAA-309 / NBRC 16581 / SB1003) GN=RCAP_rcc01231 PE=4 SV=1	D5AS97	RCAP_rcc01231	0.00511798	1.30329	+		30.9017	32.6535	31.647	32.7323	31.3662	32.4389		13	14	12	18	12	25	13	14	12	18	12	25
>tr|D5AMC3|D5AMC3_RHOCB ErfK/YbiS/YcfS/YnhG family protein OS=Rhodobacter capsulatus (strain ATCC BAA-309 / NBRC 16581 / SB1003) GN=RCAP_rcc02469 PE=4 SV=1	D5AMC3	RCAP_rcc02469	0.00532823	-1.17308	+		30.4301	29.273	30.5499	29.0796	29.9038	29.0121		7	6	7	7	5	7	7	6	7	7	5	7
>tr|D5AVB9|D5AVB9_RHOCB Uncharacterized protein OS=Rhodobacter capsulatus (strain ATCC BAA-309 / NBRC 16581 / SB1003) GN=RCAP_rcc02171 PE=4 SV=1	D5AVB9	RCAP_rcc02171	0.00544913	1.02423	+		32.4355	33.4604	32.914	33.7908	32.4265	33.5975		9	8	9	9	9	10	9	8	9	9	9	10
>tr|D5AT61|D5AT61_RHOCB Uncharacterized protein OS=Rhodobacter capsulatus (strain ATCC BAA-309 / NBRC 16581 / SB1003) GN=RCAP_rcc01423 PE=4 SV=1	D5AT61	RCAP_rcc01423	0.00567954	-2.46025	+		30.2877	28.135	29.5404	26.8523	29.653	27.113		4	3	4	2	3	3	4	3	4	2	3	3
>tr|D5AT07|D5AT07_RHOCB Antibiotic biosynthesis monooxygenase OS=Rhodobacter capsulatus (strain ATCC BAA-309 / NBRC 16581 / SB1003) GN=RCAP_rcc01368 PE=4 SV=1	D5AT07	RCAP_rcc01368	0.00601987	2.66335	+		30.2783	32.4638	30.331	32.3143	28.8314	32.6526		5	4	5	5	5	5	5	4	5	5	5	5
>tr|D5ALJ4|D5ALJ4_RHOCB HesB/YadR/YfhF family protein OS=Rhodobacter capsulatus (strain ATCC BAA-309 / NBRC 16581 / SB1003) GN=RCAP_rcc02325 PE=3 SV=1	D5ALJ4	RCAP_rcc02325	0.00952177	1.55522	+		27.767	29.2403	28.4573	29.9272	27.6292	29.3517		2	2	2	2	2	3	2	2	2	2	2	3
>tr|D5AUX4|D5AUX4_RHOCB Ribose ABC transporter, periplasmic ribose-binding protein OS=Rhodobacter capsulatus (strain ATCC BAA-309 / NBRC 16581 / SB1003) GN=rbsB PE=4 SV=1	D5AUX4	rbsB	0.0108455	1.63609	+		31.4322	32.6888	30.889	32.8179	30.4068	32.1296		14	14	11	14	10	14	14	14	11	14	10	14
>tr|D5AU53|D5AU53_RHOCB Cation/acetate symporter ActP-1 OS=Rhodobacter capsulatus (strain ATCC BAA-309 / NBRC 16581 / SB1003) GN=actP1 PE=3 SV=1	D5AU53	actP1	0.0110241	-1.65181	+		28.7238	26.9707	28.5679	27.1468	27.9795	26.1984		3	2	4	3	4	2	3	2	4	3	4	2
>tr|D5ATP5|D5ATP5_RHOCB ErfK/YbiS/YcfS/YnhG family protein OS=Rhodobacter capsulatus (strain ATCC BAA-309 / NBRC 16581 / SB1003) GN=RCAP_rcc01589 PE=4 SV=1	D5ATP5	RCAP_rcc01589	0.0113354	1.9032	+		30.3985	31.7813	29.5522	31.6717	29.0389	31.2462		7	8	2	6	3	9	7	8	2	6	3	9
>tr|D5AVG9|D5AVG9_RHOCB Iron siderophore/cobalamin ABC transporter, periplasmic iron siderophore/cobalamin-binding protein OS=Rhodobacter capsulatus (strain ATCC BAA-309 / NBRC 16581 / SB1003) GN=RCAP_rcp00046 PE=4 SV=1	D5AVG9	RCAP_rcp00046	0.0114181	2.34582	+		28.0086	29.1985	26.7871	29.3463	27.1314	30.4198		4	8	2	8	3	10	4	8	2	8	3	10
>tr|D5AMH9|D5AMH9_RHOCB Dihydropyrimidinase OS=Rhodobacter capsulatus (strain ATCC BAA-309 / NBRC 16581 / SB1003) GN=dht PE=4 SV=1	D5AMH9	dht	0.0116562	1.0231	+		27.4164	28.2934	27.1037	27.9547	26.6955	28.0369		5	6	2	4	4	5	5	6	2	4	4	5
>tr|D5AQP3|D5AQP3_RHOCB Uncharacterized protein OS=Rhodobacter capsulatus (strain ATCC BAA-309 / NBRC 16581 / SB1003) GN=RCAP_rcc03108 PE=4 SV=1	D5AQP3	RCAP_rcc03108	0.0119696	1.65944	+		31.4129	32.5888	30.6009	32.032	30.4933	32.8646		6	6	6	6	5	6	6	6	6	6	5	6
>tr|D5AP32|D5AP32_RHOCB Uncharacterized protein OS=Rhodobacter capsulatus (strain ATCC BAA-309 / NBRC 16581 / SB1003) GN=RCAP_rcc02808 PE=4 SV=1	D5AP32	RCAP_rcc02808	0.0121811	1.14634	+		31.7596	33.039	32.1118	33.1618	31.4535	32.563		5	7	5	7	6	8	5	7	5	7	6	8
>tr|D5ATJ7|D5ATJ7_RHOCB Uncharacterized protein OS=Rhodobacter capsulatus (strain ATCC BAA-309 / NBRC 16581 / SB1003) GN=RCAP_rcc01541 PE=4 SV=1	D5ATJ7	RCAP_rcc01541	0.012668	1.22429	+		29.0682	29.9237	28.981	30.1982	28.2381	29.8383		9	7	8	10	5	15	9	7	8	10	5	15
>tr|D5AMN3|D5AMN3_RHOCB Lipoprotein, putative OS=Rhodobacter capsulatus (strain ATCC BAA-309 / NBRC 16581 / SB1003) GN=RCAP_rcc00407 PE=4 SV=1	D5AMN3	RCAP_rcc00407	0.0129031	-1.22854	+		28.5721	27.9642	29.2665	27.9048	29.0486	27.3325		4	4	3	3	3	3	4	4	3	3	3	3
>tr|D5AU32|D5AU32_RHOCB Methyl-accepting chemotaxis protein McpH OS=Rhodobacter capsulatus (strain ATCC BAA-309 / NBRC 16581 / SB1003) GN=mcpH PE=4 SV=1	D5AU32	mcpH	0.012969	-1.08443	+		28.7879	27.8547	28.4272	27.5474	28.5068	27.0666		10	4	9	4	7	4	9	3	9	4	7	4
>tr|D5ALA3|D5ALA3_RHOCB ErfK/YbiS/YcfS/YnhG family protein/Tat domain protein OS=Rhodobacter capsulatus (strain ATCC BAA-309 / NBRC 16581 / SB1003) GN=RCAP_rcc00194 PE=4 SV=1	D5ALA3	RCAP_rcc00194	0.013612	-1.00033	+		30.3394	29.2384	30.2038	28.8021	30.0802	29.5819		6	5	7	5	8	6	6	5	7	5	8	6
>tr|D5AKQ6|D5AKQ6_RHOCB Uncharacterized protein OS=Rhodobacter capsulatus (strain ATCC BAA-309 / NBRC 16581 / SB1003) GN=RCAP_rcc00133 PE=4 SV=1	D5AKQ6	RCAP_rcc00133	0.0145522	1.39039	+		32.6342	33.762	32.6565	33.7782	31.6534	33.5751		9	9	9	9	8	9	9	9	9	9	8	9
>tr|D5ASW0|D5ASW0_RHOCB Peptide methionine sulfoxide reductase MsrB OS=Rhodobacter capsulatus (strain ATCC BAA-309 / NBRC 16581 / SB1003) GN=msrB2 PE=3 SV=1	D5ASW0	msrB2	0.0147048	2.88615	+		29.4444	32.5478	29.8988	32.2097	27.9803	31.2245		4	5	4	5	3	6	4	5	4	5	3	6
>tr|D5AN51|D5AN51_RHOCB Methyl-accepting chemotaxis protein McpA-3 OS=Rhodobacter capsulatus (strain ATCC BAA-309 / NBRC 16581 / SB1003) GN=mcpA3 PE=4 SV=1	D5AN51	mcpA3	0.0166332	-1.05994	+		29.8748	28.1866	29.0654	28.3281	29.3678	28.6135		11	10	9	7	9	8	10	9	9	7	9	8
>tr|D5AP51|D5AP51_RHOCB Uncharacterized protein OS=Rhodobacter capsulatus (strain ATCC BAA-309 / NBRC 16581 / SB1003) GN=RCAP_rcc02827 PE=4 SV=1	D5AP51	RCAP_rcc02827	0.0166719	-1.06578	+		30.6777	29.1898	29.9858	28.9653	30.2671	29.5782		2	3	5	3	3	4	2	3	5	3	3	4
>tr|D5AMH2|D5AMH2_RHOCB Methyltransferase, type 12 family OS=Rhodobacter capsulatus (strain ATCC BAA-309 / NBRC 16581 / SB1003) GN=RCAP_rcc02518 PE=4 SV=1	D5AMH2	RCAP_rcc02518	0.0166887	-1.38042	+		29.446	27.5828	29.1045	27.917	29.7014	28.6108		8	4	7	4	10	7	8	4	7	4	10	7
>tr|D5ALN0|D5ALN0_RHOCB LexA repressor OS=Rhodobacter capsulatus (strain ATCC BAA-309 / NBRC 16581 / SB1003) GN=lexA PE=3 SV=1	D5ALN0	lexA	0.0168808	-1.17676	+		28.6705	27.0329	28.2256	26.9355	28.3875	27.785		6	4	6	3	7	5	6	4	6	3	7	5
>tr|D5AQ16|D5AQ16_RHOCB DnaJ domain protein OS=Rhodobacter capsulatus (strain ATCC BAA-309 / NBRC 16581 / SB1003) GN=RCAP_rcc00838 PE=4 SV=1	D5AQ16	RCAP_rcc00838	0.0186803	1.15457	+		28.161	29.2233	28.863	29.5452	28.0059	29.725		4	7	4	7	3	8	4	7	4	7	3	8
>tr|D5AS75|D5AS75_RHOCB Acetate kinase OS=Rhodobacter capsulatus (strain ATCC BAA-309 / NBRC 16581 / SB1003) GN=ackA PE=3 SV=1	D5AS75	ackA	0.0228015	-1.11883	+		28.0644	26.1417	27.3785	26.8544	27.7735	26.8638		7	2	4	3	7	5	7	2	4	3	7	5
>tr|D5AKL5|D5AKL5_RHOCB Ferrous iron transport protein B OS=Rhodobacter capsulatus (strain ATCC BAA-309 / NBRC 16581 / SB1003) GN=feoB1 PE=3 SV=1	D5AKL5	feoB1	0.024414	1.26806	+		28.5545	29.3343	27.5678	29.5779	28.6513	29.6655		5	7	3	8	7	16	5	7	3	8	7	16
>tr|D5ATW9|D5ATW9_RHOCB Cell cycle transcriptional regulator CtrA OS=Rhodobacter capsulatus (strain ATCC BAA-309 / NBRC 16581 / SB1003) GN=ctrA PE=4 SV=1	D5ATW9	ctrA	0.0250388	-1.08333	+		29.9449	29.2774	29.7424	29.0884	30.5225	28.5939		8	4	4	3	5	8	8	4	4	3	5	8
>tr|D5ARM6|D5ARM6_RHOCB Uncharacterized protein OS=Rhodobacter capsulatus (strain ATCC BAA-309 / NBRC 16581 / SB1003) GN=RCAP_rcc01139 PE=4 SV=1	D5ARM6	RCAP_rcc01139	0.0263389	-1.46229	+		28.8869	27.196	27.8268	26.3202	28.4034	27.214		5	2	6	3	5	2	5	2	6	3	5	2
>tr|D5APE7|D5APE7_RHOCB Lipoprotein, putative OS=Rhodobacter capsulatus (strain ATCC BAA-309 / NBRC 16581 / SB1003) GN=RCAP_rcc00754 PE=4 SV=1	D5APE7	RCAP_rcc00754	0.0290578	-1.07731	+		28.7842	27.7918	28.9956	28.2437	29.7291	28.2415		7	3	11	8	10	8	7	3	11	8	10	8
>tr|D5ASQ1|D5ASQ1_RHOCB Chromosome partition protein Smc OS=Rhodobacter capsulatus (strain ATCC BAA-309 / NBRC 16581 / SB1003) GN=smc PE=3 SV=1	D5ASQ1	smc	0.0292797	1.18214	+		28.6637	29.361	27.6854	28.886	27.8835	29.5321		11	15	9	11	4	14	11	15	9	11	4	14
>tr|D5ASN0|D5ASN0_RHOCB Peptide deformylase OS=Rhodobacter capsulatus (strain ATCC BAA-309 / NBRC 16581 / SB1003) GN=def PE=3 SV=1	D5ASN0	def	0.0297135	-1.47437	+		28.2702	26.8937	27.9971	25.7372	27.9317	27.145		2	2	2	2	2	2	2	2	2	2	2	2
>tr|D5AMW9|D5AMW9_RHOCB Lysine/ornithine decarboxylase OS=Rhodobacter capsulatus (strain ATCC BAA-309 / NBRC 16581 / SB1003) GN=ldc PE=3 SV=1	D5AMW9	ldc	0.0307202	1.06639	+		26.9373	28.2565	27.5545	28.6248	27.9355	28.7452		3	5	5	7	6	12	3	5	5	7	6	12
>tr|D5APF3|D5APF3_RHOCB Methyl-accepting chemotaxis protein McpA-1 OS=Rhodobacter capsulatus (strain ATCC BAA-309 / NBRC 16581 / SB1003) GN=mcpA1 PE=4 SV=1	D5APF3	mcpA1	0.03471	-1.08041	+		27.4304	25.5406	26.659	25.9429	26.342	25.7065		9	4	5	3	3	5	8	3	5	3	3	5
>tr|D5AS30|D5AS30_RHOCB Cell division protein FtsK OS=Rhodobacter capsulatus (strain ATCC BAA-309 / NBRC 16581 / SB1003) GN=ftsK PE=3 SV=1	D5AS30	ftsK	0.0424762	-2.13587	+		29.3271	28.6133	29.2328	26.3802	29.3347	26.4934		16	11	12	6	12	7	16	11	12	6	12	7
>tr|D5ANE7|D5ANE7_RHOCB Carbonic anhydrase OS=Rhodobacter capsulatus (strain ATCC BAA-309 / NBRC 16581 / SB1003) GN=cynT PE=3 SV=1	D5ANE7	cynT	0.0450496	1.17222	+		29.0605	30.2773	29.0731	29.4476	28.0913	30.0166		5	2	4	3	2	9	5	2	4	3	2	9
>sp|O68032|SBCC_RHOCB Nuclease SbcCD subunit C OS=Rhodobacter capsulatus (strain ATCC BAA-309 / NBRC 16581 / SB1003) GN=sbcC PE=3 SV=1	O68032	sbcC	0.0458134	-1.21532	+		27.6874	26.9858	27.9095	26.7015	27.4084	25.6721		9	6	12	7	7	2	9	6	12	7	7	2
>tr|D5AU71|D5AU71_RHOCB Chemotaxis protein CheA-2 OS=Rhodobacter capsulatus (strain ATCC BAA-309 / NBRC 16581 / SB1003) GN=cheA2 PE=4 SV=1	D5AU71	cheA2	0.0473133	-1.11009	+		29.8078	28.0999	29.2461	28.3208	28.5393	27.8422		12	8	10	6	9	7	12	8	10	6	9	7
>sp|P26168|BCHE_RHOCB Anaerobic magnesium-protoporphyrin IX monomethyl ester [oxidative] cyclase OS=Rhodobacter capsulatus (strain ATCC BAA-309 / NBRC 16581 / SB1003) GN=bchE PE=3 SV=1	P26168	bchE	1.0671e-05	-0.94533			33.4982	32.5529	33.5491	32.5429	33.5259	32.6414		26	16	23	16	25	24	26	16	23	16	25	24
>tr|D5AQ57|D5AQ57_RHOCB Protein PhnA OS=Rhodobacter capsulatus (strain ATCC BAA-309 / NBRC 16581 / SB1003) GN=phnA PE=4 SV=1	D5AQ57	phnA	5.77913e-05	0.44835			27.5064	27.9451	27.5416	27.9425	27.4581	27.9636		2	2	2	2	2	2	2	2	2	2	2	2
>tr|D5AUI7|D5AUI7_RHOCB FeS assembly protein SufB OS=Rhodobacter capsulatus (strain ATCC BAA-309 / NBRC 16581 / SB1003) GN=sufB PE=4 SV=1	D5AUI7	sufB	0.000206489	0.563544			32.4773	32.9701	32.4501	33.0172	32.3433	32.974		22	26	23	26	19	25	22	26	23	26	19	25
>tr|D5AUG7|D5AUG7_RHOCB Uncharacterized protein OS=Rhodobacter capsulatus (strain ATCC BAA-309 / NBRC 16581 / SB1003) GN=RCAP_rcc01861 PE=4 SV=1	D5AUG7	RCAP_rcc01861	0.000250297	0.64835			28.1203	28.6407	28.0809	28.8029	28.0796	28.7822		9	12	9	9	8	12	9	12	9	9	8	12
>tr|D5ALR9|D5ALR9_RHOCB Protein HflC OS=Rhodobacter capsulatus (strain ATCC BAA-309 / NBRC 16581 / SB1003) GN=hflC PE=3 SV=1	D5ALR9	hflC	0.000260464	0.795891			32.7205	33.3453	32.6469	33.5056	32.6332	33.5374		25	21	22	22	19	28	25	21	22	22	19	28
>tr|D5AKK4|D5AKK4_RHOCB 3-isopropylmalate dehydratase large subunit OS=Rhodobacter capsulatus (strain ATCC BAA-309 / NBRC 16581 / SB1003) GN=leuC PE=3 SV=1	D5AKK4	leuC	0.000282163	-0.744474			33.2796	32.6026	33.3354	32.4772	33.1767	32.4785		14	11	14	11	15	13	14	11	14	11	15	13
>tr|D5AP98|D5AP98_RHOCB Oligopeptide ABC transporter, permease protein OppB-1 OS=Rhodobacter capsulatus (strain ATCC BAA-309 / NBRC 16581 / SB1003) GN=oppB1 PE=3 SV=1	D5AP98	oppB1	0.000298184	-0.564451			28.4195	27.8078	28.2776	27.8192	28.3644	27.7412		3	3	3	3	3	3	3	3	3	3	3	3
>tr|D5ALD3|D5ALD3_RHOCB Chaperone protein DnaK OS=Rhodobacter capsulatus (strain ATCC BAA-309 / NBRC 16581 / SB1003) GN=dnaK PE=2 SV=1	D5ALD3	dnaK	0.0003137	0.910892			34.2967	35.2056	34.2739	35.2853	34.4993	35.3115		39	42	35	40	34	51	39	42	35	40	34	51
>tr|D5ATI2|D5ATI2_RHOCB Uncharacterized protein OS=Rhodobacter capsulatus (strain ATCC BAA-309 / NBRC 16581 / SB1003) GN=RCAP_rcc01526 PE=4 SV=1	D5ATI2	RCAP_rcc01526	0.000349366	-0.674367			30.7953	30.2772	30.9624	30.2069	30.9123	30.1629		11	7	10	6	10	8	11	7	10	6	10	8
>tr|D5ATK6|D5ATK6_RHOCB Peptidase, M23B subfamily OS=Rhodobacter capsulatus (strain ATCC BAA-309 / NBRC 16581 / SB1003) GN=RCAP_rcc01550 PE=4 SV=1	D5ATK6	RCAP_rcc01550	0.00056812	-0.977368			30.744	29.6041	30.7078	29.7634	30.4745	29.6266		17	15	18	14	13	14	17	15	18	14	13	14
>tr|D5ATA0|D5ATA0_RHOCB Ribonucleoside-diphosphate reductase NrdJ-2 (Adenosylcobalamin-dependen) OS=Rhodobacter capsulatus (strain ATCC BAA-309 / NBRC 16581 / SB1003) GN=nrdJ2 PE=4 SV=1	D5ATA0	nrdJ2	0.000575218	-0.979847			31.2505	30.1135	31.1237	30.1829	31.266	30.4043		23	17	21	15	20	18	23	17	21	15	20	18
>tr|D5ARB1|D5ARB1_RHOCB ATP-dependent zinc metalloprotease FtsH OS=Rhodobacter capsulatus (strain ATCC BAA-309 / NBRC 16581 / SB1003) GN=ftsH PE=3 SV=1	D5ARB1	ftsH	0.000615248	0.653266			33.2176	33.9382	33.352	33.9562	33.4126	34.0477		30	36	31	31	29	41	30	36	31	31	29	41
>tr|D5AN67|D5AN67_RHOCB Penicillin-binding protein 4 OS=Rhodobacter capsulatus (strain ATCC BAA-309 / NBRC 16581 / SB1003) GN=dacB PE=4 SV=1	D5AN67	dacB	0.000706754	-0.994361			29.1462	28.2186	29.3016	28.3894	29.2028	28.0595		11	6	13	8	9	7	11	6	13	8	9	7
>tr|D5AQL0|D5AQL0_RHOCB 3,4-dihydroxy-2-butanone 4-phosphate synthase OS=Rhodobacter capsulatus (strain ATCC BAA-309 / NBRC 16581 / SB1003) GN=ribAB PE=3 SV=1	D5AQL0	ribAB	0.000765067	0.27586			33.0191	33.2245	32.9954	33.2837	32.9881	33.322		24	20	21	19	23	23	24	20	21	19	23	23
>tr|D5AKJ8|D5AKJ8_RHOCB C-terminal processing peptidase OS=Rhodobacter capsulatus (strain ATCC BAA-309 / NBRC 16581 / SB1003) GN=ctpA PE=3 SV=1	D5AKJ8	ctpA	0.00083743	0.23823			32.715	32.9595	32.7401	32.9871	32.6889	32.9121		21	22	20	24	19	23	21	22	20	24	19	23
>tr|D5AL99|D5AL99_RHOCB ABC transporter, ATP-binding/permease protein OS=Rhodobacter capsulatus (strain ATCC BAA-309 / NBRC 16581 / SB1003) GN=RCAP_rcc00190 PE=4 SV=1	D5AL99	RCAP_rcc00190	0.000956595	0.915452			30.4458	31.2713	30.5261	31.5237	30.633	31.5562		11	16	9	18	11	19	10	16	9	18	10	18
>tr|D5AKF7|D5AKF7_RHOCB ATP-dependent protease ATPase subunit HslU OS=Rhodobacter capsulatus (strain ATCC BAA-309 / NBRC 16581 / SB1003) GN=hslU PE=3 SV=1	D5AKF7	hslU	0.00104874	0.762374			30.617	31.4295	30.5151	31.4617	30.7101	31.2382		13	17	12	14	14	18	13	17	12	14	14	18
>tr|D5ARA3|D5ARA3_RHOCB Octaprenyl-diphosphate synthase OS=Rhodobacter capsulatus (strain ATCC BAA-309 / NBRC 16581 / SB1003) GN=ispB PE=3 SV=1	D5ARA3	ispB	0.00105191	-0.688022			31.1294	30.4207	31.3101	30.6289	31.1794	30.5053		13	9	12	11	9	13	13	9	12	11	9	13
>tr|D5ATY0|D5ATY0_RHOCB Glutamine synthetase OS=Rhodobacter capsulatus (strain ATCC BAA-309 / NBRC 16581 / SB1003) GN=glnA3 PE=3 SV=1	D5ATY0	glnA3	0.00106519	-0.344804			34.4366	34.0819	34.3825	33.998	34.4207	34.1255		22	25	23	26	20	25	22	25	23	26	20	25
>tr|D5AR70|D5AR70_RHOCB Phenylalanine--tRNA ligase beta subunit OS=Rhodobacter capsulatus (strain ATCC BAA-309 / NBRC 16581 / SB1003) GN=pheT PE=3 SV=1	D5AR70	pheT	0.00140902	-0.216173			33.1189	32.8302	33.0533	32.8656	33.0682	32.896		25	20	21	19	20	25	25	20	21	19	20	25
>tr|D5ALR8|D5ALR8_RHOCB HflK protein OS=Rhodobacter capsulatus (strain ATCC BAA-309 / NBRC 16581 / SB1003) GN=hflK PE=4 SV=1	D5ALR8	hflK	0.00142408	0.940622			33.4507	34.304	33.4659	34.4404	33.1816	34.1757		23	29	23	30	22	29	23	29	23	30	22	29
>tr|D5AT11|D5AT11_RHOCB ABC transporter, ATP-binding protein OS=Rhodobacter capsulatus (strain ATCC BAA-309 / NBRC 16581 / SB1003) GN=RCAP_rcc01372 PE=3 SV=1	D5AT11	RCAP_rcc01372	0.00157364	-0.447115			29.2146	28.822	29.1967	28.8563	29.3411	28.7328		6	5	7	6	6	8	6	5	7	6	6	8
>tr|D5AUP1|D5AUP1_RHOCB UDP-GlcNAc 4-epimerase OS=Rhodobacter capsulatus (strain ATCC BAA-309 / NBRC 16581 / SB1003) GN=gne PE=4 SV=1	D5AUP1	gne	0.00157571	-0.407684			28.0544	27.6592	27.9496	27.5183	27.9594	27.5629		4	5	4	5	4	5	4	5	4	5	4	5
>tr|D5AMD1|D5AMD1_RHOCB 10 kDa chaperonin OS=Rhodobacter capsulatus (strain ATCC BAA-309 / NBRC 16581 / SB1003) GN=groS PE=3 SV=1	D5AMD1	groS	0.00161187	0.901685			33.749	34.5399	33.4256	34.5992	33.799	34.5395		8	9	8	10	8	9	8	9	8	10	8	9
>tr|D5ART9|D5ART9_RHOCB Pyruvate carboxylase OS=Rhodobacter capsulatus (strain ATCC BAA-309 / NBRC 16581 / SB1003) GN=pyc PE=4 SV=1	D5ART9	pyc	0.00187469	0.801373			31.7216	32.7489	31.7303	32.5796	31.8956	32.423		33	40	33	40	28	43	33	40	33	40	28	43
>tr|D5ASB1|D5ASB1_RHOCB Polyamine ABC transporter, permease protein PotB-1 OS=Rhodobacter capsulatus (strain ATCC BAA-309 / NBRC 16581 / SB1003) GN=potB1 PE=3 SV=1	D5ASB1	potB1	0.00200705	-0.734252			30.649	29.9955	30.5674	29.9224	30.573	29.6687		8	7	9	5	7	6	8	7	9	5	7	6
>tr|D5AVC6|D5AVC6_RHOCB Polar amino acid ABC transporter, periplasmic polar amino acid-binding protein OS=Rhodobacter capsulatus (strain ATCC BAA-309 / NBRC 16581 / SB1003) GN=RCAP_rcp00003 PE=4 SV=1	D5AVC6	RCAP_rcp00003	0.00203082	-0.477941			35.6268	34.985	35.5278	35.1408	35.5886	35.1836		19	18	20	20	19	18	19	18	20	20	19	18
>tr|D5ALP2|D5ALP2_RHOCB Monosacharide ABC transporter, periplasmic monosacharide-binding protein OS=Rhodobacter capsulatus (strain ATCC BAA-309 / NBRC 16581 / SB1003) GN=RCAP_rcc02373 PE=4 SV=1	D5ALP2	RCAP_rcc02373	0.00204294	-0.348743			32.9397	32.5026	32.9186	32.5254	32.8079	32.5921		9	9	10	10	8	10	9	9	10	10	8	10
>tr|D5ANE5|D5ANE5_RHOCB Leucyl aminopeptidase-3 OS=Rhodobacter capsulatus (strain ATCC BAA-309 / NBRC 16581 / SB1003) GN=pepA3 PE=3 SV=1	D5ANE5	pepA3	0.00209518	-0.331266			30.8043	30.5432	30.8243	30.5523	30.927	30.4664		13	12	13	12	11	15	13	12	13	12	11	15
>tr|D5ASN4|D5ASN4_RHOCB Band 7 protein family OS=Rhodobacter capsulatus (strain ATCC BAA-309 / NBRC 16581 / SB1003) GN=RCAP_rcc03401 PE=4 SV=1	D5ASN4	RCAP_rcc03401	0.00209813	0.876906			30.6629	31.6328	30.8136	31.789	31.0571	31.7424		8	10	9	8	8	13	8	10	9	8	8	13
>tr|D5AQB3|D5AQB3_RHOCB Uncharacterized protein OS=Rhodobacter capsulatus (strain ATCC BAA-309 / NBRC 16581 / SB1003) GN=RCAP_rcc00935 PE=4 SV=1	D5AQB3	RCAP_rcc00935	0.00234688	-0.969646			32.01	31.3881	32.2969	31.2838	32.432	31.158		10	9	11	11	9	10	10	9	11	11	9	10
>tr|D5ASP6|D5ASP6_RHOCB Peroxiredoxin OS=Rhodobacter capsulatus (strain ATCC BAA-309 / NBRC 16581 / SB1003) GN=RCAP_rcc03413 PE=4 SV=1	D5ASP6	RCAP_rcc03413	0.00238458	0.88944			32.6161	33.8166	32.9967	33.7668	32.9564	33.6541		7	9	6	9	7	10	7	9	6	9	7	10
>tr|D5ASU9|D5ASU9_RHOCB Uncharacterized protein OS=Rhodobacter capsulatus (strain ATCC BAA-309 / NBRC 16581 / SB1003) GN=RCAP_rcc03466 PE=4 SV=1	D5ASU9	RCAP_rcc03466	0.00247409	-0.922626			29.8052	28.6566	29.671	28.8411	29.4061	28.6166		6	5	8	4	5	7	6	5	8	4	5	7
>tr|D5AR60|D5AR60_RHOCB Cold shock-like protein CspD OS=Rhodobacter capsulatus (strain ATCC BAA-309 / NBRC 16581 / SB1003) GN=cspD PE=4 SV=1	D5AR60	cspD	0.00249919	-0.561553			32.8616	32.3618	32.963	32.5184	33.0541	32.3139		4	3	3	3	4	4	3	3	3	3	3	3
>tr|D5AMZ7|D5AMZ7_RHOCB Peptidyl-dipeptidase Dcp OS=Rhodobacter capsulatus (strain ATCC BAA-309 / NBRC 16581 / SB1003) GN=dcp PE=3 SV=1	D5AMZ7	dcp	0.00250404	0.843332			30.689	31.4731	30.8426	31.5018	30.7495	31.8363		14	16	13	16	10	21	14	16	13	16	10	21
>sp|P26172|BCHP_RHOCB Geranylgeranyl diphosphate reductase OS=Rhodobacter capsulatus (strain ATCC BAA-309 / NBRC 16581 / SB1003) GN=bchP PE=3 SV=1	P26172	bchP	0.00251602	-0.811331			32.5532	31.9214	32.5207	31.5073	32.5097	31.7209		22	16	18	17	19	18	22	16	18	17	19	18
>tr|D5AQ25|D5AQ25_RHOCB Dipeptide ABC transporter, permease protein DppB OS=Rhodobacter capsulatus (strain ATCC BAA-309 / NBRC 16581 / SB1003) GN=dppB PE=3 SV=1	D5AQ25	dppB	0.00254779	-0.276348			27.9312	27.6418	27.9655	27.6163	27.8314	27.6411		2	4	4	4	2	4	2	4	4	4	2	4
>tr|D5APD9|D5APD9_RHOCB Poly(3-hydroxyalkanoate) polymerase OS=Rhodobacter capsulatus (strain ATCC BAA-309 / NBRC 16581 / SB1003) GN=phbC PE=4 SV=1	D5APD9	phbC	0.00258103	0.673198			31.5047	32.2914	31.5136	32.194	31.4162	31.9688		22	16	20	19	17	24	22	16	20	19	17	24
>tr|D5AL93|D5AL93_RHOCB Outer membrane efflux protein OS=Rhodobacter capsulatus (strain ATCC BAA-309 / NBRC 16581 / SB1003) GN=RCAP_rcc00184 PE=4 SV=1	D5AL93	RCAP_rcc00184	0.00260611	-0.923354			28.9889	28.0162	28.885	28.3077	29.1381	27.918		10	6	6	7	7	6	10	6	6	7	7	6
>tr|D5ALS1|D5ALS1_RHOCB Protease Do OS=Rhodobacter capsulatus (strain ATCC BAA-309 / NBRC 16581 / SB1003) GN=degP PE=4 SV=1	D5ALS1	degP	0.00262733	0.895234			33.298	34.5219	33.4124	34.1767	33.406	34.1035		19	23	18	22	19	23	19	23	18	22	19	23
>sp|P26169|BCHJ_RHOCB Bacteriochlorophyll synthase 23 kDa chain OS=Rhodobacter capsulatus (strain ATCC BAA-309 / NBRC 16581 / SB1003) GN=bchJ PE=4 SV=1	P26169	bchJ	0.00267912	-0.882848			29.2178	28.4819	29.1961	28.5193	29.3774	28.1415		5	5	4	2	6	5	5	5	4	2	6	5
>tr|D5AQ30|D5AQ30_RHOCB ATP-dependent RNA helicase SrmB OS=Rhodobacter capsulatus (strain ATCC BAA-309 / NBRC 16581 / SB1003) GN=srmB PE=3 SV=1	D5AQ30	srmB	0.00277872	-0.359312			31.9825	31.7006	31.9606	31.6741	32.1026	31.5932		26	25	22	24	21	28	26	25	22	24	21	28
>sp|P17054|CRTI_RHOCB Phytoene desaturase (neurosporene-forming) OS=Rhodobacter capsulatus (strain ATCC BAA-309 / NBRC 16581 / SB1003) GN=crtI PE=1 SV=1	P17054	crtI	0.00291672	0.652237			33.3247	33.9735	33.2116	33.7113	33.1868	33.995		22	24	21	22	19	27	22	24	21	22	19	27
>tr|D5AT87|D5AT87_RHOCB 4-hydroxy-3-methylbut-2-en-1-yl diphosphate synthase (flavodoxin) OS=Rhodobacter capsulatus (strain ATCC BAA-309 / NBRC 16581 / SB1003) GN=ispG PE=3 SV=1	D5AT87	ispG	0.0029704	0.506096			32.5359	33.1541	32.4639	33.035	32.6854	33.0144		14	15	15	15	14	17	14	15	15	15	14	17
>tr|D5AP62|D5AP62_RHOCB Ribonuclease R OS=Rhodobacter capsulatus (strain ATCC BAA-309 / NBRC 16581 / SB1003) GN=rnr PE=3 SV=1	D5AP62	rnr	0.00300361	-0.377446			29.4819	29.165	29.395	29.0903	29.5623	29.0516		15	9	10	9	8	12	15	9	10	9	8	12
>tr|D5ALH6|D5ALH6_RHOCB Peptidase, M16 family OS=Rhodobacter capsulatus (strain ATCC BAA-309 / NBRC 16581 / SB1003) GN=RCAP_rcc00267 PE=4 SV=1	D5ALH6	RCAP_rcc00267	0.00309161	0.845153			31.7966	32.7086	31.5082	32.3658	31.7229	32.4887		14	14	14	13	11	21	14	14	14	13	11	21
>tr|D5AND2|D5AND2_RHOCB LPS-assembly protein LptD OS=Rhodobacter capsulatus (strain ATCC BAA-309 / NBRC 16581 / SB1003) GN=lptD PE=3 SV=1	D5AND2	lptD	0.00324392	-0.652045			29.3886	28.5342	29.241	28.5382	29.1877	28.7889		14	7	11	8	10	11	14	7	11	8	10	11
>tr|D5ATL4|D5ATL4_RHOCB UvrABC system protein A OS=Rhodobacter capsulatus (strain ATCC BAA-309 / NBRC 16581 / SB1003) GN=uvrA PE=3 SV=1	D5ATL4	uvrA	0.00326462	0.570408			30.9465	31.4586	31.0554	31.476	30.9347	31.7133		25	25	22	26	24	39	25	25	22	26	24	39
>tr|D5ALW7|D5ALW7_RHOCB Heparinase II/III family protein OS=Rhodobacter capsulatus (strain ATCC BAA-309 / NBRC 16581 / SB1003) GN=RCAP_rcc00272 PE=4 SV=1	D5ALW7	RCAP_rcc00272	0.00331819	-0.364552			28.823	28.4551	28.7248	28.3	28.7077	28.4067		10	10	6	10	12	9	10	10	6	10	12	9
>tr|D5ATL9|D5ATL9_RHOCB 3-hydroxyisobutyryl-CoA hydrolase OS=Rhodobacter capsulatus (strain ATCC BAA-309 / NBRC 16581 / SB1003) GN=RCAP_rcc01563 PE=4 SV=1	D5ATL9	RCAP_rcc01563	0.00340174	0.368781			27.9426	28.4095	28.1002	28.4558	28.1256	28.4094		2	5	4	6	4	5	2	5	4	6	4	5
>tr|D5AVB4|D5AVB4_RHOCB C4-dicarboxylate transport transcriptional regulatory protein DctD OS=Rhodobacter capsulatus (strain ATCC BAA-309 / NBRC 16581 / SB1003) GN=dctD PE=4 SV=1	D5AVB4	dctD	0.00359176	-0.34132			32.7707	32.4704	32.6863	32.3536	32.6967	32.3057		22	17	18	16	17	21	22	17	18	16	17	21
>tr|D5ALB9|D5ALB9_RHOCB Ubiquinone biosynthesis O-methyltransferase OS=Rhodobacter capsulatus (strain ATCC BAA-309 / NBRC 16581 / SB1003) GN=ubiG PE=3 SV=1	D5ALB9	ubiG	0.00363022	0.532235			31.2943	31.7776	31.1223	31.6662	31.313	31.8825		17	13	14	12	16	16	17	13	14	12	16	16
>tr|D5ATC9|D5ATC9_RHOCB DNA helicase OS=Rhodobacter capsulatus (strain ATCC BAA-309 / NBRC 16581 / SB1003) GN=uvrD PE=3 SV=1	D5ATC9	uvrD	0.00369694	0.289957			29.7952	30.1235	29.8718	30.1777	29.9468	30.1826		18	20	19	23	13	26	18	20	19	23	13	26
>tr|D5ARL6|D5ARL6_RHOCB Tryptophan synthase beta chain OS=Rhodobacter capsulatus (strain ATCC BAA-309 / NBRC 16581 / SB1003) GN=trpB PE=3 SV=1	D5ARL6	trpB	0.00392246	0.496372			32.4637	32.8719	32.296	32.7966	32.1972	32.7774		17	18	19	20	18	25	17	18	19	20	18	25
>tr|D5AP40|D5AP40_RHOCB Adenylyl-sulfate kinase OS=Rhodobacter capsulatus (strain ATCC BAA-309 / NBRC 16581 / SB1003) GN=sat PE=3 SV=1	D5AP40	sat	0.00398164	-0.179569			33.3499	33.2505	33.4337	33.2167	33.4248	33.2025		27	22	26	25	24	31	27	22	26	25	24	31
>tr|D5AT22|D5AT22_RHOCB UDP-glucose 6-dehydrogenase OS=Rhodobacter capsulatus (strain ATCC BAA-309 / NBRC 16581 / SB1003) GN=ugd PE=3 SV=1	D5AT22	ugd	0.00402057	-0.439779			30.8948	30.3554	30.8037	30.5622	30.9188	30.3804		14	12	12	10	14	14	14	12	12	10	14	14
>sp|P26163|BCHB_RHOCB Light-independent protochlorophyllide reductase subunit B OS=Rhodobacter capsulatus (strain ATCC BAA-309 / NBRC 16581 / SB1003) GN=bchB PE=1 SV=1	P26163	bchB	0.00426487	-0.778156			31.9526	31.3647	32.3516	31.5192	32.2786	31.3644		19	14	18	13	17	20	19	14	18	13	17	20
>tr|D5AS33|D5AS33_RHOCB 2-octaprenyl-3-methyl-6-methoxy-1,4-benzoquinol hydroxylase OS=Rhodobacter capsulatus (strain ATCC BAA-309 / NBRC 16581 / SB1003) GN=ubiF PE=4 SV=1	D5AS33	ubiF	0.00432148	0.873166			30.3316	31.1386	30.6447	31.2619	30.2317	31.427		14	13	15	11	12	16	14	13	15	11	12	16
>tr|D5AP53|D5AP53_RHOCB Uncharacterized protein OS=Rhodobacter capsulatus (strain ATCC BAA-309 / NBRC 16581 / SB1003) GN=RCAP_rcc02829 PE=4 SV=1	D5AP53	RCAP_rcc02829	0.00435446	0.357625			26.9632	27.1961	26.9709	27.3044	26.8439	27.3503		3	3	3	4	2	4	3	3	3	4	2	4
>tr|D5AQ02|D5AQ02_RHOCB Cell division protein FtsQ OS=Rhodobacter capsulatus (strain ATCC BAA-309 / NBRC 16581 / SB1003) GN=ftsQ PE=3 SV=1	D5AQ02	ftsQ	0.00443489	-0.695755			27.8064	27.1019	27.9027	27.307	27.7201	26.9332		9	2	6	4	6	5	9	2	6	4	6	5
>tr|D5ATE3|D5ATE3_RHOCB Probable protein kinase UbiB OS=Rhodobacter capsulatus (strain ATCC BAA-309 / NBRC 16581 / SB1003) GN=ubiB PE=3 SV=1	D5ATE3	ubiB	0.00444693	0.823671			29.527	30.3255	29.344	30.101	29.1318	30.0474		17	14	10	13	13	23	17	14	10	13	13	23
>tr|D5ARU0|D5ARU0_RHOCB Peptidoglycan binding domain protein OS=Rhodobacter capsulatus (strain ATCC BAA-309 / NBRC 16581 / SB1003) GN=RCAP_rcc01204 PE=4 SV=1	D5ARU0	RCAP_rcc01204	0.0045926	-0.635381			30.066	29.2118	29.8905	29.42	30.0986	29.5173		9	8	10	8	6	8	9	8	10	8	6	8
>tr|D5AQ11|D5AQ11_RHOCB Acetate kinase OS=Rhodobacter capsulatus (strain ATCC BAA-309 / NBRC 16581 / SB1003) GN=ackA PE=3 SV=1	D5AQ11	ackA	0.00469793	-0.7676			30.9787	30.0816	30.716	29.9361	30.5496	29.9238		12	9	9	6	9	11	12	9	9	6	9	11
>tr|D5AT04|D5AT04_RHOCB MORN repeat family protein OS=Rhodobacter capsulatus (strain ATCC BAA-309 / NBRC 16581 / SB1003) GN=RCAP_rcc01365 PE=4 SV=1	D5AT04	RCAP_rcc01365	0.00474668	-0.733486			27.7379	27.3289	28.0176	26.9822	27.9135	27.1575		8	8	11	7	8	7	8	8	11	7	8	7
>tr|D5ATN1|D5ATN1_RHOCB Replicative DNA helicase OS=Rhodobacter capsulatus (strain ATCC BAA-309 / NBRC 16581 / SB1003) GN=dnaB PE=3 SV=1	D5ATN1	dnaB	0.00496227	-0.586763			29.8694	29.4004	29.7345	29.2887	30.0046	29.1592		11	8	9	10	9	10	11	8	9	10	9	10
>tr|D5AMD2|D5AMD2_RHOCB 60 kDa chaperonin OS=Rhodobacter capsulatus (strain ATCC BAA-309 / NBRC 16581 / SB1003) GN=groL PE=3 SV=1	D5AMD2	groL	0.00498558	0.631144			35.8072	36.658	36.0334	36.6254	36.1943	36.6449		39	45	42	45	39	47	39	45	42	45	39	47
>tr|D5AUZ0|D5AUZ0_RHOCB DNA gyrase subunit B OS=Rhodobacter capsulatus (strain ATCC BAA-309 / NBRC 16581 / SB1003) GN=gyrB PE=3 SV=1	D5AUZ0	gyrB	0.00502168	-0.403487			32.8194	32.4432	32.6758	32.3565	32.7544	32.2394		26	22	27	26	27	33	26	22	27	26	27	33
>tr|D5AQR1|D5AQR1_RHOCB Type I restriction-modification system RcaSBIP, M subunit OS=Rhodobacter capsulatus (strain ATCC BAA-309 / NBRC 16581 / SB1003) GN=hsdM1 PE=4 SV=1	D5AQR1	hsdM1	0.00502593	-0.335915			27.8669	27.4718	27.8821	27.6414	27.9697	27.5978		7	6	4	5	4	8	7	6	4	5	4	8
>tr|D5AN86|D5AN86_RHOCB Uncharacterized protein OS=Rhodobacter capsulatus (strain ATCC BAA-309 / NBRC 16581 / SB1003) GN=RCAP_rcc02646 PE=4 SV=1	D5AN86	RCAP_rcc02646	0.00516693	-0.327892			29.7506	29.28	29.6184	29.3156	29.6266	29.4162		2	2	2	2	2	2	2	2	2	2	2	2
>tr|D5AN75|D5AN75_RHOCB Uncharacterized protein OS=Rhodobacter capsulatus (strain ATCC BAA-309 / NBRC 16581 / SB1003) GN=RCAP_rcc02635 PE=4 SV=1	D5AN75	RCAP_rcc02635	0.00542861	0.538016			27.5624	28.021	27.6543	28.3375	27.6392	28.1114		4	4	4	4	4	2	4	4	4	4	4	2
>tr|D5APM9|D5APM9_RHOCB Glycolate oxidase iron-sulfur subunit OS=Rhodobacter capsulatus (strain ATCC BAA-309 / NBRC 16581 / SB1003) GN=glcF PE=4 SV=1	D5APM9	glcF	0.00547718	0.46901			26.0059	26.5314	25.876	26.2978	25.868	26.3277		3	2	3	2	2	4	3	2	3	2	2	4
>tr|D5AKP5|D5AKP5_RHOCB Uncharacterized protein OS=Rhodobacter capsulatus (strain ATCC BAA-309 / NBRC 16581 / SB1003) GN=RCAP_rcc00122 PE=4 SV=1	D5AKP5	RCAP_rcc00122	0.0055846	-0.658841			27.05	26.3629	26.9996	26.6081	27.3072	26.4093		5	4	4	6	3	3	5	4	4	6	3	3
>tr|D5AQ80|D5AQ80_RHOCB Transcriptional regulator, XRE family OS=Rhodobacter capsulatus (strain ATCC BAA-309 / NBRC 16581 / SB1003) GN=RCAP_rcc00902 PE=4 SV=1	D5AQ80	RCAP_rcc00902	0.00575374	-0.573878			27.6028	26.8192	27.543	27.1666	27.6304	27.0688		8	5	4	6	4	4	8	5	4	6	4	4
>tr|D5AN52|D5AN52_RHOCB 5-hydroxyisourate hydrolase OS=Rhodobacter capsulatus (strain ATCC BAA-309 / NBRC 16581 / SB1003) GN=RCAP_rcc02612 PE=3 SV=1	D5AN52	RCAP_rcc02612	0.00579094	-0.934085			29.4104	28.1475	29.1562	28.2711	29.3223	28.668		2	3	2	3	2	3	2	3	2	3	2	3
>sp|P26173|IDI_RHOCB Isopentenyl-diphosphate Delta-isomerase OS=Rhodobacter capsulatus (strain ATCC BAA-309 / NBRC 16581 / SB1003) GN=idi PE=1 SV=1	P26173	idi	0.00588996	-0.68836			29.2976	28.4707	29.3495	28.445	29.108	28.7742		5	5	4	5	4	5	5	5	4	5	4	5
>tr|D5ATQ6|D5ATQ6_RHOCB N-ethylmaleimide reductase OS=Rhodobacter capsulatus (strain ATCC BAA-309 / NBRC 16581 / SB1003) GN=nemA PE=4 SV=1	D5ATQ6	nemA	0.00597132	0.323288			32.3197	32.6421	32.2441	32.484	32.1862	32.5937		14	16	15	15	13	20	14	16	15	15	13	20
>tr|D5AUD6|D5AUD6_RHOCB Fructose-bisphosphate aldolase OS=Rhodobacter capsulatus (strain ATCC BAA-309 / NBRC 16581 / SB1003) GN=fba PE=3 SV=1	D5AUD6	fba	0.00597157	0.980394			31.54	32.5352	31.8063	32.428	31.1809	32.5053		12	11	13	13	8	16	12	11	13	13	8	16
>tr|D5ARE5|D5ARE5_RHOCB Polysaccharide biosynthesis/export protein family OS=Rhodobacter capsulatus (strain ATCC BAA-309 / NBRC 16581 / SB1003) GN=RCAP_rcc03226 PE=4 SV=1	D5ARE5	RCAP_rcc03226	0.00604943	-0.54115			31.6551	30.8749	31.4764	30.9789	31.5154	31.1696		11	9	11	10	12	11	11	9	11	10	12	11
>tr|D5ANX4|D5ANX4_RHOCB Uncharacterized protein OS=Rhodobacter capsulatus (strain ATCC BAA-309 / NBRC 16581 / SB1003) GN=RCAP_rcc02750 PE=4 SV=1	D5ANX4	RCAP_rcc02750	0.00614292	0.835663			31.6604	32.7318	31.7729	32.7046	31.7523	32.2561		7	9	10	8	10	11	7	9	10	8	10	11
>tr|D5AQH7|D5AQH7_RHOCB Lipoprotein, putative OS=Rhodobacter capsulatus (strain ATCC BAA-309 / NBRC 16581 / SB1003) GN=RCAP_rcc03042 PE=4 SV=1	D5AQH7	RCAP_rcc03042	0.00655907	-0.620714			30.9877	30.2956	30.7615	30.3497	30.7949	30.0367		7	7	7	4	7	6	7	7	7	4	7	6
>tr|D5ANF9|D5ANF9_RHOCB BolA family protein OS=Rhodobacter capsulatus (strain ATCC BAA-309 / NBRC 16581 / SB1003) GN=RCAP_rcc00548 PE=3 SV=1	D5ANF9	RCAP_rcc00548	0.00666696	0.805524			31.5779	32.371	31.8639	32.3819	31.3284	32.4338		5	5	5	5	5	6	5	5	5	5	5	6
>tr|D5ALU1|D5ALU1_RHOCB Uncharacterized protein OS=Rhodobacter capsulatus (strain ATCC BAA-309 / NBRC 16581 / SB1003) GN=RCAP_rcc02422 PE=4 SV=1	D5ALU1	RCAP_rcc02422	0.00673144	-0.395222			27.0965	26.656	27.0651	26.8502	27.2233	26.693		4	5	4	5	6	5	4	5	4	5	6	5
>sp|P28183|SAHH_RHOCB Adenosylhomocysteinase OS=Rhodobacter capsulatus (strain ATCC BAA-309 / NBRC 16581 / SB1003) GN=ahcY PE=3 SV=2	P28183	ahcY	0.00685715	-0.159101			33.9121	33.7632	33.9334	33.7653	33.8592	33.6988		21	22	24	19	20	23	21	22	24	19	20	23
>tr|D5ALC4|D5ALC4_RHOCB Translation initiation factor IF-2 OS=Rhodobacter capsulatus (strain ATCC BAA-309 / NBRC 16581 / SB1003) GN=infB PE=3 SV=1	D5ALC4	infB	0.00693894	0.347417			33.3122	33.7952	33.3457	33.7108	33.3767	33.5709		35	36	37	35	34	37	35	36	37	35	34	37
>tr|D5ATR7|D5ATR7_RHOCB Peptidase, M48 family OS=Rhodobacter capsulatus (strain ATCC BAA-309 / NBRC 16581 / SB1003) GN=RCAP_rcc01611 PE=3 SV=1	D5ATR7	RCAP_rcc01611	0.00700969	0.824628			26.864	27.394	26.7927	27.5213	26.6905	27.9058		3	5	4	5	3	4	3	5	4	5	3	4
>tr|D5AUI5|D5AUI5_RHOCB FeS assembly ATPase SufC OS=Rhodobacter capsulatus (strain ATCC BAA-309 / NBRC 16581 / SB1003) GN=sufC PE=4 SV=1	D5AUI5	sufC	0.00731245	0.866547			33.6114	34.3761	33.8529	34.6976	33.3862	34.3765		17	16	15	17	14	19	17	16	15	17	14	19
>tr|D5AST0|D5AST0_RHOCB D-3-phosphoglycerate dehydrogenase OS=Rhodobacter capsulatus (strain ATCC BAA-309 / NBRC 16581 / SB1003) GN=serA PE=3 SV=1	D5AST0	serA	0.00742867	0.330861			34.8706	35.1744	35.0273	35.3207	34.8947	35.2901		34	34	34	30	32	35	34	34	34	30	32	35
>tr|D5AQD1|D5AQD1_RHOCB Dihydroxy-acid dehydratase OS=Rhodobacter capsulatus (strain ATCC BAA-309 / NBRC 16581 / SB1003) GN=ilvD PE=3 SV=1	D5AQD1	ilvD	0.00746087	-0.269861			33.0517	32.657	32.9699	32.8243	33.0187	32.7494		20	21	20	18	19	23	20	21	20	18	19	23
>tr|D5ASA4|D5ASA4_RHOCB Carbamoyl-phosphate synthase small chain OS=Rhodobacter capsulatus (strain ATCC BAA-309 / NBRC 16581 / SB1003) GN=carA PE=3 SV=1	D5ASA4	carA	0.00746547	-0.501683			31.6546	31.3431	31.6957	31.0059	31.7209	31.2171		9	8	10	10	9	12	9	8	10	10	9	12
>sp|P26162|BCHH_RHOCB Magnesium-chelatase subunit H OS=Rhodobacter capsulatus (strain ATCC BAA-309 / NBRC 16581 / SB1003) GN=bchH PE=3 SV=2	P26162	bchH	0.00749043	-0.746763			31.9835	31.3581	32.2572	31.6227	32.4193	31.4388		24	20	34	24	30	26	24	20	34	24	30	26
>tr|D5AUF6|D5AUF6_RHOCB Phospho-2-dehydro-3-deoxyheptonate aldolase OS=Rhodobacter capsulatus (strain ATCC BAA-309 / NBRC 16581 / SB1003) GN=aroF PE=3 SV=1	D5AUF6	aroF	0.00755398	-0.481382			32.4401	31.9914	32.6517	32.0413	32.3359	31.9509		21	18	19	20	18	21	21	18	19	20	18	21
>tr|D5ATJ2|D5ATJ2_RHOCB NADH-quinone oxidoreductase, M subunit OS=Rhodobacter capsulatus (strain ATCC BAA-309 / NBRC 16581 / SB1003) GN=nuoM PE=4 SV=1	D5ATJ2	nuoM	0.00760053	-0.864613			29.3606	28.8592	29.5511	28.6944	29.9197	28.6839		3	4	4	4	3	3	3	4	4	4	3	3
>tr|D5ALH7|D5ALH7_RHOCB Peptidase, M16 family OS=Rhodobacter capsulatus (strain ATCC BAA-309 / NBRC 16581 / SB1003) GN=RCAP_rcc00268 PE=3 SV=1	D5ALH7	RCAP_rcc00268	0.00766605	0.619275			32.1185	32.5925	31.9232	32.4881	31.7005	32.5195		21	22	20	20	17	23	21	22	20	20	17	23
>tr|D5AMP8|D5AMP8_RHOCB Phosphoenolpyruvate-protein phosphotransferase PtsP OS=Rhodobacter capsulatus (strain ATCC BAA-309 / NBRC 16581 / SB1003) GN=ptsP PE=3 SV=1	D5AMP8	ptsP	0.00771913	-0.337865			30.5739	30.2393	30.4873	30.3109	30.6244	30.1218		16	15	15	16	15	19	16	15	15	16	15	19
>tr|D5AP14|D5AP14_RHOCB Transcriptional regulator, CarD family OS=Rhodobacter capsulatus (strain ATCC BAA-309 / NBRC 16581 / SB1003) GN=RCAP_rcc02790 PE=4 SV=1	D5AP14	RCAP_rcc02790	0.00794726	-0.85124			31.3064	30.4664	31.2385	30.155	31.3698	30.7397		7	5	6	5	7	6	7	5	6	5	7	6
>tr|D5AKK5|D5AKK5_RHOCB 3-isopropylmalate dehydratase small subunit OS=Rhodobacter capsulatus (strain ATCC BAA-309 / NBRC 16581 / SB1003) GN=leuD PE=3 SV=1	D5AKK5	leuD	0.00799529	-0.616063			31.8855	31.5097	31.9234	31.0893	31.8595	31.2213		11	8	10	6	8	13	11	8	10	6	8	13
>tr|D5AMT3|D5AMT3_RHOCB Uncharacterized protein OS=Rhodobacter capsulatus (strain ATCC BAA-309 / NBRC 16581 / SB1003) GN=RCAP_rcc00457 PE=4 SV=1	D5AMT3	RCAP_rcc00457	0.00826495	0.934402			29.5275	30.4222	29.8239	30.7107	29.2976	30.3193		5	5	5	5	5	5	5	5	5	5	5	5
>tr|D5AP54|D5AP54_RHOCB Acyltransferase domain protein OS=Rhodobacter capsulatus (strain ATCC BAA-309 / NBRC 16581 / SB1003) GN=RCAP_rcc02830 PE=4 SV=1	D5AP54	RCAP_rcc02830	0.00837465	-0.921305			27.5855	26.5899	27.5014	26.7612	28.0013	26.9732		4	3	3	2	2	4	4	3	3	2	2	4
>tr|D5AT02|D5AT02_RHOCB 2-isopropylmalate synthase OS=Rhodobacter capsulatus (strain ATCC BAA-309 / NBRC 16581 / SB1003) GN=leuA PE=3 SV=1	D5AT02	leuA	0.00851604	0.253665			32.2598	32.4147	32.283	32.5501	32.2432	32.5821		18	17	20	19	18	24	18	17	20	19	18	24
>tr|D5AT16|D5AT16_RHOCB Glutamine synthetase-2 OS=Rhodobacter capsulatus (strain ATCC BAA-309 / NBRC 16581 / SB1003) GN=glnA2 PE=3 SV=1	D5AT16	glnA2	0.00856929	-0.467154			30.0904	29.7561	30.2909	29.8773	30.3782	29.7247		11	10	9	11	10	12	11	10	9	11	10	12
>tr|D5AP13|D5AP13_RHOCB Glutathione-regulated potassium-efflux system protein KefC-1 OS=Rhodobacter capsulatus (strain ATCC BAA-309 / NBRC 16581 / SB1003) GN=kefC1 PE=3 SV=1	D5AP13	kefC1	0.00859447	0.860486			27.6244	28.4769	27.3061	28.4901	27.4782	28.0231		3	5	3	7	3	8	3	5	3	7	3	8
>sp|O34011|F16PA_RHOCB Fructose-1,6-bisphosphatase class 1 OS=Rhodobacter capsulatus (strain ATCC BAA-309 / NBRC 16581 / SB1003) GN=fbp PE=3 SV=2	O34011	fbp	0.00859916	0.762758			28.9937	29.7171	29.0582	29.9046	29.3713	30.0898		7	8	7	8	8	9	7	8	7	8	8	9
>tr|D5ARP8|D5ARP8_RHOCB Cytochrome c oxidase, Cbb3-type, accessory protein CcoG OS=Rhodobacter capsulatus (strain ATCC BAA-309 / NBRC 16581 / SB1003) GN=ccoG PE=4 SV=1	D5ARP8	ccoG	0.00879515	-0.511624			30.764	30.0515	30.6949	30.2079	30.7497	30.4142		9	6	9	6	8	7	9	6	9	6	8	7
>tr|D5AUW0|D5AUW0_RHOCB Uncharacterized protein OS=Rhodobacter capsulatus (strain ATCC BAA-309 / NBRC 16581 / SB1003) GN=RCAP_rcc02005 PE=4 SV=1	D5AUW0	RCAP_rcc02005	0.00889474	-0.594189			30.2921	29.7446	30.231	29.7331	30.6078	29.8706		30	22	29	28	26	27	30	22	29	28	26	27
>sp|P17055|CRTA_RHOCB Spheroidene monooxygenase OS=Rhodobacter capsulatus (strain ATCC BAA-309 / NBRC 16581 / SB1003) GN=crtA PE=1 SV=2	P17055	crtA	0.00892462	-0.653385			30.5419	30.0092	30.5596	30.1087	30.6439	29.6673		6	8	7	6	7	6	6	8	7	6	7	6
>sp|D5ANZ3|CYB_RHOCB Cytochrome b OS=Rhodobacter capsulatus (strain ATCC BAA-309 / NBRC 16581 / SB1003) GN=petB PE=1 SV=1	D5ANZ3	petB	0.00902284	0.869672			30.063	30.4944	29.8175	30.8018	29.5121	30.7055		4	2	4	2	4	4	4	2	4	2	4	4
>tr|D5ARR0|D5ARR0_RHOCB Porphobilinogen deaminase OS=Rhodobacter capsulatus (strain ATCC BAA-309 / NBRC 16581 / SB1003) GN=hemC PE=3 SV=1	D5ARR0	hemC	0.00904402	-0.414594			32.9614	32.6869	33.1441	32.693	33.2565	32.7384		17	15	17	16	17	18	17	15	17	16	17	18
>tr|D5ALH2|D5ALH2_RHOCB Two component transcriptional regulator, winged helix family OS=Rhodobacter capsulatus (strain ATCC BAA-309 / NBRC 16581 / SB1003) GN=RCAP_rcc00263 PE=4 SV=1	D5ALH2	RCAP_rcc00263	0.00926347	0.638547			30.372	30.9478	30.3818	31.2554	30.6811	31.1473		4	8	6	5	5	11	4	8	6	5	5	11
>tr|D5APZ7|D5APZ7_RHOCB UDP-N-acetylglucosamine--N-acetylmuramyl-(pentapeptide) pyrophosphoryl-undecaprenol N-acetylglucosamine transferase OS=Rhodobacter capsulatus (strain ATCC BAA-309 / NBRC 16581 / SB1003) GN=murG PE=3 SV=1	D5APZ7	murG	0.00942661	-0.567277			28.4511	27.7334	28.4209	27.6734	28.2412	28.0046		7	5	4	2	5	6	7	5	4	2	5	6
>tr|D5AKG6|D5AKG6_RHOCB Sensor histidine kinase RegB OS=Rhodobacter capsulatus (strain ATCC BAA-309 / NBRC 16581 / SB1003) GN=regB PE=4 SV=1	D5AKG6	regB	0.00943529	-0.240334			30.2435	29.945	30.2853	30.0901	30.3114	30.0841		7	7	7	7	8	10	7	7	7	7	8	10
>tr|D5ASM6|D5ASM6_RHOCB Lytic murein transglycosylase OS=Rhodobacter capsulatus (strain ATCC BAA-309 / NBRC 16581 / SB1003) GN=RCAP_rcc03393 PE=4 SV=1	D5ASM6	RCAP_rcc03393	0.00983189	-0.504403			29.495	29.1139	29.4775	28.8844	29.3307	28.7917		13	6	12	8	10	9	13	6	12	8	10	9
>tr|D5AS36|D5AS36_RHOCB Thioredoxin-2 OS=Rhodobacter capsulatus (strain ATCC BAA-309 / NBRC 16581 / SB1003) GN=trxA2 PE=4 SV=1	D5AS36	trxA2	0.00999167	0.870821			31.7581	32.8011	31.7878	32.7882	32.3299	32.8989		11	14	8	16	12	15	11	14	8	16	12	15
>tr|D5ATE6|D5ATE6_RHOCB Enoyl-CoA hydratase OS=Rhodobacter capsulatus (strain ATCC BAA-309 / NBRC 16581 / SB1003) GN=paaF PE=3 SV=1	D5ATE6	paaF	0.0104031	0.431249			31.4676	31.9103	31.3554	31.8393	31.2822	31.6493		11	12	9	12	10	11	11	12	9	12	10	11
>tr|D5AKS6|D5AKS6_RHOCB Putrescine-binding periplasmic protein OS=Rhodobacter capsulatus (strain ATCC BAA-309 / NBRC 16581 / SB1003) GN=potF PE=3 SV=1	D5AKS6	potF	0.0104903	-0.273738			31.4598	31.2285	31.3946	31.2049	31.4475	31.0473		15	14	17	15	10	16	15	14	17	15	10	16
>tr|D5AL51|D5AL51_RHOCB Superoxide dismutase OS=Rhodobacter capsulatus (strain ATCC BAA-309 / NBRC 16581 / SB1003) GN=sodB PE=3 SV=1	D5AL51	sodB	0.0107129	0.209419			34.1321	34.3359	34.188	34.3155	34.0307	34.3278		9	10	10	10	9	11	9	10	10	10	9	11
>sp|P26170|BCHG_RHOCB Bacteriochlorophyll synthase 33 kDa chain OS=Rhodobacter capsulatus (strain ATCC BAA-309 / NBRC 16581 / SB1003) GN=bchG PE=4 SV=1	P26170	bchG	0.0107926	-0.796635			28.4159	27.8329	28.8294	28.0843	28.7054	27.6437		3	3	3	3	3	3	3	3	3	3	3	3
>tr|D5AUD8|D5AUD8_RHOCB Transketolase OS=Rhodobacter capsulatus (strain ATCC BAA-309 / NBRC 16581 / SB1003) GN=tkt1 PE=3 SV=1	D5AUD8	tkt1	0.0109733	0.646887			29.9919	30.4159	29.9114	30.438	29.852	30.8421		9	9	7	9	7	13	8	8	6	8	6	12
>tr|D5AMY7|D5AMY7_RHOCB 4-diphosphocytidyl-2-C-methyl-D-erythritol kinase OS=Rhodobacter capsulatus (strain ATCC BAA-309 / NBRC 16581 / SB1003) GN=ispE PE=3 SV=1	D5AMY7	ispE	0.0111127	0.481635			29.9064	30.4733	30.0275	30.51	29.8262	30.2217		6	4	6	6	6	7	6	4	6	6	6	7
>tr|D5AML2|D5AML2_RHOCB Histidinol dehydrogenase OS=Rhodobacter capsulatus (strain ATCC BAA-309 / NBRC 16581 / SB1003) GN=hisD PE=3 SV=1	D5AML2	hisD	0.0112234	-0.266263			31.8266	31.5546	31.9317	31.5273	31.767	31.6446		16	17	19	19	16	21	16	17	19	19	16	21
>tr|D5ASX0|D5ASX0_RHOCB Uncharacterized protein OS=Rhodobacter capsulatus (strain ATCC BAA-309 / NBRC 16581 / SB1003) GN=RCAP_rcc03487 PE=4 SV=1	D5ASX0	RCAP_rcc03487	0.0112986	-0.832329			28.0686	27.1751	27.6391	27.2589	28.1529	26.9295		10	5	4	5	9	5	10	5	4	5	9	5
>tr|D5AMQ9|D5AMQ9_RHOCB Efflux transporter, RND family, MFP subunit OS=Rhodobacter capsulatus (strain ATCC BAA-309 / NBRC 16581 / SB1003) GN=RCAP_rcc00433 PE=3 SV=1	D5AMQ9	RCAP_rcc00433	0.0113053	0.458391			31.2634	31.8697	31.5956	31.897	31.5014	31.9688		11	14	11	14	12	11	11	14	11	14	12	11
>tr|D5AM79|D5AM79_RHOCB Glutamate--cysteine ligase OS=Rhodobacter capsulatus (strain ATCC BAA-309 / NBRC 16581 / SB1003) GN=gshA PE=4 SV=1	D5AM79	gshA	0.0116556	0.782399			30.2016	30.4902	29.8504	30.9007	29.9187	30.927		8	6	5	6	5	13	8	6	5	6	5	13
>sp|Q08113|ISPDF_RHOCB Bifunctional enzyme IspD/IspF OS=Rhodobacter capsulatus (strain ATCC BAA-309 / NBRC 16581 / SB1003) GN=ispDF PE=3 SV=1	Q08113	ispDF	0.0117466	0.195402			30.4913	30.7367	30.5223	30.6465	30.4185	30.6352		10	9	12	9	9	10	10	9	12	9	9	10
>tr|D5ARH8|D5ARH8_RHOCB Glutathione ABC transporter, periplasmic glutathione-binding protein GsiB OS=Rhodobacter capsulatus (strain ATCC BAA-309 / NBRC 16581 / SB1003) GN=gsiB PE=4 SV=1	D5ARH8	gsiB	0.0119755	-0.516307			30.1146	29.6275	30.3216	29.9193	30.383	29.7236		12	9	8	9	11	10	12	9	8	9	11	10
>tr|D5ARN1|D5ARN1_RHOCB Glycine dehydrogenase (decarboxylating) OS=Rhodobacter capsulatus (strain ATCC BAA-309 / NBRC 16581 / SB1003) GN=gcvP PE=3 SV=1	D5ARN1	gcvP	0.0124046	-0.19451			32.2259	32.1069	32.3055	32.1132	32.3815	32.1092		26	25	25	26	22	31	26	25	25	26	22	31
>tr|D5APH5|D5APH5_RHOCB Protein-glutamate methylesterase OS=Rhodobacter capsulatus (strain ATCC BAA-309 / NBRC 16581 / SB1003) GN=cheR1 PE=4 SV=1	D5APH5	cheR1	0.0128847	-0.540407			29.623	29.0455	29.676	29.1691	29.902	29.3651		12	11	8	10	10	10	12	11	8	10	10	10
>tr|D5AR72|D5AR72_RHOCB Phenylalanine--tRNA ligase alpha subunit OS=Rhodobacter capsulatus (strain ATCC BAA-309 / NBRC 16581 / SB1003) GN=pheS PE=3 SV=1	D5AR72	pheS	0.0129949	0.223845			32.0516	32.3276	32.0705	32.3028	32.0067	32.17		19	17	18	20	20	22	19	17	18	20	20	22
>tr|D5AL29|D5AL29_RHOCB Two-component response regulator receiver protein OS=Rhodobacter capsulatus (strain ATCC BAA-309 / NBRC 16581 / SB1003) GN=RCAP_rcc02289 PE=4 SV=1	D5AL29	RCAP_rcc02289	0.0130238	0.871719			30.1331	30.6755	29.9351	30.8351	29.4723	30.645		8	6	6	5	5	8	8	6	6	5	5	8
>tr|D5ARL1|D5ARL1_RHOCB Nitroreductase/dihydropteridine reductase OS=Rhodobacter capsulatus (strain ATCC BAA-309 / NBRC 16581 / SB1003) GN=nfnB PE=4 SV=1	D5ARL1	nfnB	0.0131648	0.64466			31.8607	32.5036	31.4557	32.2118	31.6826	32.2176		7	9	9	9	6	9	7	9	9	9	6	9
>tr|D5ATK2|D5ATK2_RHOCB AMP-dependent synthetase and ligase family protein OS=Rhodobacter capsulatus (strain ATCC BAA-309 / NBRC 16581 / SB1003) GN=RCAP_rcc01546 PE=4 SV=1	D5ATK2	RCAP_rcc01546	0.0133334	-0.775189			31.2812	30.9406	31.4229	30.6557	31.7361	30.5183		19	17	17	16	14	18	19	17	17	16	14	18
>tr|D5AKT0|D5AKT0_RHOCB Heavy metal translocating P-type ATPase-2 OS=Rhodobacter capsulatus (strain ATCC BAA-309 / NBRC 16581 / SB1003) GN=zntA2 PE=3 SV=1	D5AKT0	zntA2	0.0133392	-0.440027			29.256	28.6002	28.9573	28.7789	29.0965	28.6106		13	10	12	8	10	11	13	10	12	8	10	11
>tr|D5AU23|D5AU23_RHOCB UPF0061 protein RCAP_rcc01717 OS=Rhodobacter capsulatus (strain ATCC BAA-309 / NBRC 16581 / SB1003) GN=RCAP_rcc01717 PE=3 SV=1	D5AU23	RCAP_rcc01717	0.013391	0.810272			28.8662	29.6755	29.2619	30.0166	29.2688	30.1356		8	11	10	12	6	15	8	11	10	12	6	15
>tr|D5ASK7|D5ASK7_RHOCB Chemotaxis protein CheY-1 OS=Rhodobacter capsulatus (strain ATCC BAA-309 / NBRC 16581 / SB1003) GN=cheY1 PE=4 SV=1	D5ASK7	cheY1	0.0134311	-0.974124			28.996	28.0215	28.4656	27.6316	29.0922	27.9784		4	2	4	3	4	4	4	2	4	3	4	4
>tr|D5AP91|D5AP91_RHOCB Uncharacterized protein OS=Rhodobacter capsulatus (strain ATCC BAA-309 / NBRC 16581 / SB1003) GN=RCAP_rcc00698 PE=4 SV=1	D5AP91	RCAP_rcc00698	0.013624	-0.444444			28.2711	27.6688	28.0133	27.8152	28.0951	27.5622		2	4	5	4	4	6	2	4	5	4	4	6
>tr|D5AM06|D5AM06_RHOCB 50S ribosomal protein L24 OS=Rhodobacter capsulatus (strain ATCC BAA-309 / NBRC 16581 / SB1003) GN=rplX PE=3 SV=1	D5AM06	rplX	0.0137359	-0.24956			33.2724	33.105	33.2487	32.9028	33.2663	33.0308		5	6	5	7	5	5	5	6	5	7	5	5
>tr|D5AMG5|D5AMG5_RHOCB Uncharacterized protein OS=Rhodobacter capsulatus (strain ATCC BAA-309 / NBRC 16581 / SB1003) GN=RCAP_rcc02511 PE=4 SV=1	D5AMG5	RCAP_rcc02511	0.0139559	-0.624371			29.65	29.2405	29.8086	29.3482	30.0912	29.0879		6	6	6	5	6	6	6	6	6	5	6	6
>tr|D5ASU0|D5ASU0_RHOCB Penicillin-insensitive murein endopeptidase MepA OS=Rhodobacter capsulatus (strain ATCC BAA-309 / NBRC 16581 / SB1003) GN=mepA PE=4 SV=1	D5ASU0	mepA	0.0140641	-0.480261			28.9057	28.317	28.9815	28.6386	28.8298	28.3206		6	6	5	8	7	6	6	6	5	8	7	6
>tr|D5ARI6|D5ARI6_RHOCB HI0933-like protein family OS=Rhodobacter capsulatus (strain ATCC BAA-309 / NBRC 16581 / SB1003) GN=RCAP_rcc01097 PE=4 SV=1	D5ARI6	RCAP_rcc01097	0.0141588	-0.630035			27.893	27.4148	27.8301	27.32	28.3039	27.402		6	4	4	6	5	10	6	4	4	6	5	10
>tr|D5ALU8|D5ALU8_RHOCB Exodeoxyribonuclease III-1 OS=Rhodobacter capsulatus (strain ATCC BAA-309 / NBRC 16581 / SB1003) GN=xthA1 PE=4 SV=1	D5ALU8	xthA1	0.0141901	-0.84084			29.407	29.1013	29.9106	28.8785	29.9794	28.7946		10	9	8	7	8	10	10	9	8	7	8	10
>tr|D5AVM3|D5AVM3_RHOCB Glycine betaine/L-proline ABC transporter, substrate-binding protein ProX-2 OS=Rhodobacter capsulatus (strain ATCC BAA-309 / NBRC 16581 / SB1003) GN=proX2 PE=4 SV=1	D5AVM3	proX2	0.0142127	-0.690668			31.1292	30.4424	30.7807	30.3202	31.3364	30.4117		9	7	8	8	8	9	9	7	8	8	8	9
>tr|D5ASS9|D5ASS9_RHOCB Phosphoserine aminotransferase OS=Rhodobacter capsulatus (strain ATCC BAA-309 / NBRC 16581 / SB1003) GN=serC PE=4 SV=1	D5ASS9	serC	0.0143846	0.680529			32.314	33.1019	32.4678	33.0363	32.054	32.7392		12	14	14	13	12	16	11	13	13	12	11	15
>tr|D5ALT0|D5ALT0_RHOCB Phosphogluconate dehydratase OS=Rhodobacter capsulatus (strain ATCC BAA-309 / NBRC 16581 / SB1003) GN=edd PE=3 SV=1	D5ALT0	edd	0.0144085	0.833327			30.9893	31.6007	30.8336	31.5627	30.3305	31.49		14	18	11	23	15	26	14	18	11	23	15	26
>tr|D5AL72|D5AL72_RHOCB Glutamate synthase (NADPH), beta subunit OS=Rhodobacter capsulatus (strain ATCC BAA-309 / NBRC 16581 / SB1003) GN=gltD PE=4 SV=1	D5AL72	gltD	0.0145155	-0.561713			31.3727	30.9655	31.2631	30.8942	31.6735	30.7645		14	10	14	9	15	16	14	10	14	9	15	16
>tr|D5ARB5|D5ARB5_RHOCB Protein TolB OS=Rhodobacter capsulatus (strain ATCC BAA-309 / NBRC 16581 / SB1003) GN=tolB PE=3 SV=1	D5ARB5	tolB	0.0145365	-0.20027			33.2048	32.9844	33.0891	32.9366	33.2332	33.0054		22	23	22	20	21	22	22	23	22	20	21	22
>tr|D5AU65|D5AU65_RHOCB Chemotaxis response regulator protein-glutamate methylesterase OS=Rhodobacter capsulatus (strain ATCC BAA-309 / NBRC 16581 / SB1003) GN=cheB PE=3 SV=1	D5AU65	cheB	0.0146613	-0.738143			28.8343	27.6741	28.4184	27.7303	28.3761	28.01		8	7	6	3	5	7	8	7	6	3	5	7
>tr|D5ATI3|D5ATI3_RHOCB NADH-quinone oxidoreductase OS=Rhodobacter capsulatus (strain ATCC BAA-309 / NBRC 16581 / SB1003) GN=nuoG PE=3 SV=1	D5ATI3	nuoG	0.0147524	-0.273089			33.2158	32.9881	33.4238	33.057	33.2598	33.035		28	23	26	23	28	29	28	23	26	23	28	29
>tr|D5ALT1|D5ALT1_RHOCB KHG/KDPG aldolase OS=Rhodobacter capsulatus (strain ATCC BAA-309 / NBRC 16581 / SB1003) GN=eda PE=4 SV=1	D5ALT1	eda	0.0149426	0.341078			31.1763	31.6316	31.0983	31.3703	31.1241	31.4201		9	9	9	8	9	11	9	9	9	8	9	11
>tr|D5ARU1|D5ARU1_RHOCB Glycine--tRNA ligase alpha subunit OS=Rhodobacter capsulatus (strain ATCC BAA-309 / NBRC 16581 / SB1003) GN=glyQ PE=3 SV=1	D5ARU1	glyQ	0.0149593	-0.630756			30.0797	29.5603	29.9516	29.3875	30.4171	29.6083		8	7	8	6	7	8	8	7	8	6	7	8
>tr|D5AP99|D5AP99_RHOCB Oligopeptide ABC transporter, periplasmic oligopeptide-binding protein OppA-1 OS=Rhodobacter capsulatus (strain ATCC BAA-309 / NBRC 16581 / SB1003) GN=oppA1 PE=4 SV=1	D5AP99	oppA1	0.0151097	-0.353006			35.3483	34.8839	35.4471	35.1616	35.3694	35.0604		30	29	29	28	28	28	30	29	29	28	28	28
>sp|O68127|RS18_RHOCB 30S ribosomal protein S18 OS=Rhodobacter capsulatus (strain ATCC BAA-309 / NBRC 16581 / SB1003) GN=rbsR PE=3 SV=1	O68127	rbsR	0.0151407	0.489805			32.1527	32.8047	32.3113	32.6668	32.0339	32.4959		7	6	7	8	5	7	7	6	7	8	5	7
>tr|D5AN57|D5AN57_RHOCB 5-nucleotidase OS=Rhodobacter capsulatus (strain ATCC BAA-309 / NBRC 16581 / SB1003) GN=ushA PE=3 SV=1	D5AN57	ushA	0.0154686	-0.49842			30.5765	30.3339	30.6385	30.1497	30.9263	30.1624		12	8	14	9	15	12	12	8	14	9	15	12
>tr|D5ANB2|D5ANB2_RHOCB Lysyl-tRNA synthetase OS=Rhodobacter capsulatus (strain ATCC BAA-309 / NBRC 16581 / SB1003) GN=lysU PE=3 SV=1	D5ANB2	lysU	0.0161005	-0.552804			27.7101	27.1695	27.6742	27.2436	28.0634	27.3762		4	3	3	4	4	3	4	3	3	4	4	3
>tr|D5AU06|D5AU06_RHOCB Serine O-acetyltransferase-1 OS=Rhodobacter capsulatus (strain ATCC BAA-309 / NBRC 16581 / SB1003) GN=cysE1 PE=4 SV=1	D5AU06	cysE1	0.0163275	0.705785			30.2332	30.6025	30.138	30.9225	30.2412	31.2047		7	9	9	9	7	11	7	9	9	9	7	11
>tr|D5AUM8|D5AUM8_RHOCB Homoserine O-succinyltransferase OS=Rhodobacter capsulatus (strain ATCC BAA-309 / NBRC 16581 / SB1003) GN=metA PE=3 SV=1	D5AUM8	metA	0.0163618	0.971868			29.2417	30.6081	29.4187	30.6652	29.7763	30.079		5	9	4	8	5	10	5	9	4	8	5	10
>tr|D5AN59|D5AN59_RHOCB Dihydroorotate dehydrogenase (quinone) OS=Rhodobacter capsulatus (strain ATCC BAA-309 / NBRC 16581 / SB1003) GN=pyrD2 PE=3 SV=1	D5AN59	pyrD2	0.0163983	-0.359411			32.0187	31.6001	31.9978	31.5339	32.0262	31.8305		19	20	18	20	18	19	19	20	18	20	18	19
>tr|D5ARP5|D5ARP5_RHOCB Cytochrome c oxidase, Cbb3-type, subunit II OS=Rhodobacter capsulatus (strain ATCC BAA-309 / NBRC 16581 / SB1003) GN=ccoO PE=4 SV=1	D5ARP5	ccoO	0.0164088	-0.955935			30.9537	29.6757	30.6	29.5216	30.7478	30.2365		5	5	5	5	4	5	5	5	5	5	4	5
>tr|D5APA1|D5APA1_RHOCB Oligopeptide ABC transporter, ATP-binding protein OppD-1 OS=Rhodobacter capsulatus (strain ATCC BAA-309 / NBRC 16581 / SB1003) GN=oppD1 PE=3 SV=1	D5APA1	oppD1	0.0166349	-0.516853			29.7016	28.8957	29.5777	29.0458	29.5131	29.3003		8	5	8	5	8	8	8	5	8	5	8	8
>tr|D5ASQ6|D5ASQ6_RHOCB 4-hydroxy-3-methylbut-2-enyl diphosphate reductase OS=Rhodobacter capsulatus (strain ATCC BAA-309 / NBRC 16581 / SB1003) GN=ispH PE=3 SV=1	D5ASQ6	ispH	0.0167662	0.316331			31.0608	31.2234	31.005	31.3211	31.0211	31.4913		11	14	11	10	9	13	11	14	11	10	9	13
>tr|D5AN98|D5AN98_RHOCB Lipoprotein, putative OS=Rhodobacter capsulatus (strain ATCC BAA-309 / NBRC 16581 / SB1003) GN=RCAP_rcc02658 PE=4 SV=1	D5AN98	RCAP_rcc02658	0.0171575	-0.369766			29.6267	29.3681	29.7451	29.2784	29.5191	29.135		8	7	7	7	6	8	8	7	7	7	6	8
>tr|D5AR94|D5AR94_RHOCB Thiol:disulfide interchange protein OS=Rhodobacter capsulatus (strain ATCC BAA-309 / NBRC 16581 / SB1003) GN=dsbE PE=4 SV=1	D5AR94	dsbE	0.017324	0.629108			30.4843	30.7477	30.1613	30.7983	30.1185	31.1055		4	4	5	5	4	6	4	4	5	5	4	6
>tr|D5AR39|D5AR39_RHOCB ABC transporter, ATP-binding protein OS=Rhodobacter capsulatus (strain ATCC BAA-309 / NBRC 16581 / SB1003) GN=RCAP_rcc03120 PE=4 SV=1	D5AR39	RCAP_rcc03120	0.0173744	0.162282			33.0474	33.2304	33.0165	33.2657	33.0924	33.1471		22	23	22	21	22	23	22	23	22	21	22	23
>sp|P26164|BCHN_RHOCB Light-independent protochlorophyllide reductase subunit N OS=Rhodobacter capsulatus (strain ATCC BAA-309 / NBRC 16581 / SB1003) GN=bchN PE=1 SV=1	P26164	bchN	0.0174718	-0.426121			31.7504	31.2966	32.0029	31.4685	31.6842	31.3939		15	10	11	10	11	13	15	10	11	10	11	13
>tr|D5AU77|D5AU77_RHOCB Alpha-glucosides ABC transporter, substrate-binding protein OS=Rhodobacter capsulatus (strain ATCC BAA-309 / NBRC 16581 / SB1003) GN=aglE PE=4 SV=1	D5AU77	aglE	0.0177813	-0.435304			31.5172	31.1734	31.7255	31.269	31.4896	30.9839		15	13	14	13	9	17	15	13	14	13	9	17
>tr|D5AQC5|D5AQC5_RHOCB OmpA/MotB domain protein OS=Rhodobacter capsulatus (strain ATCC BAA-309 / NBRC 16581 / SB1003) GN=RCAP_rcc02987 PE=4 SV=1	D5AQC5	RCAP_rcc02987	0.017817	0.983181			29.0231	30.2075	28.9915	30.1675	28.855	29.4443		9	10	9	10	8	12	9	10	9	10	8	12
>tr|D5ASM2|D5ASM2_RHOCB Toluene tolerance family protein OS=Rhodobacter capsulatus (strain ATCC BAA-309 / NBRC 16581 / SB1003) GN=RCAP_rcc03389 PE=4 SV=1	D5ASM2	RCAP_rcc03389	0.018178	0.491276			31.4206	32.0621	31.5284	32.1447	31.834	32.0499		12	10	9	8	11	11	12	10	9	8	11	11
>tr|D5ARW2|D5ARW2_RHOCB NAD-dependent epimerase/dehydratase family protein OS=Rhodobacter capsulatus (strain ATCC BAA-309 / NBRC 16581 / SB1003) GN=RCAP_rcc03260 PE=4 SV=1	D5ARW2	RCAP_rcc03260	0.0181823	-0.456437			29.4473	29.23	29.7092	28.9351	29.5538	29.1759		10	5	7	7	9	7	10	5	7	7	9	7
>tr|D5AMQ7|D5AMQ7_RHOCB Creatinase OS=Rhodobacter capsulatus (strain ATCC BAA-309 / NBRC 16581 / SB1003) GN=creA PE=4 SV=1	D5AMQ7	creA	0.01882	-0.490369			28.6327	28.1589	28.3246	28.0022	28.7185	28.0435		4	5	4	5	3	6	4	5	4	5	3	6
>sp|Q52665|BZTC_RHOCB Glutamate/glutamine/aspartate/asparagine transport system permease protein BztC OS=Rhodobacter capsulatus (strain ATCC BAA-309 / NBRC 16581 / SB1003) GN=bztC PE=3 SV=1	Q52665	bztC	0.0188532	-0.356134			31.6816	31.1136	31.4122	31.1952	31.4117	31.1282		5	6	8	7	8	5	5	6	8	7	8	5
>tr|D5ALN4|D5ALN4_RHOCB Glucans biosynthesis protein G-2 OS=Rhodobacter capsulatus (strain ATCC BAA-309 / NBRC 16581 / SB1003) GN=mdoG2 PE=3 SV=1	D5ALN4	mdoG2	0.0190297	-0.55861			27.8402	27.3451	28.0396	27.6723	28.2047	27.3912		7	4	9	5	9	4	7	4	9	5	9	4
>tr|D5AKF4|D5AKF4_RHOCB Import inner membrane translocase, subunit Tim44 OS=Rhodobacter capsulatus (strain ATCC BAA-309 / NBRC 16581 / SB1003) GN=RCAP_rcc00031 PE=4 SV=1	D5AKF4	RCAP_rcc00031	0.0191331	0.93314			30.0128	30.9764	30.4827	31.2547	30.5372	31.601		8	12	11	11	9	15	8	12	11	11	9	15
>tr|D5AMD8|D5AMD8_RHOCB Uncharacterized protein OS=Rhodobacter capsulatus (strain ATCC BAA-309 / NBRC 16581 / SB1003) GN=RCAP_rcc02484 PE=4 SV=1	D5AMD8	RCAP_rcc02484	0.0192293	-0.288947			29.2167	28.7392	29.1594	28.9308	29.1355	28.9747		10	8	9	7	8	9	10	8	9	7	8	9
>tr|D5AMC1|D5AMC1_RHOCB Transcriptional regulator, GntR family OS=Rhodobacter capsulatus (strain ATCC BAA-309 / NBRC 16581 / SB1003) GN=RCAP_rcc02467 PE=4 SV=1	D5AMC1	RCAP_rcc02467	0.0193293	-0.246601			27.8677	27.4707	27.691	27.5994	27.8168	27.5656		5	2	5	5	4	5	5	2	5	5	4	5
>tr|D5ALF4|D5ALF4_RHOCB Uncharacterized protein OS=Rhodobacter capsulatus (strain ATCC BAA-309 / NBRC 16581 / SB1003) GN=RCAP_rcc00245 PE=4 SV=1	D5ALF4	RCAP_rcc00245	0.0193463	-0.404303			28.6314	28.2426	28.847	28.2196	28.6807	28.484		6	4	5	5	5	4	6	4	5	5	5	4
>tr|D5ALA5|D5ALA5_RHOCB Uncharacterized protein OS=Rhodobacter capsulatus (strain ATCC BAA-309 / NBRC 16581 / SB1003) GN=RCAP_rcc00196 PE=4 SV=1	D5ALA5	RCAP_rcc00196	0.0194088	0.775101			27.971	29.1347	28.4773	29.2358	28.6094	29.0126		7	7	6	6	6	8	7	7	6	6	6	8
>tr|D5ALY2|D5ALY2_RHOCB 50S ribosomal protein L11 OS=Rhodobacter capsulatus (strain ATCC BAA-309 / NBRC 16581 / SB1003) GN=rplK PE=3 SV=1	D5ALY2	rplK	0.0195909	0.648141			33.6086	34.0095	33.7412	34.1942	33.284	34.3745		8	7	7	7	8	8	8	7	7	7	8	8
>tr|D5ALE8|D5ALE8_RHOCB L-asparaginase II OS=Rhodobacter capsulatus (strain ATCC BAA-309 / NBRC 16581 / SB1003) GN=ansA PE=4 SV=1	D5ALE8	ansA	0.019681	-0.801554			27.4558	27.018	27.6627	27.0537	27.8614	26.5034		2	2	3	3	4	4	2	2	3	3	4	4
>tr|D5ANN3|D5ANN3_RHOCB Molybdopterin biosynthesis protein MoeA OS=Rhodobacter capsulatus (strain ATCC BAA-309 / NBRC 16581 / SB1003) GN=moeA PE=4 SV=1	D5ANN3	moeA	0.0196987	-0.394372			29.8489	29.5808	30.0196	29.7161	30.1682	29.5566		11	11	9	12	11	10	11	11	9	12	11	10
>tr|D5AV08|D5AV08_RHOCB Precorrin-8X methylmutase OS=Rhodobacter capsulatus (strain ATCC BAA-309 / NBRC 16581 / SB1003) GN=cobH PE=1 SV=1	D5AV08	cobH	0.0197542	-0.395392			30.2471	29.7001	30.3466	29.8412	30.0914	29.9575		8	8	10	9	8	9	8	8	10	9	8	9
>tr|D5AMJ1|D5AMJ1_RHOCB Cysteine synthase OS=Rhodobacter capsulatus (strain ATCC BAA-309 / NBRC 16581 / SB1003) GN=cysK1 PE=3 SV=1	D5AMJ1	cysK1	0.0198454	0.655947			33.2774	34.0217	32.9697	33.8413	33.1578	33.5097		17	18	19	16	18	19	17	18	19	16	18	19
>tr|D5ASY1|D5ASY1_RHOCB Phosphate regulon transcriptional regulatory protein PhoB OS=Rhodobacter capsulatus (strain ATCC BAA-309 / NBRC 16581 / SB1003) GN=phoB PE=4 SV=1	D5ASY1	phoB	0.0199747	-0.547962			27.2909	26.6968	27.2731	26.9937	27.6364	26.866		5	5	6	3	4	6	5	5	6	3	4	6
>tr|D5AS34|D5AS34_RHOCB UPF0434 protein RCAP_rcc03332 OS=Rhodobacter capsulatus (strain ATCC BAA-309 / NBRC 16581 / SB1003) GN=RCAP_rcc03332 PE=3 SV=1	D5AS34	RCAP_rcc03332	0.0203936	0.548033			27.043	27.2082	26.8198	27.5186	26.8682	27.6484		2	3	2	3	2	3	2	3	2	3	2	3
>tr|D5AQP9|D5AQP9_RHOCB Type I secretion outer membrane protein, TolC family OS=Rhodobacter capsulatus (strain ATCC BAA-309 / NBRC 16581 / SB1003) GN=RCAP_rcc03114 PE=4 SV=1	D5AQP9	RCAP_rcc03114	0.0206346	-0.330068			32.9046	32.3668	32.879	32.6333	32.7861	32.5793		20	18	20	18	20	20	20	18	20	18	20	20
>tr|D5ALD7|D5ALD7_RHOCB Oxidoreductase, DSBA family OS=Rhodobacter capsulatus (strain ATCC BAA-309 / NBRC 16581 / SB1003) GN=RCAP_rcc00228 PE=4 SV=1	D5ALD7	RCAP_rcc00228	0.0209176	0.359121			32.7843	32.9326	32.5821	33.0127	32.4611	32.9595		12	13	12	12	12	13	12	13	12	12	12	13
>tr|D5AU15|D5AU15_RHOCB Peptidyl-prolyl cis-trans isomerase OS=Rhodobacter capsulatus (strain ATCC BAA-309 / NBRC 16581 / SB1003) GN=ppiA PE=3 SV=1	D5AU15	ppiA	0.0210015	0.71639			32.5271	33.0494	32.624	33.178	32.011	33.0838		9	9	7	9	9	8	9	9	7	9	9	8
>tr|D5ASV2|D5ASV2_RHOCB Nicotinate phosphoribosyltransferase OS=Rhodobacter capsulatus (strain ATCC BAA-309 / NBRC 16581 / SB1003) GN=pncB PE=3 SV=1	D5ASV2	pncB	0.0212222	-0.514508			27.612	27.1121	27.3736	27.1837	27.7391	26.8854		5	3	6	3	4	3	5	3	6	3	4	3
>tr|D5AUC2|D5AUC2_RHOCB Extracellular solute-binding protein, family 5 OS=Rhodobacter capsulatus (strain ATCC BAA-309 / NBRC 16581 / SB1003) GN=RCAP_rcc01816 PE=4 SV=1	D5AUC2	RCAP_rcc01816	0.0212736	-0.799927			29.9738	28.8863	30.0328	29.2322	30.1338	29.6221		14	6	12	8	11	11	14	6	12	8	11	11
>tr|D5AU09|D5AU09_RHOCB Dihydrolipoamide acetyltransferase component of pyruvate dehydrogenase complex OS=Rhodobacter capsulatus (strain ATCC BAA-309 / NBRC 16581 / SB1003) GN=pdhC PE=3 SV=1	D5AU09	pdhC	0.0213329	-0.38063			33.976	33.6698	34.1707	33.8861	34.1871	33.636		12	12	14	14	13	15	12	12	14	14	13	15
>tr|D5ATY7|D5ATY7_RHOCB Endolytic murein transglycosylase OS=Rhodobacter capsulatus (strain ATCC BAA-309 / NBRC 16581 / SB1003) GN=mltG PE=3 SV=1	D5ATY7	mltG	0.0213341	-0.19507			31.0716	30.8489	31.0013	30.739	30.93	30.8297		12	14	11	14	12	12	12	14	11	14	12	12
>tr|D5ARQ0|D5ARQ0_RHOCB Cytochrome c oxidase, Cbb3-type, biogenesis protein CcoI OS=Rhodobacter capsulatus (strain ATCC BAA-309 / NBRC 16581 / SB1003) GN=ccoI PE=3 SV=1	D5ARQ0	ccoI	0.0222417	-0.414995			28.0439	27.6416	28.293	27.8316	28.2899	27.9085		8	5	6	7	8	6	8	5	6	7	8	6
>tr|D5APK4|D5APK4_RHOCB DnaA-like protein Hda OS=Rhodobacter capsulatus (strain ATCC BAA-309 / NBRC 16581 / SB1003) GN=hda PE=3 SV=1	D5APK4	hda	0.0225311	0.402213			27.012	27.436	26.9938	27.5876	27.3095	27.4983		4	5	3	5	3	5	4	5	3	5	3	5
>tr|D5ATP7|D5ATP7_RHOCB Ferredoxin--NADP reductase OS=Rhodobacter capsulatus (strain ATCC BAA-309 / NBRC 16581 / SB1003) GN=fpr PE=4 SV=1	D5ATP7	fpr	0.0227337	0.466988			32.7749	33.3649	32.791	33.4643	32.9256	33.0633		10	11	12	11	11	17	10	11	12	11	11	17
>tr|D5AKQ3|D5AKQ3_RHOCB UPF0313 protein RCAP_rcc00130 OS=Rhodobacter capsulatus (strain ATCC BAA-309 / NBRC 16581 / SB1003) GN=RCAP_rcc00130 PE=3 SV=1	D5AKQ3	RCAP_rcc00130	0.022745	0.959473			26.4952	27.6651	26.7108	27.9123	27.3474	27.8545		3	9	4	5	2	6	3	9	4	5	2	6
>tr|D5AR48|D5AR48_RHOCB 50S ribosomal protein L28 OS=Rhodobacter capsulatus (strain ATCC BAA-309 / NBRC 16581 / SB1003) GN=rpmB PE=3 SV=1	D5AR48	rpmB	0.0232002	0.334139			31.9841	32.5331	32.2619	32.5155	32.2306	32.4305		6	5	5	5	7	6	6	5	5	5	7	6
>tr|D5ARC1|D5ARC1_RHOCB Glycerol kinase OS=Rhodobacter capsulatus (strain ATCC BAA-309 / NBRC 16581 / SB1003) GN=glpK2 PE=3 SV=1	D5ARC1	glpK2	0.0235407	0.373965			28.9966	29.4423	29.1927	29.6423	29.2945	29.521		10	13	11	13	9	11	10	13	11	13	9	11
>tr|D5ANU0|D5ANU0_RHOCB Uncharacterized protein OS=Rhodobacter capsulatus (strain ATCC BAA-309 / NBRC 16581 / SB1003) GN=RCAP_rcc02715 PE=4 SV=1	D5ANU0	RCAP_rcc02715	0.0237269	-0.642957			29.0901	28.6392	29.0908	28.5958	29.6311	28.648		11	10	10	10	13	10	11	10	10	10	13	10
>tr|D5ARF7|D5ARF7_RHOCB Uncharacterized protein OS=Rhodobacter capsulatus (strain ATCC BAA-309 / NBRC 16581 / SB1003) GN=RCAP_rcc03238 PE=4 SV=1	D5ARF7	RCAP_rcc03238	0.0237852	0.204528			27.6305	27.7824	27.4515	27.7672	27.5547	27.7007		4	6	4	4	2	4	4	6	4	4	2	4
>tr|D5ASX8|D5ASX8_RHOCB DNA mismatch repair protein MutS OS=Rhodobacter capsulatus (strain ATCC BAA-309 / NBRC 16581 / SB1003) GN=mutS PE=3 SV=1	D5ASX8	mutS	0.0241452	-0.23911			29.9647	29.8294	30.0376	29.8437	30.0351	29.647		19	17	20	15	20	15	19	17	20	15	20	15
>tr|D5AUX7|D5AUX7_RHOCB Polyols ABC transporter, periplasmic polyols-binding protein OS=Rhodobacter capsulatus (strain ATCC BAA-309 / NBRC 16581 / SB1003) GN=RCAP_rcc02022 PE=4 SV=1	D5AUX7	RCAP_rcc02022	0.0243385	-0.564617			31.0303	30.5576	31.4242	30.5014	30.9003	30.6019		10	11	10	10	11	11	10	11	10	10	11	11
>tr|D5AKP3|D5AKP3_RHOCB Uncharacterized protein OS=Rhodobacter capsulatus (strain ATCC BAA-309 / NBRC 16581 / SB1003) GN=RCAP_rcc00120 PE=4 SV=1	D5AKP3	RCAP_rcc00120	0.0250071	-0.374482			28.6962	28.0731	28.5003	28.1342	28.4764	28.3422		7	7	7	5	7	8	7	7	7	5	7	8
>tr|D5ANA2|D5ANA2_RHOCB Class II aldolase/adducin, N-terminal domain / oxidoreductase, short-chain dehydrogenase/reductase family OS=Rhodobacter capsulatus (strain ATCC BAA-309 / NBRC 16581 / SB1003) GN=RCAP_rcc02662 PE=4 SV=1	D5ANA2	RCAP_rcc02662	0.0254322	-0.266999			31.3849	30.9778	31.298	30.9933	31.2845	31.1953		23	20	20	21	18	22	23	20	20	21	18	22
>sp|P26175|BCHD_RHOCB Magnesium-chelatase 60 kDa subunit OS=Rhodobacter capsulatus (strain ATCC BAA-309 / NBRC 16581 / SB1003) GN=bchD PE=1 SV=1	P26175	bchD	0.0254741	-0.312497			30.2864	29.9251	30.3005	30.1475	30.4808	30.0576		16	17	13	12	18	16	16	17	13	12	18	16
>tr|D5ALI3|D5ALI3_RHOCB Sarcosine oxidase, alpha subunit OS=Rhodobacter capsulatus (strain ATCC BAA-309 / NBRC 16581 / SB1003) GN=soxA PE=3 SV=1	D5ALI3	soxA	0.026456	-0.381414			31.2518	30.863	30.9825	30.6681	31.2719	30.8309		22	17	18	15	19	21	22	17	18	15	19	21
>tr|D5APB7|D5APB7_RHOCB Oxoglutarate dehydrogenase (Succinyl-transferring), E1 component OS=Rhodobacter capsulatus (strain ATCC BAA-309 / NBRC 16581 / SB1003) GN=sucA PE=4 SV=1	D5APB7	sucA	0.0266167	-0.269433			33.2255	32.9391	33.056	32.9631	33.3105	32.8815		36	32	33	32	33	39	36	32	33	32	33	39
>tr|D5AL44|D5AL44_RHOCB Uncharacterized protein OS=Rhodobacter capsulatus (strain ATCC BAA-309 / NBRC 16581 / SB1003) GN=RCAP_rcc02304 PE=4 SV=1	D5AL44	RCAP_rcc02304	0.026892	-0.172433			30.882	30.7034	30.9845	30.8415	30.9421	30.7465		9	9	10	9	11	10	9	9	10	9	11	10
>tr|D5AU39|D5AU39_RHOCB 3-octaprenyl-4-hydroxybenzoate carboxy-lyase OS=Rhodobacter capsulatus (strain ATCC BAA-309 / NBRC 16581 / SB1003) GN=ubiD PE=3 SV=1	D5AU39	ubiD	0.0269847	-0.222422			31.0038	30.7587	30.8694	30.644	30.8335	30.6367		17	14	14	13	12	12	17	14	14	13	12	12
>tr|D5AU46|D5AU46_RHOCB ABC transporter, ATP-binding protein OS=Rhodobacter capsulatus (strain ATCC BAA-309 / NBRC 16581 / SB1003) GN=RCAP_rcc01740 PE=4 SV=1	D5AU46	RCAP_rcc01740	0.0274609	-0.190058			29.7797	29.5332	29.7435	29.5991	29.6442	29.4651		11	9	10	10	9	13	11	9	10	10	9	13
>tr|D5ANA6|D5ANA6_RHOCB Hydrolase, alpha/beta fold family OS=Rhodobacter capsulatus (strain ATCC BAA-309 / NBRC 16581 / SB1003) GN=RCAP_rcc02666 PE=4 SV=1	D5ANA6	RCAP_rcc02666	0.0277133	-0.30065			29.6758	29.1382	29.5378	29.3422	29.4529	29.2842		9	6	9	6	13	13	9	6	9	6	13	13
>tr|D5AL74|D5AL74_RHOCB NAD-dependent epimerase/dehydratase family protein OS=Rhodobacter capsulatus (strain ATCC BAA-309 / NBRC 16581 / SB1003) GN=RCAP_rcc00165 PE=4 SV=1	D5AL74	RCAP_rcc00165	0.027879	0.400688			32.8888	33.1389	32.8764	33.1902	32.8795	33.5176		14	15	13	12	13	16	14	15	13	12	13	16
>tr|D5AQN2|D5AQN2_RHOCB Protein TldD OS=Rhodobacter capsulatus (strain ATCC BAA-309 / NBRC 16581 / SB1003) GN=tldD PE=4 SV=1	D5AQN2	tldD	0.0279503	0.740969			29.723	30.8291	30.0309	30.9626	30.2611	30.4463		9	12	11	16	11	16	9	12	11	16	11	16
>tr|D5AR51|D5AR51_RHOCB ATP-dependent RNA helicase HrpB OS=Rhodobacter capsulatus (strain ATCC BAA-309 / NBRC 16581 / SB1003) GN=hrpB PE=4 SV=1	D5AR51	hrpB	0.0279895	0.417608			28.2294	28.8986	28.4214	28.7676	28.2859	28.5233		7	10	11	12	8	14	7	10	11	12	8	14
>tr|D5APC9|D5APC9_RHOCB Succinate dehydrogenase iron-sulfur subunit OS=Rhodobacter capsulatus (strain ATCC BAA-309 / NBRC 16581 / SB1003) GN=sdhB PE=3 SV=1	D5APC9	sdhB	0.0284308	-0.315329			33.2757	32.9912	33.1135	32.8702	33.4076	32.9894		20	15	18	17	18	21	20	15	18	17	18	21
>tr|D5AQ24|D5AQ24_RHOCB Dipeptide ABC transporter, periplasmic dipeptide-binding protein DppA OS=Rhodobacter capsulatus (strain ATCC BAA-309 / NBRC 16581 / SB1003) GN=dppA PE=4 SV=1	D5AQ24	dppA	0.0284517	-0.194443			34.1853	34.0297	34.2924	33.9877	34.0999	33.9769		24	22	22	22	24	23	24	22	22	22	24	23
>tr|D5ANC1|D5ANC1_RHOCB Cytochrome b561 family protein OS=Rhodobacter capsulatus (strain ATCC BAA-309 / NBRC 16581 / SB1003) GN=RCAP_rcc02681 PE=4 SV=1	D5ANC1	RCAP_rcc02681	0.0285026	-0.716363			30.3837	30.1026	30.595	30.014	30.8659	29.579		5	5	5	3	5	5	5	5	5	3	5	5
>tr|D5AKH5|D5AKH5_RHOCB Uncharacterized protein OS=Rhodobacter capsulatus (strain ATCC BAA-309 / NBRC 16581 / SB1003) GN=RCAP_rcc00052 PE=4 SV=1	D5AKH5	RCAP_rcc00052	0.0286913	-0.579091			31.4329	31.1145	31.421	31.0692	31.7994	30.7323		9	9	9	9	8	10	9	9	9	9	8	10
>tr|D5ARV9|D5ARV9_RHOCB Peptide methionine sulfoxide reductase MsrA OS=Rhodobacter capsulatus (strain ATCC BAA-309 / NBRC 16581 / SB1003) GN=msrA PE=3 SV=1	D5ARV9	msrA	0.0295198	0.697604			29.6512	30.4488	29.4861	30.2483	29.2936	29.8267		3	5	4	4	3	4	3	5	4	4	3	4
>tr|D5AP36|D5AP36_RHOCB Glucose--fructose oxidoreductase OS=Rhodobacter capsulatus (strain ATCC BAA-309 / NBRC 16581 / SB1003) GN=gfo PE=4 SV=1	D5AP36	gfo	0.0295569	0.718182			30.006	30.5064	30.3516	30.9011	29.7336	30.8383		6	6	7	6	7	10	6	6	7	6	7	10
>tr|D5ATL2|D5ATL2_RHOCB Dihydrolipoyl dehydrogenase OS=Rhodobacter capsulatus (strain ATCC BAA-309 / NBRC 16581 / SB1003) GN=lpdA2 PE=4 SV=1	D5ATL2	lpdA2	0.0295848	-0.541659			33.3095	32.5101	33.3762	32.9706	33.0761	32.6561		13	13	13	13	11	17	13	13	13	13	11	17
>tr|D5ALZ7|D5ALZ7_RHOCB 50S ribosomal protein L2 OS=Rhodobacter capsulatus (strain ATCC BAA-309 / NBRC 16581 / SB1003) GN=rplB PE=3 SV=1	D5ALZ7	rplB	0.0301626	0.299978			34.3504	34.7313	34.3304	34.5761	34.527	34.8005		22	19	18	19	18	25	22	19	18	19	18	25
>tr|D5ALY1|D5ALY1_RHOCB Transcription termination/antitermination protein NusG OS=Rhodobacter capsulatus (strain ATCC BAA-309 / NBRC 16581 / SB1003) GN=nusG PE=3 SV=1	D5ALY1	nusG	0.0301862	0.315163			31.8198	32.2217	31.9163	32.0427	31.6505	32.0677		10	8	8	6	10	11	10	8	8	6	10	11
>tr|D5AS14|D5AS14_RHOCB Signal peptidase I OS=Rhodobacter capsulatus (strain ATCC BAA-309 / NBRC 16581 / SB1003) GN=lepB PE=3 SV=1	D5AS14	lepB	0.0302663	-0.470442			31.326	31.1144	31.7187	31.0696	31.7554	31.2048		11	11	11	9	12	10	11	11	11	9	12	10
>sp|D5ARH0|BIOM_RHOCB Biotin transport ATP-binding protein BioM OS=Rhodobacter capsulatus (strain ATCC BAA-309 / NBRC 16581 / SB1003) GN=bioM PE=1 SV=1	D5ARH0	bioM	0.030493	-0.608653			26.917	26.3553	26.8448	26.3076	27.3495	26.6224		5	4	2	4	4	3	5	4	2	4	4	3
>tr|D5AVN5|D5AVN5_RHOCB Plasmid partitioning protein RepB OS=Rhodobacter capsulatus (strain ATCC BAA-309 / NBRC 16581 / SB1003) GN=repB PE=3 SV=1	D5AVN5	repB	0.0307722	-0.468788			29.2256	29.1005	29.4035	28.8427	29.3616	28.6413		7	7	7	8	8	8	7	7	7	8	8	8
>tr|D5ARH5|D5ARH5_RHOCB Glycosyl transferase, family 2/group 1 OS=Rhodobacter capsulatus (strain ATCC BAA-309 / NBRC 16581 / SB1003) GN=RCAP_rcc01086 PE=4 SV=1	D5ARH5	RCAP_rcc01086	0.0313545	-0.509133			26.9877	26.5995	26.7827	26.2103	27.118	26.5513		4	4	5	4	5	4	4	4	5	4	5	4
>tr|D5AMS9|D5AMS9_RHOCB Amino acid ABC transporter, periplasmic amino acid-binding protein OS=Rhodobacter capsulatus (strain ATCC BAA-309 / NBRC 16581 / SB1003) GN=RCAP_rcc00453 PE=4 SV=1	D5AMS9	RCAP_rcc00453	0.0314821	-0.832013			31.3187	30.0338	31.2649	30.5716	31.4174	30.8996		9	10	9	8	9	10	9	10	9	8	9	10
>tr|D5AUM7|D5AUM7_RHOCB Uncharacterized protein OS=Rhodobacter capsulatus (strain ATCC BAA-309 / NBRC 16581 / SB1003) GN=RCAP_rcc01921 PE=4 SV=1	D5AUM7	RCAP_rcc01921	0.0314978	-0.449311			30.3345	30.0923	30.3347	29.7427	30.578	30.0642		8	6	8	8	7	12	8	6	8	8	7	12
>tr|D5AP47|D5AP47_RHOCB Ribose-phosphate pyrophosphokinase OS=Rhodobacter capsulatus (strain ATCC BAA-309 / NBRC 16581 / SB1003) GN=prs PE=3 SV=1	D5AP47	prs	0.0315242	-0.207516			32.2467	31.8833	32.1639	32.0572	32.2166	32.0643		9	11	11	11	9	12	9	11	11	11	9	12
>tr|D5AM07|D5AM07_RHOCB 50S ribosomal protein L5 OS=Rhodobacter capsulatus (strain ATCC BAA-309 / NBRC 16581 / SB1003) GN=rplE PE=3 SV=1	D5AM07	rplE	0.0315249	-0.153938			34.2866	34.1431	34.2073	34.0271	34.2858	34.1477		13	15	16	14	14	16	13	15	16	14	14	16
>tr|D5AQZ5|D5AQZ5_RHOCB Uncharacterized protein OS=Rhodobacter capsulatus (strain ATCC BAA-309 / NBRC 16581 / SB1003) GN=RCAP_rcc01041 PE=4 SV=1	D5AQZ5	RCAP_rcc01041	0.03209	0.428761			28.0503	28.5937	28.3023	28.7328	28.0616	28.374		3	2	2	3	2	4	3	2	2	3	2	4
>tr|D5ALE5|D5ALE5_RHOCB Acetyl-coenzyme A carboxylase carboxyl transferase subunit beta OS=Rhodobacter capsulatus (strain ATCC BAA-309 / NBRC 16581 / SB1003) GN=accD PE=3 SV=1	D5ALE5	accD	0.0323516	-0.607022			31.6234	30.9837	31.1984	30.5491	31.4905	30.9583		11	12	12	11	13	12	11	12	12	11	13	12
>tr|D5AMX7|D5AMX7_RHOCB Flp pilus assembly protein CpaB OS=Rhodobacter capsulatus (strain ATCC BAA-309 / NBRC 16581 / SB1003) GN=cpaB PE=4 SV=1	D5AMX7	cpaB	0.0324828	-0.473355			29.1301	28.4295	29.1204	28.5804	29.1059	28.9265		4	4	6	4	5	6	4	4	6	4	5	6
>tr|D5ALG5|D5ALG5_RHOCB Lipoprotein, putative OS=Rhodobacter capsulatus (strain ATCC BAA-309 / NBRC 16581 / SB1003) GN=RCAP_rcc00256 PE=4 SV=1	D5ALG5	RCAP_rcc00256	0.0326567	-0.511902			28.9424	28.5815	29.1724	28.4384	28.7138	28.2731		3	4	4	4	3	5	3	4	4	4	3	5
>tr|D5ATU4|D5ATU4_RHOCB LamB/YcsF family protein OS=Rhodobacter capsulatus (strain ATCC BAA-309 / NBRC 16581 / SB1003) GN=RCAP_rcc01638 PE=3 SV=1	D5ATU4	RCAP_rcc01638	0.0328582	-0.714423			29.0039	28.2797	28.6601	28.479	29.3283	28.0904		7	6	5	6	5	8	7	6	5	6	5	8
>tr|D5ASB0|D5ASB0_RHOCB Polyamine ABC transporter, periplasmic polyamine-binding protein PotD-1 OS=Rhodobacter capsulatus (strain ATCC BAA-309 / NBRC 16581 / SB1003) GN=potD1 PE=4 SV=1	D5ASB0	potD1	0.0330614	-0.292686			35.5749	35.3542	35.6863	35.3611	35.4807	35.1485		14	19	19	16	20	17	14	19	19	16	20	17
>tr|D5AUE3|D5AUE3_RHOCB Phosphoglucomutase OS=Rhodobacter capsulatus (strain ATCC BAA-309 / NBRC 16581 / SB1003) GN=pgm PE=3 SV=1	D5AUE3	pgm	0.0336291	-0.330678			31.5142	31.3281	31.7952	31.4654	31.7774	31.3013		13	11	14	15	13	21	13	11	14	15	13	21
>tr|D5ARF9|D5ARF9_RHOCB ATPase, AAA family OS=Rhodobacter capsulatus (strain ATCC BAA-309 / NBRC 16581 / SB1003) GN=RCAP_rcc03240 PE=4 SV=1	D5ARF9	RCAP_rcc03240	0.0339743	-0.595898			28.5485	28.3546	28.6244	28.1187	28.9668	27.8788		8	6	9	4	8	5	8	6	9	4	8	5
>tr|D5AKS7|D5AKS7_RHOCB Amidohydrolase family protein OS=Rhodobacter capsulatus (strain ATCC BAA-309 / NBRC 16581 / SB1003) GN=RCAP_rcc02187 PE=4 SV=1	D5AKS7	RCAP_rcc02187	0.0344749	-0.846062			28.0429	27.2743	28.0457	27.6388	28.0791	26.7163		7	3	7	5	3	3	7	3	7	5	3	3
>tr|D5ALN3|D5ALN3_RHOCB Citrate synthase OS=Rhodobacter capsulatus (strain ATCC BAA-309 / NBRC 16581 / SB1003) GN=gltA PE=3 SV=1	D5ALN3	gltA	0.0344956	-0.201688			34.4369	34.142	34.2725	34.0622	34.288	34.1881		20	19	18	18	19	21	20	19	18	18	19	21
>sp|Q02584|TRPC_RHOCB Indole-3-glycerol phosphate synthase OS=Rhodobacter capsulatus (strain ATCC BAA-309 / NBRC 16581 / SB1003) GN=trpC PE=3 SV=2	Q02584	trpC	0.0345049	-0.189518			30.3202	30.0426	30.2718	30.2204	30.2874	30.0478		8	8	8	7	9	12	8	8	8	7	9	12
>tr|D5ASA2|D5ASA2_RHOCB Transcriptional regulator, GntR family OS=Rhodobacter capsulatus (strain ATCC BAA-309 / NBRC 16581 / SB1003) GN=RCAP_rcc01236 PE=4 SV=1	D5ASA2	RCAP_rcc01236	0.0349809	-0.600357			31.3519	30.8661	31.036	30.7257	31.6648	30.6599		10	6	9	6	10	12	10	6	9	6	10	12
>tr|D5APY9|D5APY9_RHOCB Histidinol-phosphate aminotransferase OS=Rhodobacter capsulatus (strain ATCC BAA-309 / NBRC 16581 / SB1003) GN=hisC1 PE=3 SV=1	D5APY9	hisC1	0.0350996	-0.425201			31.8855	31.8007	32.0428	31.5472	32.2591	31.5639		18	21	18	18	14	25	18	21	18	18	14	25
>tr|D5ARR3|D5ARR3_RHOCB GDSL-like lipase/acylhydrolase family protein OS=Rhodobacter capsulatus (strain ATCC BAA-309 / NBRC 16581 / SB1003) GN=RCAP_rcc01176 PE=4 SV=1	D5ARR3	RCAP_rcc01176	0.0354635	-0.348611			28.4932	28.2789	28.8019	28.2986	28.4908	28.1625		5	5	6	4	6	4	5	5	6	4	6	4
>tr|D5ASY4|D5ASY4_RHOCB Phosphate transport system permease protein PstA OS=Rhodobacter capsulatus (strain ATCC BAA-309 / NBRC 16581 / SB1003) GN=pstA PE=3 SV=1	D5ASY4	pstA	0.0359919	-0.364001			29.2083	28.6557	28.8718	28.7496	29.2001	28.7829		6	8	9	8	6	7	6	8	9	8	6	7
>tr|D5AP25|D5AP25_RHOCB Oligoendopeptidase F OS=Rhodobacter capsulatus (strain ATCC BAA-309 / NBRC 16581 / SB1003) GN=pepF PE=3 SV=1	D5AP25	pepF	0.0364011	0.293729			32.2816	32.6861	32.4938	32.8298	32.45	32.5908		25	24	21	23	23	27	25	24	21	23	23	27
>tr|D5APP4|D5APP4_RHOCB Carbohydrate kinase, FGGY family OS=Rhodobacter capsulatus (strain ATCC BAA-309 / NBRC 16581 / SB1003) GN=RCAP_rcc02884 PE=4 SV=1	D5APP4	RCAP_rcc02884	0.0366106	-0.325641			28.1098	28.0601	28.3397	27.9017	28.2716	27.7824		7	5	6	6	4	6	7	5	6	6	4	6
>tr|D5ALW8|D5ALW8_RHOCB Ribosomal RNA small subunit methyltransferase B-1 OS=Rhodobacter capsulatus (strain ATCC BAA-309 / NBRC 16581 / SB1003) GN=rsmB1 PE=3 SV=1	D5ALW8	rsmB1	0.0369842	-0.393578			29.4211	28.9189	29.1616	29.0725	29.5719	28.9824		10	8	8	9	9	11	10	8	8	9	9	11
>tr|D5ATX3|D5ATX3_RHOCB Methyl-accepting chemotaxis sensory transducer OS=Rhodobacter capsulatus (strain ATCC BAA-309 / NBRC 16581 / SB1003) GN=RCAP_rcc01667 PE=4 SV=1	D5ATX3	RCAP_rcc01667	0.0369934	-0.520642			26.7884	25.9273	26.4549	25.9625	26.5655	26.3572		3	3	2	2	3	3	3	3	2	2	3	3
>tr|D5ANF8|D5ANF8_RHOCB Glutaredoxin OS=Rhodobacter capsulatus (strain ATCC BAA-309 / NBRC 16581 / SB1003) GN=RCAP_rcc00547 PE=3 SV=1	D5ANF8	RCAP_rcc00547	0.0371385	0.529725			32.8722	33.2447	33.1047	33.361	32.6026	33.563		8	9	9	9	7	8	8	9	9	9	7	8
>tr|D5ATC3|D5ATC3_RHOCB UDP-N-acetylmuramoylalanine--D-glutamate ligase OS=Rhodobacter capsulatus (strain ATCC BAA-309 / NBRC 16581 / SB1003) GN=murD PE=3 SV=1	D5ATC3	murD	0.0372476	-0.35929			30.2508	29.7932	30.1091	29.9814	30.4553	29.9628		14	12	11	13	14	18	14	12	11	13	14	18
>tr|D5AMJ2|D5AMJ2_RHOCB Tryptophan synthase beta chain OS=Rhodobacter capsulatus (strain ATCC BAA-309 / NBRC 16581 / SB1003) GN=trpB PE=3 SV=1	D5AMJ2	trpB	0.0372488	-0.303741			31.9292	31.7816	32.2039	31.7328	32.1796	31.8871		10	9	7	9	10	12	10	9	7	9	10	12
>tr|D5ARU6|D5ARU6_RHOCB Dihydroneopterin aldolase OS=Rhodobacter capsulatus (strain ATCC BAA-309 / NBRC 16581 / SB1003) GN=folB PE=4 SV=1	D5ARU6	folB	0.037555	-0.43897			29.5385	29.0621	29.4919	29.0949	29.8207	29.3771		6	6	6	7	9	7	6	6	6	7	9	7
>tr|D5AMY9|D5AMY9_RHOCB Electron transfer flavoprotein-ubiquinone oxidoreductase OS=Rhodobacter capsulatus (strain ATCC BAA-309 / NBRC 16581 / SB1003) GN=etfD PE=4 SV=1	D5AMY9	etfD	0.0378555	-0.289913			31.7399	31.6572	31.8551	31.6017	32.0122	31.4787		22	18	22	20	16	17	22	18	22	20	16	17
>tr|D5AM40|D5AM40_RHOCB Membrane protein insertase YidC OS=Rhodobacter capsulatus (strain ATCC BAA-309 / NBRC 16581 / SB1003) GN=yidC PE=3 SV=1	D5AM40	yidC	0.0380441	-0.376134			33.0032	32.861	33.051	32.7803	33.2997	32.584		20	20	20	19	20	20	20	20	20	19	20	20
>tr|D5APT6|D5APT6_RHOCB Transcriptional regulator, XRE family OS=Rhodobacter capsulatus (strain ATCC BAA-309 / NBRC 16581 / SB1003) GN=RCAP_rcc02928 PE=4 SV=1	D5APT6	RCAP_rcc02928	0.0380825	-0.535084			28.1278	27.6246	27.7829	27.5447	28.3776	27.5138		3	4	4	4	3	5	3	4	4	4	3	5
>tr|D5AQM0|D5AQM0_RHOCB Cytochrome d ubiquinol oxidase, subunit I OS=Rhodobacter capsulatus (strain ATCC BAA-309 / NBRC 16581 / SB1003) GN=cydA PE=4 SV=1	D5AQM0	cydA	0.0385213	0.572441			30.5944	31.5445	30.8071	31.3965	30.7796	30.9575		7	8	7	7	6	13	7	8	7	7	6	13
>tr|D5AQ27|D5AQ27_RHOCB Dipeptide ABC transporter, ATP-binding protein DppD OS=Rhodobacter capsulatus (strain ATCC BAA-309 / NBRC 16581 / SB1003) GN=dppD PE=4 SV=1	D5AQ27	dppD	0.0387344	-0.427224			28.9031	28.4882	29.0332	28.6871	28.7865	28.266		8	4	5	3	7	6	8	4	5	3	7	6
>tr|D5ALD2|D5ALD2_RHOCB Chaperone protein DnaJ OS=Rhodobacter capsulatus (strain ATCC BAA-309 / NBRC 16581 / SB1003) GN=dnaJ PE=3 SV=1	D5ALD2	dnaJ	0.0388653	0.42645			31.2205	31.457	30.7911	31.4904	30.9422	31.2857		10	14	14	16	7	16	10	14	14	16	7	16
>tr|D5ATG2|D5ATG2_RHOCB Histidine kinase OS=Rhodobacter capsulatus (strain ATCC BAA-309 / NBRC 16581 / SB1003) GN=RCAP_rcc01506 PE=4 SV=1	D5ATG2	RCAP_rcc01506	0.0391736	-0.588289			26.7453	25.7028	26.3737	26.237	26.6668	26.0812		4	3	2	2	4	4	4	3	2	2	4	4
>tr|D5AQ48|D5AQ48_RHOCB S-formylglutathione hydrolase OS=Rhodobacter capsulatus (strain ATCC BAA-309 / NBRC 16581 / SB1003) GN=fghA PE=3 SV=1	D5AQ48	fghA	0.0392059	-0.360549			29.0307	28.6405	28.8726	28.7385	28.9276	28.3703		4	5	3	4	4	4	4	5	3	4	4	4
>tr|D5AL34|D5AL34_RHOCB Signal transduction histidine kinase OS=Rhodobacter capsulatus (strain ATCC BAA-309 / NBRC 16581 / SB1003) GN=RCAP_rcc02294 PE=4 SV=1	D5AL34	RCAP_rcc02294	0.0396024	-0.575388			27.7984	27.2946	27.5093	27.0753	27.5141	26.7257		5	6	6	5	6	2	5	6	6	5	6	2
>tr|D5ALU3|D5ALU3_RHOCB Oxidoreductase, short-chain dehydrogenase/reductase family OS=Rhodobacter capsulatus (strain ATCC BAA-309 / NBRC 16581 / SB1003) GN=RCAP_rcc02424 PE=4 SV=1	D5ALU3	RCAP_rcc02424	0.0397416	-0.188882			32.1628	31.8924	32.0068	31.8803	31.9789	31.8091		10	8	9	9	11	12	10	8	9	9	11	12
>tr|D5ARN3|D5ARN3_RHOCB Glyoxylate reductase-2 OS=Rhodobacter capsulatus (strain ATCC BAA-309 / NBRC 16581 / SB1003) GN=gyaR2 PE=3 SV=1	D5ARN3	gyaR2	0.0401995	0.163747			27.4379	27.574	27.4698	27.689	27.387	27.523		6	4	4	3	3	5	6	4	4	3	3	5
>tr|D5ATH6|D5ATH6_RHOCB NADH-quinone oxidoreductase subunit D OS=Rhodobacter capsulatus (strain ATCC BAA-309 / NBRC 16581 / SB1003) GN=nuoD PE=3 SV=1	D5ATH6	nuoD	0.0407217	-0.353926			32.8826	32.3296	32.9388	32.7282	32.8999	32.6017		20	18	16	14	18	20	20	18	16	14	18	20
>tr|D5AQ71|D5AQ71_RHOCB Glycine betaine/L-proline ABC transporter, ATP-binding protein ProV-1 OS=Rhodobacter capsulatus (strain ATCC BAA-309 / NBRC 16581 / SB1003) GN=proV1 PE=4 SV=1	D5AQ71	proV1	0.0410052	-0.476262			29.8108	29.4033	30.1921	29.7313	29.9359	29.3754		10	11	11	7	10	10	10	11	11	7	10	10
>tr|D5ATK8|D5ATK8_RHOCB Uncharacterized protein OS=Rhodobacter capsulatus (strain ATCC BAA-309 / NBRC 16581 / SB1003) GN=RCAP_rcc01552 PE=4 SV=1	D5ATK8	RCAP_rcc01552	0.0411219	-0.890475			27.8402	26.6893	26.9695	26.1686	27.3213	26.6017		9	6	8	2	6	4	9	6	8	2	6	4
>tr|D5AL45|D5AL45_RHOCB Heme ABC transporter, ATP-binding/permease protein OS=Rhodobacter capsulatus (strain ATCC BAA-309 / NBRC 16581 / SB1003) GN=RCAP_rcc02305 PE=4 SV=1	D5AL45	RCAP_rcc02305	0.0413313	0.399298			29.4409	29.8922	29.217	29.5185	29.1984	29.6436		11	9	8	11	5	14	11	9	8	11	5	13
>tr|D5ASA1|D5ASA1_RHOCB Pyrimidine 5-nucleotidase OS=Rhodobacter capsulatus (strain ATCC BAA-309 / NBRC 16581 / SB1003) GN=RCAP_rcc01235 PE=4 SV=1	D5ASA1	RCAP_rcc01235	0.0414679	0.403842			27.8838	28.4633	27.9579	28.5583	28.2163	28.2479		3	5	5	5	4	5	3	5	5	5	4	5
>tr|D5AUA7|D5AUA7_RHOCB RNA-binding protein Hfq OS=Rhodobacter capsulatus (strain ATCC BAA-309 / NBRC 16581 / SB1003) GN=hfq PE=3 SV=1	D5AUA7	hfq	0.0421809	-0.542962			30.8564	30.0521	30.899	30.2488	30.8489	30.6745		5	5	4	5	5	7	5	5	4	5	5	7
>tr|D5AUM0|D5AUM0_RHOCB Deoxycytidine triphosphate deaminase OS=Rhodobacter capsulatus (strain ATCC BAA-309 / NBRC 16581 / SB1003) GN=dcd PE=4 SV=1	D5AUM0	dcd	0.0423841	-0.292751			29.175	28.949	29.1668	28.9591	29.107	28.6625		7	7	7	7	5	7	7	7	7	7	5	7
>tr|D5AUI1|D5AUI1_RHOCB Cysteine desulfurase OS=Rhodobacter capsulatus (strain ATCC BAA-309 / NBRC 16581 / SB1003) GN=sufS1 PE=3 SV=1	D5AUI1	sufS1	0.0426279	0.419685			30.5989	30.8489	30.57	30.8442	30.1587	30.8936		8	7	8	7	7	14	8	7	8	7	7	14
>tr|D5AN61|D5AN61_RHOCB Sulphate transporter OS=Rhodobacter capsulatus (strain ATCC BAA-309 / NBRC 16581 / SB1003) GN=sulP PE=3 SV=1	D5AN61	sulP	0.0428292	-0.323947			27.7533	27.3891	27.4541	27.1527	27.6082	27.302		4	3	3	3	3	5	4	3	3	3	3	5
>tr|D5ANU1|D5ANU1_RHOCB Uncharacterized protein OS=Rhodobacter capsulatus (strain ATCC BAA-309 / NBRC 16581 / SB1003) GN=RCAP_rcc02716 PE=4 SV=1	D5ANU1	RCAP_rcc02716	0.0433672	-0.567264			26.9599	26.5993	26.8305	26.4499	27.4519	26.4913		3	4	6	6	7	5	3	4	6	6	7	5
>tr|D5AVB0|D5AVB0_RHOCB Penicillin-binding protein 1A OS=Rhodobacter capsulatus (strain ATCC BAA-309 / NBRC 16581 / SB1003) GN=mrcA PE=4 SV=1	D5AVB0	mrcA	0.0434355	-0.214841			31.1516	30.9699	31.0712	31.0011	31.1828	30.7901		28	15	21	17	17	24	28	15	21	17	17	24
>tr|D5AM60|D5AM60_RHOCB Uncharacterized protein OS=Rhodobacter capsulatus (strain ATCC BAA-309 / NBRC 16581 / SB1003) GN=RCAP_rcc00365 PE=4 SV=1	D5AM60	RCAP_rcc00365	0.0436216	-0.418758			26.7594	26.4244	26.8213	26.6694	27.0541	26.2847		3	2	3	3	3	3	3	2	3	3	3	3
>tr|D5AUJ0|D5AUJ0_RHOCB Hydrolase, alpha/beta fold family OS=Rhodobacter capsulatus (strain ATCC BAA-309 / NBRC 16581 / SB1003) GN=RCAP_rcc01884 PE=4 SV=1	D5AUJ0	RCAP_rcc01884	0.0437155	0.410828			29.9817	30.2742	29.5461	30.054	29.7355	30.1676		3	4	4	3	4	7	3	4	4	3	4	7
>tr|D5AMB2|D5AMB2_RHOCB ArsC family protein OS=Rhodobacter capsulatus (strain ATCC BAA-309 / NBRC 16581 / SB1003) GN=RCAP_rcc02458 PE=3 SV=1	D5AMB2	RCAP_rcc02458	0.0440682	0.337527			28.4334	28.5632	28.408	28.7611	28.1178	28.6475		4	2	4	4	4	6	4	2	4	4	4	6
>tr|D5ATH9|D5ATH9_RHOCB NADH-quinone oxidoreductase, F subunit OS=Rhodobacter capsulatus (strain ATCC BAA-309 / NBRC 16581 / SB1003) GN=nuoF PE=4 SV=1	D5ATH9	nuoF	0.0441041	-0.589783			31.439	30.912	31.411	30.4055	31.2999	31.0631		10	8	12	9	9	12	10	8	12	9	9	12
>tr|D5AMW0|D5AMW0_RHOCB Alanine dehydrogenase OS=Rhodobacter capsulatus (strain ATCC BAA-309 / NBRC 16581 / SB1003) GN=ald PE=3 SV=1	D5AMW0	ald	0.0442688	0.792016			29.3248	29.7738	28.7382	29.6463	28.4462	29.4651		4	7	5	5	3	7	4	7	5	5	3	7
>tr|D5AMS1|D5AMS1_RHOCB Thymidine phosphorylase OS=Rhodobacter capsulatus (strain ATCC BAA-309 / NBRC 16581 / SB1003) GN=deoA PE=3 SV=1	D5AMS1	deoA	0.0445124	-0.494221			28.6967	28.382	28.5093	28.2336	28.7569	27.8646		11	10	7	8	8	7	11	10	7	8	8	7
>tr|D5ATP8|D5ATP8_RHOCB Uncharacterized protein OS=Rhodobacter capsulatus (strain ATCC BAA-309 / NBRC 16581 / SB1003) GN=RCAP_rcc01592 PE=4 SV=1	D5ATP8	RCAP_rcc01592	0.0452769	0.626699			29.4508	29.6533	29.5622	30.1904	29.1643	30.2137		4	5	6	7	6	6	4	5	6	7	6	6
>tr|D5APN4|D5APN4_RHOCB Capsule polysaccharide export inner-membrane protein KpsE-2 OS=Rhodobacter capsulatus (strain ATCC BAA-309 / NBRC 16581 / SB1003) GN=kpsE2 PE=4 SV=1	D5APN4	kpsE2	0.0454036	-0.279474			29.5853	29.2867	29.4651	29.3724	29.5144	29.0673		13	9	15	9	15	11	13	9	15	9	15	11
>tr|D5ATR0|D5ATR0_RHOCB Uncharacterized protein OS=Rhodobacter capsulatus (strain ATCC BAA-309 / NBRC 16581 / SB1003) GN=RCAP_rcc01604 PE=4 SV=1	D5ATR0	RCAP_rcc01604	0.0456199	-0.419313			28.2459	28.0512	28.333	28.0878	28.5299	27.7117		6	7	4	6	9	2	6	7	4	6	9	2
>tr|D5AT86|D5AT86_RHOCB Uncharacterized protein OS=Rhodobacter capsulatus (strain ATCC BAA-309 / NBRC 16581 / SB1003) GN=RCAP_rcc01448 PE=4 SV=1	D5AT86	RCAP_rcc01448	0.0457034	0.65239			28.3026	29.3784	28.3499	29.1659	28.9141	28.9796		5	5	6	7	6	7	5	5	6	7	6	7
>tr|D5ATT9|D5ATT9_RHOCB Outer membrane chaperone Skp family protein OS=Rhodobacter capsulatus (strain ATCC BAA-309 / NBRC 16581 / SB1003) GN=RCAP_rcc01633 PE=4 SV=1	D5ATT9	RCAP_rcc01633	0.0458588	-0.262733			29.6464	29.3411	29.3763	29.2719	29.5631	29.1845		10	8	9	10	7	7	10	8	9	10	7	7
>tr|D5AM51|D5AM51_RHOCB Uncharacterized protein OS=Rhodobacter capsulatus (strain ATCC BAA-309 / NBRC 16581 / SB1003) GN=RCAP_rcc00356 PE=4 SV=1	D5AM51	RCAP_rcc00356	0.0461635	-0.465513			27.8698	27.4159	27.849	27.5111	28.2881	27.6835		10	8	7	6	7	9	4	7	4	4	4	4
>tr|D5AS31|D5AS31_RHOCB Aminotransferase, class I and II OS=Rhodobacter capsulatus (strain ATCC BAA-309 / NBRC 16581 / SB1003) GN=RCAP_rcc03329 PE=4 SV=1	D5AS31	RCAP_rcc03329	0.0462588	-0.290624			30.4226	30.0009	30.5291	30.2358	30.4837	30.3268		12	14	12	13	12	14	12	14	12	13	12	14
>tr|D5ANQ4|D5ANQ4_RHOCB Diguanylate cyclase/phosphodiesterase with PAS/PAC sensor OS=Rhodobacter capsulatus (strain ATCC BAA-309 / NBRC 16581 / SB1003) GN=RCAP_rcc00643 PE=4 SV=1	D5ANQ4	RCAP_rcc00643	0.0463635	-0.539458			28.6961	28.1096	28.186	27.7953	28.6613	28.02		11	10	13	9	11	9	11	10	13	9	11	9
>tr|D5ARE0|D5ARE0_RHOCB Uncharacterized protein OS=Rhodobacter capsulatus (strain ATCC BAA-309 / NBRC 16581 / SB1003) GN=RCAP_rcc03221 PE=4 SV=1	D5ARE0	RCAP_rcc03221	0.0468059	0.628897			28.1099	28.209	27.8492	28.6215	27.4726	28.4879		8	5	4	6	6	8	8	5	4	6	6	8
>tr|D5ALH5|D5ALH5_RHOCB DNA mismatch repair protein MutL OS=Rhodobacter capsulatus (strain ATCC BAA-309 / NBRC 16581 / SB1003) GN=mutL PE=3 SV=1	D5ALH5	mutL	0.0469108	-0.284311			27.5284	27.3352	27.6538	27.4593	27.8495	27.3844		5	8	6	9	7	8	5	8	6	9	7	8
>tr|D5AR46|D5AR46_RHOCB Protein-tyrosine-phosphatase OS=Rhodobacter capsulatus (strain ATCC BAA-309 / NBRC 16581 / SB1003) GN=etp PE=4 SV=1	D5AR46	etp	0.0471512	0.379137			28.9441	29.5064	28.8385	29.2314	28.8772	29.0594		5	5	5	6	4	7	5	5	5	6	4	7
>tr|D5AUQ5|D5AUQ5_RHOCB Polysaccharide biosynthesis/export protein family OS=Rhodobacter capsulatus (strain ATCC BAA-309 / NBRC 16581 / SB1003) GN=RCAP_rcc01950 PE=4 SV=1	D5AUQ5	RCAP_rcc01950	0.0474985	-0.407336			27.4545	27.2354	27.9321	27.3682	27.7442	27.3051		4	7	6	4	6	4	4	7	6	4	6	4
>tr|D5ALZ1|D5ALZ1_RHOCB Elongation factor G OS=Rhodobacter capsulatus (strain ATCC BAA-309 / NBRC 16581 / SB1003) GN=fusA1 PE=3 SV=1	D5ALZ1	fusA1	0.0475397	-0.118383			35.3112	35.2124	35.3813	35.2144	35.3992	35.3098		42	37	37	36	37	50	42	37	37	36	37	50
>tr|D5AUK2|D5AUK2_RHOCB Transcriptional regulator, GntR family OS=Rhodobacter capsulatus (strain ATCC BAA-309 / NBRC 16581 / SB1003) GN=RCAP_rcc01896 PE=4 SV=1	D5AUK2	RCAP_rcc01896	0.048408	0.795857			26.6849	28.0459	27.5033	27.9903	27.5549	28.0945		2	6	3	7	3	12	2	6	3	7	3	12
>tr|D5AV93|D5AV93_RHOCB Uncharacterized protein OS=Rhodobacter capsulatus (strain ATCC BAA-309 / NBRC 16581 / SB1003) GN=RCAP_rcc02145 PE=4 SV=1	D5AV93	RCAP_rcc02145	0.0492354	0.328389			30.5471	31.1263	30.7579	31.0945	30.7603	30.8296		8	10	8	10	11	11	8	10	8	10	11	11
>tr|D5AR50|D5AR50_RHOCB Uncharacterized protein OS=Rhodobacter capsulatus (strain ATCC BAA-309 / NBRC 16581 / SB1003) GN=RCAP_rcc03131 PE=4 SV=1	D5AR50	RCAP_rcc03131	0.0494143	0.526676			30.2331	30.9954	30.2473	30.8981	30.2199	30.3868		7	9	7	6	6	9	7	9	7	6	6	9
>tr|D5ANF5|D5ANF5_RHOCB Aldehyde dehydrogenase family protein OS=Rhodobacter capsulatus (strain ATCC BAA-309 / NBRC 16581 / SB1003) GN=RCAP_rcc00544 PE=4 SV=1	D5ANF5	RCAP_rcc00544	0.05011	-0.255641			29.9725	29.7656	30.0798	29.8731	30.255	29.9017		13	13	11	9	16	11	13	13	11	9	16	11
>tr|D5ARK8|D5ARK8_RHOCB tRNA (guanine-N(7)-)-methyltransferase OS=Rhodobacter capsulatus (strain ATCC BAA-309 / NBRC 16581 / SB1003) GN=trmB PE=3 SV=1	D5ARK8	trmB	0.050886	-0.463433			28.6569	28.5447	28.6568	28.2221	29.0237	28.1803		5	3	7	5	6	5	5	3	7	5	6	5
>tr|D5AQA8|D5AQA8_RHOCB Conserved domain protein OS=Rhodobacter capsulatus (strain ATCC BAA-309 / NBRC 16581 / SB1003) GN=RCAP_rcc00930 PE=4 SV=1	D5AQA8	RCAP_rcc00930	0.0513755	0.214201			28.7911	29.1756	28.8812	29.0157	28.8038	28.9274		6	6	6	8	6	10	6	6	6	8	6	10
>tr|D5ARV0|D5ARV0_RHOCB Ketol-acid reductoisomerase (NADP(+)) OS=Rhodobacter capsulatus (strain ATCC BAA-309 / NBRC 16581 / SB1003) GN=ilvC PE=3 SV=1	D5ARV0	ilvC	0.0514804	0.117354			33.884	34.0581	34.0003	34.0328	33.8715	34.017		18	14	18	15	16	19	18	14	18	15	16	19
>tr|D5ALY7|D5ALY7_RHOCB DNA-directed RNA polymerase subunit beta OS=Rhodobacter capsulatus (strain ATCC BAA-309 / NBRC 16581 / SB1003) GN=rpoC PE=3 SV=1	D5ALY7	rpoC	0.0519989	-0.168278			35.4316	35.3653	35.5081	35.3323	35.4439	35.1812		85	72	81	74	72	88	85	72	81	74	72	88
>tr|D5ALZ8|D5ALZ8_RHOCB 30S ribosomal protein S19 OS=Rhodobacter capsulatus (strain ATCC BAA-309 / NBRC 16581 / SB1003) GN=rpsS PE=3 SV=1	D5ALZ8	rpsS	0.0523049	-0.367246			32.8656	32.4627	33.1902	32.7476	33.0112	32.7549		7	8	6	7	5	8	7	8	6	7	5	8
>tr|D5ARQ9|D5ARQ9_RHOCB Uroporphyrinogen decarboxylase OS=Rhodobacter capsulatus (strain ATCC BAA-309 / NBRC 16581 / SB1003) GN=hemE PE=3 SV=1	D5ARQ9	hemE	0.0525349	-0.517064			32.2236	31.6501	32.1267	31.7162	32.6065	32.0393		13	13	13	11	13	16	13	13	13	11	13	16
>tr|D5ANR9|D5ANR9_RHOCB Uncharacterized protein OS=Rhodobacter capsulatus (strain ATCC BAA-309 / NBRC 16581 / SB1003) GN=RCAP_rcc00658 PE=4 SV=1	D5ANR9	RCAP_rcc00658	0.0529114	-0.563547			30.0434	29.6941	30.4176	29.8231	30.0284	29.2815		3	4	5	5	6	5	3	4	5	5	6	5
>tr|D5APJ1|D5APJ1_RHOCB D-isomer specific 2-hydroxyacid dehydrogenase family protein OS=Rhodobacter capsulatus (strain ATCC BAA-309 / NBRC 16581 / SB1003) GN=RCAP_rcc00798 PE=4 SV=1	D5APJ1	RCAP_rcc00798	0.0536354	0.692968			28.6193	29.0459	28.6283	29.3387	27.96	28.902		7	5	8	7	5	9	7	5	8	7	5	9
>tr|D5AP49|D5AP49_RHOCB Hydrolase, alpha/beta fold family OS=Rhodobacter capsulatus (strain ATCC BAA-309 / NBRC 16581 / SB1003) GN=RCAP_rcc02825 PE=4 SV=1	D5AP49	RCAP_rcc02825	0.0536902	-0.704177			28.5513	28.0731	28.2784	27.317	28.6396	27.9666		4	4	3	3	4	5	4	4	3	3	4	5
>tr|D5AS37|D5AS37_RHOCB Exodeoxyribonuclease III-2 OS=Rhodobacter capsulatus (strain ATCC BAA-309 / NBRC 16581 / SB1003) GN=xthA2 PE=4 SV=1	D5AS37	xthA2	0.0540487	-0.632725			28.3937	27.9364	28.1697	27.2339	28.3701	27.8651		6	3	7	2	7	6	6	3	7	2	7	6
>tr|D5ALS4|D5ALS4_RHOCB Formyltetrahydrofolate deformylase OS=Rhodobacter capsulatus (strain ATCC BAA-309 / NBRC 16581 / SB1003) GN=purU PE=3 SV=1	D5ALS4	purU	0.0541702	-0.237037			29.6625	29.3476	29.464	29.464	29.7077	29.3116		5	5	6	5	4	8	5	5	6	5	4	8
>tr|D5AL53|D5AL53_RHOCB Electron transfer flavoprotein, beta subunit OS=Rhodobacter capsulatus (strain ATCC BAA-309 / NBRC 16581 / SB1003) GN=etfB PE=4 SV=1	D5AL53	etfB	0.0544736	0.238728			33.3651	33.5755	33.1071	33.4888	33.3349	33.4589		11	13	13	11	10	11	11	13	13	11	10	11
>tr|D5ALF1|D5ALF1_RHOCB Cytokinin riboside 5-monophosphate phosphoribohydrolase OS=Rhodobacter capsulatus (strain ATCC BAA-309 / NBRC 16581 / SB1003) GN=RCAP_rcc00242 PE=3 SV=1	D5ALF1	RCAP_rcc00242	0.0545756	0.320285			27.9502	28.4477	28.2328	28.5733	28.3166	28.4396		4	5	3	4	4	8	4	5	3	4	4	8
>tr|D5ATL5|D5ATL5_RHOCB Methyltransferase, type 11 family OS=Rhodobacter capsulatus (strain ATCC BAA-309 / NBRC 16581 / SB1003) GN=RCAP_rcc01559 PE=4 SV=1	D5ATL5	RCAP_rcc01559	0.0558097	0.763172			26.8358	27.1412	26.8215	28.1188	26.8087	27.4956		3	6	2	3	3	4	3	6	2	3	3	4
>tr|D5ARR7|D5ARR7_RHOCB Copper-transporting P-type ATPase-2 OS=Rhodobacter capsulatus (strain ATCC BAA-309 / NBRC 16581 / SB1003) GN=copA2 PE=3 SV=1	D5ARR7	copA2	0.0560228	0.629803			29.783	29.9933	29.7935	30.5194	29.8431	30.7963		14	9	8	13	13	15	14	9	8	13	13	15
>sp|D5AP79|BCHC_RHOCB 2-desacetyl-2-hydroxyethyl bacteriochlorophyllide A dehydrogenase OS=Rhodobacter capsulatus (strain ATCC BAA-309 / NBRC 16581 / SB1003) GN=bchC PE=4 SV=1	D5AP79	bchC	0.0561176	-0.17001			31.1301	30.9964	31.1938	31.1234	31.2454	30.9394		12	10	9	10	10	12	12	10	9	10	10	12
>tr|D5AMG7|D5AMG7_RHOCB Fructokinase OS=Rhodobacter capsulatus (strain ATCC BAA-309 / NBRC 16581 / SB1003) GN=cscK PE=3 SV=1	D5AMG7	cscK	0.0563124	0.467957			28.9921	29.5187	29.1879	29.7798	29.5105	29.7959		5	5	3	4	4	6	5	5	3	4	4	6
>tr|D5ARQ5|D5ARQ5_RHOCB Methyltransferase small domain protein OS=Rhodobacter capsulatus (strain ATCC BAA-309 / NBRC 16581 / SB1003) GN=RCAP_rcc01168 PE=4 SV=1	D5ARQ5	RCAP_rcc01168	0.0564006	0.510076			29.0775	29.7053	29.1787	29.9675	29.6433	29.7569		5	9	6	9	6	12	5	9	6	9	6	12
>tr|D5AKI9|D5AKI9_RHOCB UPF0093 family protein, transmembrane OS=Rhodobacter capsulatus (strain ATCC BAA-309 / NBRC 16581 / SB1003) GN=RCAP_rcc00066 PE=4 SV=1	D5AKI9	RCAP_rcc00066	0.0566721	-0.99967			29.06	27.5592	28.5306	27.1658	28.375	28.2415		3	3	2	3	3	3	3	3	2	3	3	3
>tr|D5APB8|D5APB8_RHOCB Dihydrolipoyllysine-residue succinyltransferase component of 2-oxoglutarate dehydrogenase complex OS=Rhodobacter capsulatus (strain ATCC BAA-309 / NBRC 16581 / SB1003) GN=sucB PE=3 SV=1	D5APB8	sucB	0.0569881	-0.339759			32.8707	32.5996	32.8636	32.7201	33.2362	32.6314		18	14	19	16	17	19	18	14	19	16	17	19
>tr|D5AMW1|D5AMW1_RHOCB Glutathione S-transferase OS=Rhodobacter capsulatus (strain ATCC BAA-309 / NBRC 16581 / SB1003) GN=gst PE=3 SV=1	D5AMW1	gst	0.0573705	0.526763			29.7471	30.3772	29.9772	30.5898	29.6551	29.9927		6	6	8	5	7	7	6	6	8	5	7	7
>tr|D5AR09|D5AR09_RHOCB Uncharacterized protein OS=Rhodobacter capsulatus (strain ATCC BAA-309 / NBRC 16581 / SB1003) GN=RCAP_rcc01055 PE=4 SV=1	D5AR09	RCAP_rcc01055	0.0575989	-0.869424			28.0358	27.5971	27.7158	27.2662	28.4717	26.7518		3	2	3	2	4	3	3	2	3	2	4	3
>tr|D5AQ52|D5AQ52_RHOCB Inositol monophosphatase family protein OS=Rhodobacter capsulatus (strain ATCC BAA-309 / NBRC 16581 / SB1003) GN=RCAP_rcc00874 PE=4 SV=1	D5AQ52	RCAP_rcc00874	0.0576466	0.716969			28.8565	29.2212	28.2997	29.3089	28.0737	28.8508		8	6	7	6	4	7	8	6	7	6	4	7
>tr|D5AT24|D5AT24_RHOCB NADH ubiquinone oxidoreductase subunit, NDUFA4 family OS=Rhodobacter capsulatus (strain ATCC BAA-309 / NBRC 16581 / SB1003) GN=RCAP_rcc01385 PE=4 SV=1	D5AT24	RCAP_rcc01385	0.0577759	-0.729096			30.8714	30.7121	31.0236	30.3823	31.214	29.8273		6	5	6	7	4	6	6	5	6	7	4	6
>tr|D5AR95|D5AR95_RHOCB PAS/PAC sensor domain protein OS=Rhodobacter capsulatus (strain ATCC BAA-309 / NBRC 16581 / SB1003) GN=RCAP_rcc03176 PE=4 SV=1	D5AR95	RCAP_rcc03176	0.0579196	-1.09892			28.2992	26.6707	27.0253	26.5123	27.3004	26.1451		10	4	4	4	6	3	9	3	3	3	5	2
>tr|D5ASB8|D5ASB8_RHOCB D-alanyl-D-alanine carboxypeptidase-2 OS=Rhodobacter capsulatus (strain ATCC BAA-309 / NBRC 16581 / SB1003) GN=dacC2 PE=3 SV=1	D5ASB8	dacC2	0.058072	-0.423069			29.8801	29.8811	30.2876	29.5125	30.1509	29.6558		9	9	9	8	10	12	9	9	9	8	10	12
>tr|D5APB3|D5APB3_RHOCB Succinate--CoA ligase [ADP-forming] subunit beta OS=Rhodobacter capsulatus (strain ATCC BAA-309 / NBRC 16581 / SB1003) GN=sucC PE=3 SV=1	D5APB3	sucC	0.0581964	-0.190057			33.5725	33.5075	33.651	33.5011	33.6593	33.304		23	21	22	24	21	23	23	21	22	24	21	23
>tr|D5ASX5|D5ASX5_RHOCB Ribonuclease PH OS=Rhodobacter capsulatus (strain ATCC BAA-309 / NBRC 16581 / SB1003) GN=rph PE=3 SV=1	D5ASX5	rph	0.0582542	0.817567			31.4709	31.6403	30.8088	31.9924	30.5045	31.6043		7	7	8	8	7	8	7	7	8	8	7	8
>sp|D5AUD5|RBL2_RHOCB Ribulose bisphosphate carboxylase OS=Rhodobacter capsulatus (strain ATCC BAA-309 / NBRC 16581 / SB1003) GN=cbbM PE=3 SV=1	D5AUD5	cbbM	0.0585777	0.384829			32.3571	32.7273	32.1994	32.6459	32.6029	32.9407		15	13	13	15	15	19	15	13	13	15	15	19
>tr|D5AS54|D5AS54_RHOCB Methionine synthase, B subunit-1 OS=Rhodobacter capsulatus (strain ATCC BAA-309 / NBRC 16581 / SB1003) GN=metH2 PE=4 SV=1	D5AS54	metH2	0.0586056	-0.321654			30.4477	29.9717	30.4327	30.1913	30.6001	30.3525		20	20	18	18	18	21	20	20	18	18	18	21
>tr|D5AM17|D5AM17_RHOCB Protein translocase subunit SecY OS=Rhodobacter capsulatus (strain ATCC BAA-309 / NBRC 16581 / SB1003) GN=secY PE=3 SV=1	D5AM17	secY	0.0586369	-0.360298			30.2367	30.1702	30.338	30.0346	30.6211	29.9101		4	4	5	5	3	6	4	4	5	5	3	6
>tr|D5APC0|D5APC0_RHOCB Citrate lyase, beta subunit-1 OS=Rhodobacter capsulatus (strain ATCC BAA-309 / NBRC 16581 / SB1003) GN=citE1 PE=3 SV=1	D5APC0	citE1	0.0588738	-0.338219			29.4204	29.3954	29.7909	29.1479	29.5887	29.242		8	5	7	4	4	9	8	5	7	4	4	9
>tr|D5ARU3|D5ARU3_RHOCB Glycine--tRNA ligase beta subunit OS=Rhodobacter capsulatus (strain ATCC BAA-309 / NBRC 16581 / SB1003) GN=glyS PE=3 SV=1	D5ARU3	glyS	0.0592953	-0.246663			32.2509	31.8215	32.2702	32.0624	32.0714	31.9685		26	22	21	21	22	27	26	22	21	21	22	27
>tr|D5AQE3|D5AQE3_RHOCB Diguanylate cyclase/phosphodiesterase with PAS/PAC sensor OS=Rhodobacter capsulatus (strain ATCC BAA-309 / NBRC 16581 / SB1003) GN=RCAP_rcc03005 PE=4 SV=1	D5AQE3	RCAP_rcc03005	0.0598271	-0.358093			28.631	28.3867	28.4843	28.0184	28.4004	28.0363		12	13	10	5	8	7	12	13	10	5	8	7
>sp|O68100|COBM_RHOCB Precorrin-4 C(11)-methyltransferase OS=Rhodobacter capsulatus (strain ATCC BAA-309 / NBRC 16581 / SB1003) GN=cobM PE=1 SV=1	O68100	cobM	0.059876	-0.302023			28.739	28.2851	28.4027	28.1732	28.6109	28.3883		7	4	5	2	6	5	7	4	5	2	6	5
>tr|D5AQI1|D5AQI1_RHOCB Ribosome-binding ATPase YchF OS=Rhodobacter capsulatus (strain ATCC BAA-309 / NBRC 16581 / SB1003) GN=engD PE=3 SV=1	D5AQI1	engD	0.0600508	-0.334141			31.1279	30.927	31.2092	30.9101	31.531	31.0285		13	14	12	13	13	16	13	14	12	13	13	16
>tr|D5AMA6|D5AMA6_RHOCB Polyamine ABC transporter, periplasmic polyamine-binding protein PotD-4 OS=Rhodobacter capsulatus (strain ATCC BAA-309 / NBRC 16581 / SB1003) GN=potD4 PE=4 SV=1	D5AMA6	potD4	0.0600615	-0.334421			29.2422	29.2528	29.5749	29.0927	29.5943	29.0626		9	8	8	8	9	9	9	8	8	8	9	9
>tr|D5ARM9|D5ARM9_RHOCB Aminomethyltransferase OS=Rhodobacter capsulatus (strain ATCC BAA-309 / NBRC 16581 / SB1003) GN=gcvT1 PE=3 SV=1	D5ARM9	gcvT1	0.0606257	-0.48192			30.1542	29.7103	29.9548	29.5966	30.5239	29.8803		8	8	9	8	9	12	8	8	9	8	9	12
>tr|D5AT41|D5AT41_RHOCB ABC transporter, substrate-binding protein OS=Rhodobacter capsulatus (strain ATCC BAA-309 / NBRC 16581 / SB1003) GN=RCAP_rcc01402 PE=4 SV=1	D5AT41	RCAP_rcc01402	0.060828	-0.378177			32.4356	31.7212	32.223	31.839	32.1628	32.1268		13	11	11	10	11	12	13	11	11	10	11	12
>tr|D5AMY8|D5AMY8_RHOCB TPR repeat domain protein OS=Rhodobacter capsulatus (strain ATCC BAA-309 / NBRC 16581 / SB1003) GN=RCAP_rcc00512 PE=4 SV=1	D5AMY8	RCAP_rcc00512	0.0609647	0.292938			31.6912	32.0117	31.8265	32.1183	31.5636	31.8301		25	28	27	25	24	30	25	28	27	25	24	30
>tr|D5AVJ2|D5AVJ2_RHOCB Nitrous oxide reductase accessory protein NosL OS=Rhodobacter capsulatus (strain ATCC BAA-309 / NBRC 16581 / SB1003) GN=nosL PE=4 SV=1	D5AVJ2	nosL	0.0613228	-0.967637			27.7356	27.3896	27.9127	27.3116	28.8291	26.8733		3	2	4	5	5	4	3	2	4	5	5	4
>tr|D5ALU4|D5ALU4_RHOCB 5-nucleotidase SurE OS=Rhodobacter capsulatus (strain ATCC BAA-309 / NBRC 16581 / SB1003) GN=surE PE=3 SV=1	D5ALU4	surE	0.0615713	-0.547581			27.4513	26.6614	27.194	26.4424	27.2079	27.1067		4	6	5	2	3	2	4	6	5	2	3	2
>sp|O68129|TIG_RHOCB Trigger factor OS=Rhodobacter capsulatus (strain ATCC BAA-309 / NBRC 16581 / SB1003) GN=tig PE=3 SV=1	O68129	tig	0.0617679	-0.191911			35.4159	35.4029	35.5973	35.3744	35.6269	35.2872		32	30	33	31	31	36	32	30	33	31	31	36
>tr|D5APB6|D5APB6_RHOCB Lipoprotein, putative OS=Rhodobacter capsulatus (strain ATCC BAA-309 / NBRC 16581 / SB1003) GN=RCAP_rcc00723 PE=4 SV=1	D5APB6	RCAP_rcc00723	0.0617948	-0.343061			29.2153	28.7062	29.2123	28.7575	28.8167	28.7513		4	3	3	4	4	4	4	3	3	4	4	4
>tr|D5AQN5|D5AQN5_RHOCB DNA topoisomerase 1 OS=Rhodobacter capsulatus (strain ATCC BAA-309 / NBRC 16581 / SB1003) GN=topA PE=3 SV=1	D5AQN5	topA	0.0621543	-0.339448			32.0366	31.7645	31.9906	31.7106	31.8483	31.3822		32	23	32	26	31	27	32	23	32	26	31	27
>tr|D5ATQ0|D5ATQ0_RHOCB Sulfite reductase (NADPH) hemoprotein, beta subunit OS=Rhodobacter capsulatus (strain ATCC BAA-309 / NBRC 16581 / SB1003) GN=cysI PE=4 SV=1	D5ATQ0	cysI	0.0623095	0.200959			31.919	32.1807	32.0641	32.2776	32.1613	32.289		20	22	18	21	20	29	20	22	18	21	20	29
>tr|D5ATR2|D5ATR2_RHOCB tRNA/rRNA methyltransferase, SpoU family OS=Rhodobacter capsulatus (strain ATCC BAA-309 / NBRC 16581 / SB1003) GN=RCAP_rcc01606 PE=4 SV=1	D5ATR2	RCAP_rcc01606	0.0624183	-0.576583			27.4193	26.4549	27.2814	27.2077	27.4611	26.7695		5	2	5	4	7	4	5	2	5	4	7	4
>tr|D5ATA3|D5ATA3_RHOCB Uncharacterized protein OS=Rhodobacter capsulatus (strain ATCC BAA-309 / NBRC 16581 / SB1003) GN=RCAP_rcc01465 PE=4 SV=1	D5ATA3	RCAP_rcc01465	0.0624643	-0.194402			32.6835	32.3133	32.5503	32.4256	32.4468	32.3585		16	15	14	14	17	18	16	15	14	14	17	18
>tr|D5AVC8|D5AVC8_RHOCB Asparaginase OS=Rhodobacter capsulatus (strain ATCC BAA-309 / NBRC 16581 / SB1003) GN=ansB PE=4 SV=1	D5AVC8	ansB	0.0626691	-0.559032			30.4559	30.0042	30.3893	30.0116	30.2316	29.3838		9	8	9	9	8	9	9	8	9	9	8	9
>tr|D5AR42|D5AR42_RHOCB Elongation factor 4 OS=Rhodobacter capsulatus (strain ATCC BAA-309 / NBRC 16581 / SB1003) GN=lepA PE=3 SV=1	D5AR42	lepA	0.0630805	-0.228523			31.7658	31.3468	31.775	31.5379	31.6158	31.5863		17	16	17	17	17	21	17	16	17	17	17	21
>tr|D5AUG6|D5AUG6_RHOCB Shikimate kinase OS=Rhodobacter capsulatus (strain ATCC BAA-309 / NBRC 16581 / SB1003) GN=aroK PE=3 SV=1	D5AUG6	aroK	0.06358	-0.421159			28.0431	27.4672	27.6767	27.6328	28.2129	27.5693		4	3	3	4	3	5	4	3	3	4	3	5
>tr|D5ATG3|D5ATG3_RHOCB Uncharacterized protein OS=Rhodobacter capsulatus (strain ATCC BAA-309 / NBRC 16581 / SB1003) GN=RCAP_rcc01507 PE=4 SV=1	D5ATG3	RCAP_rcc01507	0.0639516	-0.653851			29.4215	28.1719	28.7408	28.3263	29.0236	28.7261		4	4	5	3	5	3	4	4	5	3	5	3
>tr|D5ATK7|D5ATK7_RHOCB Peroxiredoxin OS=Rhodobacter capsulatus (strain ATCC BAA-309 / NBRC 16581 / SB1003) GN=bcp PE=4 SV=1	D5ATK7	bcp	0.0645285	0.888699			31.4604	32.9909	31.6837	32.8157	31.9468	31.9505		9	9	8	10	8	10	9	9	8	10	8	10
>tr|D5AME5|D5AME5_RHOCB Transcriptional regulator, GntR family OS=Rhodobacter capsulatus (strain ATCC BAA-309 / NBRC 16581 / SB1003) GN=RCAP_rcc02491 PE=4 SV=1	D5AME5	RCAP_rcc02491	0.0646404	0.630608			28.3309	29.6408	28.9491	29.2338	28.7826	29.0799		5	7	7	7	4	10	5	7	7	7	4	10
>tr|D5AQR4|D5AQR4_RHOCB SMC protein, N-terminal domain protein OS=Rhodobacter capsulatus (strain ATCC BAA-309 / NBRC 16581 / SB1003) GN=RCAP_rcc00955 PE=4 SV=1	D5AQR4	RCAP_rcc00955	0.0650657	-0.303595			27.4608	26.8924	27.0771	26.9118	27.2017	27.0246		6	3	3	3	5	3	6	3	3	3	5	3
>sp|D5AV20|COBT_RHOCB Nicotinate-nucleotide--dimethylbenzimidazole phosphoribosyltransferase OS=Rhodobacter capsulatus (strain ATCC BAA-309 / NBRC 16581 / SB1003) GN=cobT PE=3 SV=1	D5AV20	cobT	0.0655463	0.471925			30.6157	31.3935	30.9136	31.5128	30.9709	31.0098		11	8	9	9	10	14	11	8	9	9	10	14
>sp|D5AV14|BLUB_RHOCB 5,6-dimethylbenzimidazole synthase OS=Rhodobacter capsulatus (strain ATCC BAA-309 / NBRC 16581 / SB1003) GN=bluB PE=3 SV=1	D5AV14	bluB	0.0659937	-0.444086			29.5128	29.1878	29.49	29.0485	29.2391	28.6734		7	6	5	6	4	8	7	6	5	6	4	8
>tr|D5ANG8|D5ANG8_RHOCB Methionine--tRNA ligase OS=Rhodobacter capsulatus (strain ATCC BAA-309 / NBRC 16581 / SB1003) GN=metG PE=3 SV=1	D5ANG8	metG	0.0662581	-0.270098			31.6465	31.479	31.4549	31.2437	31.7268	31.2953		24	18	20	18	23	25	24	18	20	18	23	25
>tr|D5AR76|D5AR76_RHOCB Pyruvate kinase OS=Rhodobacter capsulatus (strain ATCC BAA-309 / NBRC 16581 / SB1003) GN=pykA2 PE=3 SV=1	D5AR76	pykA2	0.0662979	0.252368			31.824	32.2642	31.9137	31.961	31.7668	32.0363		17	17	17	17	17	18	17	17	17	17	17	18
>tr|D5ALZ3|D5ALZ3_RHOCB 30S ribosomal protein S10 OS=Rhodobacter capsulatus (strain ATCC BAA-309 / NBRC 16581 / SB1003) GN=rpsJ PE=3 SV=1	D5ALZ3	rpsJ	0.0663339	-0.287987			33.7249	33.1415	33.4495	33.4193	33.5946	33.3441		7	7	6	7	6	9	7	7	6	7	6	9
>tr|D5AM95|D5AM95_RHOCB Aspartate carbamoyltransferase OS=Rhodobacter capsulatus (strain ATCC BAA-309 / NBRC 16581 / SB1003) GN=pyrB PE=3 SV=1	D5AM95	pyrB	0.066465	-0.201725			30.6857	30.448	30.7352	30.6562	30.8637	30.5752		15	15	13	13	12	15	15	15	13	13	12	15
>tr|D5AQ76|D5AQ76_RHOCB Choline dehydrogenase OS=Rhodobacter capsulatus (strain ATCC BAA-309 / NBRC 16581 / SB1003) GN=betA PE=3 SV=1	D5AQ76	betA	0.066748	-0.647854			28.0622	27.6162	27.8608	27.3653	28.6662	27.6642		7	3	4	3	8	4	7	3	4	3	8	4
>tr|D5AU50|D5AU50_RHOCB Aminotransferase, class I OS=Rhodobacter capsulatus (strain ATCC BAA-309 / NBRC 16581 / SB1003) GN=RCAP_rcc01744 PE=4 SV=1	D5AU50	RCAP_rcc01744	0.0671313	-0.202288			29.723	29.4768	29.6571	29.6608	29.8336	29.4692		11	11	13	8	12	10	11	11	13	8	12	10
>tr|D5AQJ6|D5AQJ6_RHOCB Homoserine dehydrogenase OS=Rhodobacter capsulatus (strain ATCC BAA-309 / NBRC 16581 / SB1003) GN=hom PE=4 SV=1	D5AQJ6	hom	0.0677093	-0.376262			31.6222	31.413	32.0646	31.5633	31.7329	31.3146		12	12	15	13	14	15	12	12	15	13	14	15
>tr|D5AKG0|D5AKG0_RHOCB UvrD/REP helicase family protein OS=Rhodobacter capsulatus (strain ATCC BAA-309 / NBRC 16581 / SB1003) GN=RCAP_rcc00037 PE=3 SV=1	D5AKG0	RCAP_rcc00037	0.067868	-0.356717			28.4047	27.6824	28.0378	27.8243	28.1376	28.0033		11	9	12	10	12	11	11	9	12	10	12	11
>tr|D5ATI9|D5ATI9_RHOCB NADH-quinone oxidoreductase, J subunit OS=Rhodobacter capsulatus (strain ATCC BAA-309 / NBRC 16581 / SB1003) GN=nuoJ PE=3 SV=1	D5ATI9	nuoJ	0.0679046	0.456871			29.3081	29.9041	29.584	29.9852	29.1662	29.5395		3	5	2	3	2	7	3	5	2	3	2	7
>tr|D5AMG0|D5AMG0_RHOCB Pseudouridine synthase OS=Rhodobacter capsulatus (strain ATCC BAA-309 / NBRC 16581 / SB1003) GN=rluB PE=3 SV=1	D5AMG0	rluB	0.0684172	-0.222865			29.5746	29.4049	29.7068	29.5984	29.7599	29.3695		9	9	9	10	9	12	9	9	9	10	9	12
>tr|D5AL76|D5AL76_RHOCB Glycosyl transferase, family 2/group 1 OS=Rhodobacter capsulatus (strain ATCC BAA-309 / NBRC 16581 / SB1003) GN=RCAP_rcc00167 PE=4 SV=1	D5AL76	RCAP_rcc00167	0.0688047	-0.302672			33.0883	32.9886	33.4389	33.1031	33.406	32.9335		58	52	60	55	51	68	58	52	60	55	51	68
>tr|D5ARU4|D5ARU4_RHOCB Pyruvate, phosphate dikinase (Pyruvate, orthophosphatedikinase) OS=Rhodobacter capsulatus (strain ATCC BAA-309 / NBRC 16581 / SB1003) GN=ppdK PE=4 SV=1	D5ARU4	ppdK	0.0689152	-0.241752			29.1055	28.8141	29.0875	28.6529	28.927	28.9277		11	16	14	11	12	13	11	16	14	11	12	13
>tr|D5AT99|D5AT99_RHOCB ATPase, AAA family OS=Rhodobacter capsulatus (strain ATCC BAA-309 / NBRC 16581 / SB1003) GN=RCAP_rcc01461 PE=4 SV=1	D5AT99	RCAP_rcc01461	0.0692458	-0.436298			29.5655	29.6151	29.9617	29.3479	30.0367	29.292		8	7	4	5	4	7	8	7	4	5	4	7
>tr|D5ANZ6|D5ANZ6_RHOCB Uncharacterized protein OS=Rhodobacter capsulatus (strain ATCC BAA-309 / NBRC 16581 / SB1003) GN=RCAP_rcc02772 PE=4 SV=1	D5ANZ6	RCAP_rcc02772	0.0694316	0.905958			29.2767	29.4243	29.3609	30.2085	28.6952	30.4179		5	4	4	5	3	5	5	4	4	5	3	5
>sp|P26177|BCHX_RHOCB Chlorophyllide reductase 35.5 kDa chain OS=Rhodobacter capsulatus (strain ATCC BAA-309 / NBRC 16581 / SB1003) GN=bchX PE=1 SV=1	P26177	bchX	0.0695943	-0.517938			32.2245	31.2982	32.0903	31.6394	32.1901	32.0135		16	15	16	15	15	16	16	15	16	15	15	16
>tr|D5AUI4|D5AUI4_RHOCB FeS assembly protein SufD OS=Rhodobacter capsulatus (strain ATCC BAA-309 / NBRC 16581 / SB1003) GN=sufD PE=4 SV=1	D5AUI4	sufD	0.0697418	0.394915			32.5962	33.3123	32.9917	33.3799	33.0316	33.1121		17	16	16	16	14	20	17	16	16	16	14	20
>tr|D5AV35|D5AV35_RHOCB Ferredoxin domain protein OS=Rhodobacter capsulatus (strain ATCC BAA-309 / NBRC 16581 / SB1003) GN=RCAP_rcc02074 PE=4 SV=1	D5AV35	RCAP_rcc02074	0.0698686	0.35597			29.8654	30.2437	29.7042	30.1267	29.5774	29.8445		13	16	10	13	11	15	13	16	10	13	11	15
>tr|D5AT17|D5AT17_RHOCB Aldehyde dehydrogenase family protein OS=Rhodobacter capsulatus (strain ATCC BAA-309 / NBRC 16581 / SB1003) GN=RCAP_rcc01378 PE=3 SV=1	D5AT17	RCAP_rcc01378	0.0700911	-0.171453			32.0842	31.9546	32.1577	32.0646	32.2963	32.0047		12	11	11	11	10	13	12	11	11	11	10	13
>tr|D5ASY2|D5ASY2_RHOCB Phosphate-specific transport system accessory protein PhoU OS=Rhodobacter capsulatus (strain ATCC BAA-309 / NBRC 16581 / SB1003) GN=phoU PE=3 SV=1	D5ASY2	phoU	0.0701803	-0.393812			31.5998	31.4823	31.714	31.4482	31.8236	31.0254		15	11	14	13	12	15	15	11	14	13	12	15
>tr|D5AQ73|D5AQ73_RHOCB Glycine betaine/L-proline ABC transporter, periplasmic glycine betaine/L-proline-binding protein ProX-1 OS=Rhodobacter capsulatus (strain ATCC BAA-309 / NBRC 16581 / SB1003) GN=proX1 PE=4 SV=1	D5AQ73	proX1	0.0705044	-0.259375			32.8941	32.816	33.2025	32.9043	33.1768	32.7751		13	10	10	10	11	12	13	10	10	10	11	12
>tr|D5AUC8|D5AUC8_RHOCB Elongation factor Ts OS=Rhodobacter capsulatus (strain ATCC BAA-309 / NBRC 16581 / SB1003) GN=tsf PE=3 SV=1	D5AUC8	tsf	0.0708247	0.193576			34.4698	34.7116	34.5348	34.7161	34.3685	34.526		25	25	26	26	22	29	25	25	26	26	22	29
>tr|D5AQ04|D5AQ04_RHOCB Cell division protein FtsZ OS=Rhodobacter capsulatus (strain ATCC BAA-309 / NBRC 16581 / SB1003) GN=ftsZ PE=3 SV=1	D5AQ04	ftsZ	0.0713433	-0.23092			32.8416	32.7846	32.8643	32.6459	32.8769	32.4596		23	20	21	15	19	19	23	20	21	15	19	19
>tr|D5ASR8|D5ASR8_RHOCB Molybdopterin binding domain protein OS=Rhodobacter capsulatus (strain ATCC BAA-309 / NBRC 16581 / SB1003) GN=RCAP_rcc03435 PE=4 SV=1	D5ASR8	RCAP_rcc03435	0.0715511	0.29281			30.1859	30.7355	30.5417	30.698	30.3596	30.5321		7	6	6	6	5	8	7	6	6	6	5	8
>tr|D5AMU5|D5AMU5_RHOCB Tryptophan--tRNA ligase OS=Rhodobacter capsulatus (strain ATCC BAA-309 / NBRC 16581 / SB1003) GN=trpS PE=3 SV=1	D5AMU5	trpS	0.0716331	-0.319894			32.9662	32.5317	33.1018	32.8774	33.1803	32.8794		16	15	14	14	14	17	16	15	14	14	14	17
>tr|D5AT19|D5AT19_RHOCB Uncharacterized protein OS=Rhodobacter capsulatus (strain ATCC BAA-309 / NBRC 16581 / SB1003) GN=RCAP_rcc01380 PE=4 SV=1	D5AT19	RCAP_rcc01380	0.0717711	-0.308102			32.0006	31.7876	32.0919	31.9889	32.2153	31.607		30	27	31	29	29	34	30	27	31	29	29	34
>tr|D5AMR8|D5AMR8_RHOCB Propionate--CoA ligase OS=Rhodobacter capsulatus (strain ATCC BAA-309 / NBRC 16581 / SB1003) GN=prpE PE=4 SV=1	D5AMR8	prpE	0.0720095	-0.543074			32.9229	32.223	32.4083	32.0768	32.3663	31.7685		25	15	22	18	18	21	25	15	22	18	18	21
>tr|D5ANE2|D5ANE2_RHOCB Cytochrome c/b561 family protein OS=Rhodobacter capsulatus (strain ATCC BAA-309 / NBRC 16581 / SB1003) GN=RCAP_rcc02702 PE=4 SV=1	D5ANE2	RCAP_rcc02702	0.0721759	0.797182			30.1197	31.474	30.0134	30.8324	30.129	30.3473		6	6	5	4	3	6	6	6	5	4	3	6
>tr|D5ALC7|D5ALC7_RHOCB Arginine biosynthesis bifunctional protein ArgJ OS=Rhodobacter capsulatus (strain ATCC BAA-309 / NBRC 16581 / SB1003) GN=argJ PE=3 SV=1	D5ALC7	argJ	0.0721801	0.228607			33.6529	34.0363	33.8006	34.0065	33.6788	33.7754		21	20	18	19	19	22	21	20	18	19	19	22
>tr|D5ATW3|D5ATW3_RHOCB Quinoprotein ethanol dehydrogenase-2 OS=Rhodobacter capsulatus (strain ATCC BAA-309 / NBRC 16581 / SB1003) GN=exaA2 PE=4 SV=1	D5ATW3	exaA2	0.0728975	-1.08792			31.2491	29.3948	30.8272	29.6456	29.7573	29.5294		18	9	12	11	12	13	18	9	12	11	12	13
>tr|D5AN48|D5AN48_RHOCB ATP-dependent Clp protease ATP-binding subunit ClpX OS=Rhodobacter capsulatus (strain ATCC BAA-309 / NBRC 16581 / SB1003) GN=clpX PE=3 SV=1	D5AN48	clpX	0.0731807	-0.160615			33.5843	33.4183	33.4687	33.4438	33.6956	33.4046		21	18	21	18	20	21	21	18	21	18	20	21
>tr|D5ARL3|D5ARL3_RHOCB Integration host factor subunit beta OS=Rhodobacter capsulatus (strain ATCC BAA-309 / NBRC 16581 / SB1003) GN=ihfB PE=3 SV=1	D5ARL3	ihfB	0.0733574	-0.373657			31.5666	31.2427	31.7008	31.2536	31.2983	30.9485		3	4	5	5	5	5	3	4	5	5	5	5
>tr|D5ALR2|D5ALR2_RHOCB Phosphoribosylamine--glycine ligase OS=Rhodobacter capsulatus (strain ATCC BAA-309 / NBRC 16581 / SB1003) GN=purD PE=3 SV=1	D5ALR2	purD	0.0737544	-0.290953			30.5087	30.3397	30.604	30.0095	30.3666	30.2573		11	10	8	8	9	7	11	10	8	8	9	7
>tr|D5ATK3|D5ATK3_RHOCB Peptide chain release factor 2 OS=Rhodobacter capsulatus (strain ATCC BAA-309 / NBRC 16581 / SB1003) GN=prfB PE=3 SV=1	D5ATK3	prfB	0.0741652	-0.259796			30.8763	30.7384	31.1583	30.6762	30.8168	30.6575		11	10	11	12	7	10	11	10	11	12	7	10
>tr|D5ARV5|D5ARV5_RHOCB Cysteine ABC transporter, permease/ATP-binding protein CydC OS=Rhodobacter capsulatus (strain ATCC BAA-309 / NBRC 16581 / SB1003) GN=cydC PE=4 SV=1	D5ARV5	cydC	0.0756037	-0.321783			30.3228	30.0844	30.4119	30.0243	30.1023	29.7629		16	14	16	13	10	18	16	14	16	13	10	18
>tr|D5AKP7|D5AKP7_RHOCB UDP-glucose 4-epimerase OS=Rhodobacter capsulatus (strain ATCC BAA-309 / NBRC 16581 / SB1003) GN=galE PE=3 SV=1	D5AKP7	galE	0.0756182	-0.182118			29.1104	28.7798	28.9311	28.7618	28.8579	28.8114		6	6	6	8	6	6	6	6	6	8	6	6
>tr|D5ANZ7|D5ANZ7_RHOCB Polar amino acid ABC transporter, ATP-binding protein HisP OS=Rhodobacter capsulatus (strain ATCC BAA-309 / NBRC 16581 / SB1003) GN=hisP PE=4 SV=1	D5ANZ7	hisP	0.0758652	0.247388			28.8282	29.0345	28.8799	29.3122	29.0455	29.1491		5	4	7	6	5	6	5	4	7	6	5	6
>tr|D5AUC3|D5AUC3_RHOCB 3-hydroxybutyrate dehydrogenase OS=Rhodobacter capsulatus (strain ATCC BAA-309 / NBRC 16581 / SB1003) GN=bdhA PE=4 SV=1	D5AUC3	bdhA	0.0760397	0.666513			30.8365	31.9532	31.1215	31.9354	31.0783	31.1473		5	6	4	6	5	6	5	6	4	6	5	6
>tr|D5ATE4|D5ATE4_RHOCB Ubiquinone/menaquinone biosynthesis C-methyltransferase UbiE OS=Rhodobacter capsulatus (strain ATCC BAA-309 / NBRC 16581 / SB1003) GN=ubiE PE=3 SV=1	D5ATE4	ubiE	0.0763927	0.508949			31.3617	31.5442	31.5384	31.9281	31.2827	32.2374		8	10	8	11	8	13	8	10	8	11	8	13
>tr|D5AKF2|D5AKF2_RHOCB Protein-export protein SecB OS=Rhodobacter capsulatus (strain ATCC BAA-309 / NBRC 16581 / SB1003) GN=secB PE=3 SV=1	D5AKF2	secB	0.0764387	0.16036			31.7262	31.9423	31.8976	31.9446	31.6813	31.8992		8	6	6	6	7	9	8	6	6	6	7	9
>tr|D5ANK5|D5ANK5_RHOCB ATPase, MoxR family protein OS=Rhodobacter capsulatus (strain ATCC BAA-309 / NBRC 16581 / SB1003) GN=RCAP_rcc00594 PE=4 SV=1	D5ANK5	RCAP_rcc00594	0.076505	0.248475			30.5734	31.089	30.7301	30.8824	30.6927	30.7701		15	12	14	12	12	15	15	12	14	12	12	15
>tr|D5ANA4|D5ANA4_RHOCB Methylthioribose-1-phosphate isomerase OS=Rhodobacter capsulatus (strain ATCC BAA-309 / NBRC 16581 / SB1003) GN=mtnA PE=3 SV=1	D5ANA4	mtnA	0.0766797	-0.450551			29.422	29.0068	29.4804	29.3283	29.9459	29.1615		10	9	10	5	10	10	10	9	10	5	10	10
>tr|D5AMS4|D5AMS4_RHOCB Sporulation domain protein OS=Rhodobacter capsulatus (strain ATCC BAA-309 / NBRC 16581 / SB1003) GN=RCAP_rcc00448 PE=4 SV=1	D5AMS4	RCAP_rcc00448	0.0768514	-0.732185			29.1944	28.1835	29.7087	29.0313	29.4643	28.9561		9	8	10	7	6	6	9	8	10	7	6	6
>tr|D5AKI8|D5AKI8_RHOCB Transcription termination factor Rho OS=Rhodobacter capsulatus (strain ATCC BAA-309 / NBRC 16581 / SB1003) GN=rho PE=3 SV=1	D5AKI8	rho	0.0769211	-0.214424			32.6826	32.4608	32.8894	32.5512	32.7777	32.6944		21	20	22	20	21	23	21	20	22	20	21	23
>tr|D5AVJ6|D5AVJ6_RHOCB Nitrous-oxide reductase OS=Rhodobacter capsulatus (strain ATCC BAA-309 / NBRC 16581 / SB1003) GN=nosZ PE=3 SV=1	D5AVJ6	nosZ	0.0773623	-0.308331			33.7377	33.3509	33.5951	33.449	33.977	33.585		22	21	25	23	22	29	22	21	25	23	22	29
>tr|D5ARQ6|D5ARQ6_RHOCB Lipoprotein, putative OS=Rhodobacter capsulatus (strain ATCC BAA-309 / NBRC 16581 / SB1003) GN=RCAP_rcc01169 PE=4 SV=1	D5ARQ6	RCAP_rcc01169	0.0776159	-0.377075			30.0505	29.933	30.3987	30.0836	30.5177	29.8191		8	8	9	9	8	9	8	8	9	9	8	9
>tr|D5ASU3|D5ASU3_RHOCB Exodeoxyribonuclease 7 small subunit OS=Rhodobacter capsulatus (strain ATCC BAA-309 / NBRC 16581 / SB1003) GN=xseB PE=3 SV=1	D5ASU3	xseB	0.0779679	-0.3786			28.45	28.2142	28.6421	28.2766	28.9582	28.4238		2	2	2	2	2	2	2	2	2	2	2	2
>tr|D5ARM8|D5ARM8_RHOCB Glutamate--tRNA ligase OS=Rhodobacter capsulatus (strain ATCC BAA-309 / NBRC 16581 / SB1003) GN=gltX1 PE=3 SV=1	D5ARM8	gltX1	0.0794718	-0.145644			32.2256	32.1745	32.3356	32.1462	32.4243	32.228		15	15	15	15	16	19	15	15	15	15	16	19
>tr|D5AQP8|D5AQP8_RHOCB Uncharacterized protein OS=Rhodobacter capsulatus (strain ATCC BAA-309 / NBRC 16581 / SB1003) GN=RCAP_rcc03113 PE=4 SV=1	D5AQP8	RCAP_rcc03113	0.0795471	-0.569405			27.7529	27.8264	28.2188	27.5239	28.3493	27.2625		3	3	5	3	3	5	3	3	5	3	3	5
>tr|D5AL88|D5AL88_RHOCB L-threonine dehydratase OS=Rhodobacter capsulatus (strain ATCC BAA-309 / NBRC 16581 / SB1003) GN=ilvA PE=3 SV=1	D5AL88	ilvA	0.0796831	-0.172709			30.7442	30.7626	30.8445	30.5989	30.9368	30.6459		14	14	11	11	13	15	14	14	11	11	13	15
>sp|O30725|HIS4_RHOCB 1-(5-phosphoribosyl)-5-[(5-phosphoribosylamino)methylideneamino] imidazole-4-carboxamide isomerase OS=Rhodobacter capsulatus (strain ATCC BAA-309 / NBRC 16581 / SB1003) GN=hisA PE=3 SV=2	O30725	hisA	0.0803021	0.190477			31.3045	31.6869	31.4766	31.5444	31.5356	31.6568		11	11	12	10	10	11	11	11	12	10	10	11
>tr|D5AS08|D5AS08_RHOCB Acyl-CoA dehydrogenase, medium-chain specific OS=Rhodobacter capsulatus (strain ATCC BAA-309 / NBRC 16581 / SB1003) GN=RCAP_rcc03306 PE=3 SV=1	D5AS08	RCAP_rcc03306	0.0803561	0.572621			29.8052	30.6209	29.3911	30.087	29.7136	29.9198		7	12	7	11	7	15	7	12	7	11	7	15
>tr|D5ARD1|D5ARD1_RHOCB Ribosomal protein L11 methyltransferase OS=Rhodobacter capsulatus (strain ATCC BAA-309 / NBRC 16581 / SB1003) GN=prmA PE=3 SV=1	D5ARD1	prmA	0.0814772	0.792519			28.8563	29.5971	29.6008	30.2946	28.7638	29.7068		7	5	6	5	6	7	7	5	6	5	6	7
>tr|D5AUG8|D5AUG8_RHOCB Tyrosine recombinase XerC OS=Rhodobacter capsulatus (strain ATCC BAA-309 / NBRC 16581 / SB1003) GN=xerD PE=3 SV=1	D5AUG8	xerD	0.0823527	-0.270027			26.7398	26.5968	26.5767	26.3758	26.6968	26.2307		3	4	5	6	4	5	3	4	5	6	4	5
>tr|D5ARQ4|D5ARQ4_RHOCB ATP-dependent Clp protease adapter protein ClpS OS=Rhodobacter capsulatus (strain ATCC BAA-309 / NBRC 16581 / SB1003) GN=clpS PE=3 SV=1	D5ARQ4	clpS	0.0826038	0.767581			27.6722	28.8144	28.2554	29.2666	28.1441	28.2934		2	3	2	3	2	2	2	3	2	3	2	2
>tr|D5ARE7|D5ARE7_RHOCB Universal stress family protein OS=Rhodobacter capsulatus (strain ATCC BAA-309 / NBRC 16581 / SB1003) GN=RCAP_rcc03228 PE=4 SV=1	D5ARE7	RCAP_rcc03228	0.0828685	-0.315133			28.9564	28.3758	28.6608	28.6135	28.985	28.6674		3	4	3	3	3	3	3	4	3	3	3	3
>tr|D5ALC8|D5ALC8_RHOCB Peptidylprolyl isomerase OS=Rhodobacter capsulatus (strain ATCC BAA-309 / NBRC 16581 / SB1003) GN=RCAP_rcc00219 PE=4 SV=1	D5ALC8	RCAP_rcc00219	0.082934	0.357538			32.5448	32.706	32.1951	32.5755	32.0409	32.572		10	10	10	11	11	13	10	10	10	11	11	13
>tr|D5AQ61|D5AQ61_RHOCB Lipoprotein, putative OS=Rhodobacter capsulatus (strain ATCC BAA-309 / NBRC 16581 / SB1003) GN=RCAP_rcc00883 PE=4 SV=1	D5AQ61	RCAP_rcc00883	0.0831965	-0.988555			28.4717	28.3785	28.902	27.9599	29.8396	27.9091		3	2	3	3	3	3	3	2	3	3	3	3
>tr|D5ATH7|D5ATH7_RHOCB NADH-quinone oxidoreductase, E subunit OS=Rhodobacter capsulatus (strain ATCC BAA-309 / NBRC 16581 / SB1003) GN=nuoE PE=4 SV=1	D5ATH7	nuoE	0.0832296	-0.288625			33.3899	33.2393	33.6062	33.3942	33.7954	33.292		22	18	20	19	18	22	22	18	20	19	18	22
>tr|D5AMH5|D5AMH5_RHOCB Pyrimidine ABC transporter, periplasmic pyrimidine-binding protein OS=Rhodobacter capsulatus (strain ATCC BAA-309 / NBRC 16581 / SB1003) GN=RCAP_rcc02521 PE=4 SV=1	D5AMH5	RCAP_rcc02521	0.0838159	-0.203859			33.6218	33.334	33.4773	33.4543	33.753	33.4522		13	11	12	12	10	11	13	11	12	12	10	11
>tr|D5AMH3|D5AMH3_RHOCB Diguanylate cyclase/phosphodiesterase with PAS/PAC sensor OS=Rhodobacter capsulatus (strain ATCC BAA-309 / NBRC 16581 / SB1003) GN=RCAP_rcc02519 PE=4 SV=1	D5AMH3	RCAP_rcc02519	0.0845406	-0.675547			27.267	26.5414	26.5537	26.4066	27.5296	26.3755		6	3	2	3	2	5	6	3	2	3	2	5
>tr|D5AQP5|D5AQP5_RHOCB ABC transporter, ATP-binding/permease protein OS=Rhodobacter capsulatus (strain ATCC BAA-309 / NBRC 16581 / SB1003) GN=RCAP_rcc03110 PE=4 SV=1	D5AQP5	RCAP_rcc03110	0.0846257	-0.239359			27.884	27.9222	28.0859	27.7102	28.1694	27.7889		5	5	4	5	3	4	4	4	4	5	3	4
>tr|D5AQ41|D5AQ41_RHOCB 50S ribosomal protein L13 OS=Rhodobacter capsulatus (strain ATCC BAA-309 / NBRC 16581 / SB1003) GN=rplM PE=3 SV=1	D5AQ41	rplM	0.0850834	1.06262			32.3678	33.201	32.5911	33.1415	31.1165	32.9207		6	6	6	6	6	5	6	6	6	6	6	5
>tr|D5AQH9|D5AQH9_RHOCB Lactoylglutathione lyase OS=Rhodobacter capsulatus (strain ATCC BAA-309 / NBRC 16581 / SB1003) GN=gloA PE=4 SV=1	D5AQH9	gloA	0.0855444	0.569346			27.1285	27.6472	27.5235	28.3492	27.3559	27.7195		2	2	2	2	2	4	2	2	2	2	2	4
>tr|D5ARC3|D5ARC3_RHOCB Isoleucine--tRNA ligase OS=Rhodobacter capsulatus (strain ATCC BAA-309 / NBRC 16581 / SB1003) GN=ileS PE=3 SV=1	D5ARC3	ileS	0.0859711	-0.1763			33.6144	33.417	33.5948	33.4485	33.7745	33.5893		42	33	37	34	35	45	42	33	37	34	35	45
>tr|D5ALM1|D5ALM1_RHOCB Xanthine phosphoribosyltransferase OS=Rhodobacter capsulatus (strain ATCC BAA-309 / NBRC 16581 / SB1003) GN=gpt PE=3 SV=1	D5ALM1	gpt	0.0860934	0.534447			30.3744	31.2687	31.1048	31.4698	30.7611	31.1053		6	7	7	7	6	8	6	7	7	7	6	8
>tr|D5AU57|D5AU57_RHOCB Protein RecA OS=Rhodobacter capsulatus (strain ATCC BAA-309 / NBRC 16581 / SB1003) GN=recA PE=3 SV=1	D5AU57	recA	0.0865191	0.254058			31.7368	32.0917	31.7946	32.0363	32.0556	32.2213		17	13	15	17	11	21	17	13	15	17	11	21
>tr|D5AQJ7|D5AQJ7_RHOCB Fructose-1,6-bisphosphatase OS=Rhodobacter capsulatus (strain ATCC BAA-309 / NBRC 16581 / SB1003) GN=glpX PE=3 SV=1	D5AQJ7	glpX	0.0870512	-0.469927			32.6168	32.3545	32.2555	31.8039	32.5436	31.8477		17	17	16	15	16	16	17	17	16	15	16	16
>tr|D5AQI2|D5AQI2_RHOCB Tryptophan synthase alpha chain OS=Rhodobacter capsulatus (strain ATCC BAA-309 / NBRC 16581 / SB1003) GN=trpA PE=3 SV=1	D5AQI2	trpA	0.0873059	0.327251			31.1988	31.3234	30.7509	31.245	30.8189	31.1821		9	7	8	7	9	9	9	7	8	7	9	9
>tr|D5AS55|D5AS55_RHOCB Methionine synthase, A subunit-1 OS=Rhodobacter capsulatus (strain ATCC BAA-309 / NBRC 16581 / SB1003) GN=metH1 PE=4 SV=1	D5AS55	metH1	0.0875246	0.458136			29.5779	30.4828	30.0079	30.4726	30.17	30.1747		7	11	7	9	7	11	7	11	7	9	7	11
>tr|D5ATF7|D5ATF7_RHOCB Bifunctional protein GlmU OS=Rhodobacter capsulatus (strain ATCC BAA-309 / NBRC 16581 / SB1003) GN=glmU PE=3 SV=1	D5ATF7	glmU	0.0876055	0.425992			30.6566	30.8678	30.5289	30.8788	30.0467	30.7635		10	9	10	10	8	10	10	9	10	10	8	10
>tr|D5ARJ6|D5ARJ6_RHOCB Sigma factor SigB regulation protein RsbQ OS=Rhodobacter capsulatus (strain ATCC BAA-309 / NBRC 16581 / SB1003) GN=rsbQ PE=4 SV=1	D5ARJ6	rsbQ	0.0890042	-0.341429			30.2289	30.0114	30.2339	29.6403	29.9255	29.7123		6	4	5	5	6	7	6	4	5	5	6	7
>tr|D5AMU0|D5AMU0_RHOCB Ribosomal RNA small subunit methyltransferase I OS=Rhodobacter capsulatus (strain ATCC BAA-309 / NBRC 16581 / SB1003) GN=rsmI PE=3 SV=1	D5AMU0	rsmI	0.0900044	-0.589717			28.9755	27.9709	28.9177	28.2539	28.9673	28.8665		6	6	6	5	5	7	6	6	6	5	5	7
>tr|D5ARB8|D5ARB8_RHOCB TolQ protein OS=Rhodobacter capsulatus (strain ATCC BAA-309 / NBRC 16581 / SB1003) GN=tolQ PE=3 SV=1	D5ARB8	tolQ	0.090382	0.641904			28.0794	28.3415	28.486	28.9567	27.8953	29.0883		3	3	3	3	3	4	3	3	3	3	3	4
>tr|D5APJ0|D5APJ0_RHOCB ATP phosphoribosyltransferase OS=Rhodobacter capsulatus (strain ATCC BAA-309 / NBRC 16581 / SB1003) GN=hisG PE=3 SV=1	D5APJ0	hisG	0.09049	-0.1533			28.3192	28.249	28.4635	28.1964	28.4782	28.3555		4	3	4	3	4	2	4	3	4	3	4	2
>tr|D5ALY5|D5ALY5_RHOCB 50S ribosomal protein L7/L12 OS=Rhodobacter capsulatus (strain ATCC BAA-309 / NBRC 16581 / SB1003) GN=rplL PE=3 SV=1	D5ALY5	rplL	0.0911465	-0.176008			35.0526	35.0386	35.2764	35.0664	35.249	34.945		12	11	11	12	11	14	12	11	11	12	11	14
>tr|D5AS29|D5AS29_RHOCB Outer-membrane lipoprotein carrier protein OS=Rhodobacter capsulatus (strain ATCC BAA-309 / NBRC 16581 / SB1003) GN=lolA PE=3 SV=1	D5AS29	lolA	0.0914629	0.908751			29.5877	30.5346	28.9448	30.248	30.2753	30.7515		8	6	5	5	6	10	8	6	5	5	6	10
>tr|D5ANX6|D5ANX6_RHOCB Lipoprotein, putative OS=Rhodobacter capsulatus (strain ATCC BAA-309 / NBRC 16581 / SB1003) GN=RCAP_rcc02752 PE=4 SV=1	D5ANX6	RCAP_rcc02752	0.0914731	-0.245477			31.3636	30.9478	31.3861	31.2142	31.4552	31.3065		7	6	6	4	6	7	7	6	6	4	6	7
>tr|D5ASL0|D5ASL0_RHOCB Methyl-accepting chemotaxis sensory transducer OS=Rhodobacter capsulatus (strain ATCC BAA-309 / NBRC 16581 / SB1003) GN=RCAP_rcc01355 PE=4 SV=1	D5ASL0	RCAP_rcc01355	0.0922855	-0.664277			31.5265	30.4834	30.7888	30.2339	31.3306	30.9358		24	17	21	16	21	21	23	16	21	16	21	21
>tr|D5AME8|D5AME8_RHOCB Coproporphyrinogen-III oxidase OS=Rhodobacter capsulatus (strain ATCC BAA-309 / NBRC 16581 / SB1003) GN=hemN2 PE=3 SV=1	D5AME8	hemN2	0.0926548	-0.148997			32.5997	32.5616	32.798	32.6239	32.7805	32.5457		20	19	20	19	20	25	20	19	20	19	20	25
>tr|D5AND1|D5AND1_RHOCB Peptidylprolyl isomerase OS=Rhodobacter capsulatus (strain ATCC BAA-309 / NBRC 16581 / SB1003) GN=surA PE=4 SV=1	D5AND1	surA	0.0926619	-0.0719312			32.2928	32.2181	32.377	32.28	32.3307	32.2866		21	23	24	22	22	23	21	23	24	22	22	23
>tr|D5AUW1|D5AUW1_RHOCB Uncharacterized protein OS=Rhodobacter capsulatus (strain ATCC BAA-309 / NBRC 16581 / SB1003) GN=RCAP_rcc02006 PE=4 SV=1	D5AUW1	RCAP_rcc02006	0.0927107	-1.08078			28.5583	26.5577	28.2375	27.327	28.5499	28.2187		7	2	6	5	5	8	7	2	6	5	5	8
>tr|D5ASM5|D5ASM5_RHOCB Type I secretion membrane fusion protein, HlyD family OS=Rhodobacter capsulatus (strain ATCC BAA-309 / NBRC 16581 / SB1003) GN=RCAP_rcc03392 PE=4 SV=1	D5ASM5	RCAP_rcc03392	0.0928325	-0.375844			29.672	29.1975	29.9715	29.6966	29.7565	29.3783		14	11	12	11	13	16	14	11	12	11	13	16
>tr|D5AUA8|D5AUA8_RHOCB GTPase HflX OS=Rhodobacter capsulatus (strain ATCC BAA-309 / NBRC 16581 / SB1003) GN=hflX PE=3 SV=1	D5AUA8	hflX	0.0930449	-0.281713			28.3657	28.4038	28.7614	28.2256	28.5809	28.2335		8	6	4	7	6	10	8	6	4	7	6	10
>tr|D5ALN8|D5ALN8_RHOCB Ribulokinase OS=Rhodobacter capsulatus (strain ATCC BAA-309 / NBRC 16581 / SB1003) GN=araB PE=4 SV=1	D5ALN8	araB	0.0937987	-0.426786			28.9474	28.5204	29.1738	28.5784	29.3007	29.0428		7	5	6	5	7	5	7	5	6	5	7	5
>tr|D5AML1|D5AML1_RHOCB UPF0262 protein RCAP_rcc02557 OS=Rhodobacter capsulatus (strain ATCC BAA-309 / NBRC 16581 / SB1003) GN=RCAP_rcc02557 PE=3 SV=1	D5AML1	RCAP_rcc02557	0.0939004	0.839626			28.8847	29.0441	28.7455	29.339	27.7462	29.5123		3	4	3	4	2	8	3	4	3	4	2	8
>tr|D5AM99|D5AM99_RHOCB Threonylcarbamoyl-AMP synthase OS=Rhodobacter capsulatus (strain ATCC BAA-309 / NBRC 16581 / SB1003) GN=RCAP_rcc00404 PE=3 SV=1	D5AM99	RCAP_rcc00404	0.0939838	-0.288665			28.8668	28.5378	28.598	28.4119	28.9869	28.6359		4	6	6	5	6	4	4	6	6	5	6	4
>tr|D5AQJ9|D5AQJ9_RHOCB Membrane protein, HPP family/CBS domain protein OS=Rhodobacter capsulatus (strain ATCC BAA-309 / NBRC 16581 / SB1003) GN=RCAP_rcc03064 PE=4 SV=1	D5AQJ9	RCAP_rcc03064	0.0946102	-0.277047			26.9356	26.6299	26.9861	26.4313	26.6675	26.6968		3	2	4	2	2	3	3	2	4	2	2	3
>tr|D5AP89|D5AP89_RHOCB 1-deoxy-D-xylulose-5-phosphate synthase OS=Rhodobacter capsulatus (strain ATCC BAA-309 / NBRC 16581 / SB1003) GN=dxs PE=3 SV=1	D5AP89	dxs	0.0949384	-0.855301			28.9327	27.5533	29.0709	28.518	28.2787	27.6451		6	4	10	5	5	6	6	4	10	5	5	6
>tr|D5ANB7|D5ANB7_RHOCB Aminotransferase OS=Rhodobacter capsulatus (strain ATCC BAA-309 / NBRC 16581 / SB1003) GN=aspC2 PE=3 SV=1	D5ANB7	aspC2	0.0961132	-0.204675			32.1469	31.9725	32.1941	32.0069	32.0124	31.7601		16	16	15	14	13	17	15	15	14	13	12	16
>tr|D5ATQ1|D5ATQ1_RHOCB Uncharacterized protein OS=Rhodobacter capsulatus (strain ATCC BAA-309 / NBRC 16581 / SB1003) GN=RCAP_rcc01595 PE=4 SV=1	D5ATQ1	RCAP_rcc01595	0.0967675	-1.50274			29.1416	28.0368	29.977	27.1071	29.8626	29.3292		2	3	2	2	2	2	2	3	2	2	2	2
>tr|D5AR82|D5AR82_RHOCB Uncharacterized protein OS=Rhodobacter capsulatus (strain ATCC BAA-309 / NBRC 16581 / SB1003) GN=RCAP_rcc03163 PE=4 SV=1	D5AR82	RCAP_rcc03163	0.0970359	0.507079			29.9158	30.3739	30.4872	30.8732	29.947	30.6242		9	11	9	12	10	14	9	11	9	12	10	14
>tr|D5AL84|D5AL84_RHOCB Conserved domain protein OS=Rhodobacter capsulatus (strain ATCC BAA-309 / NBRC 16581 / SB1003) GN=RCAP_rcc00175 PE=4 SV=1	D5AL84	RCAP_rcc00175	0.0972963	-0.285216			29.3147	29.0289	29.1968	28.8409	29.4419	29.228		3	4	4	3	4	5	3	4	4	3	4	5
>tr|D5ALM2|D5ALM2_RHOCB Aminotransferase, class I and II OS=Rhodobacter capsulatus (strain ATCC BAA-309 / NBRC 16581 / SB1003) GN=RCAP_rcc02353 PE=4 SV=1	D5ALM2	RCAP_rcc02353	0.0978455	-0.516715			27.8295	27.1846	27.6758	26.9564	27.9164	27.7305		4	5	6	2	5	4	4	5	6	2	5	4
>tr|D5ATP6|D5ATP6_RHOCB Translation initiation factor IF-3 OS=Rhodobacter capsulatus (strain ATCC BAA-309 / NBRC 16581 / SB1003) GN=infC PE=3 SV=1	D5ATP6	infC	0.098	0.289445			30.614	31.2296	30.8667	31.1279	31.0258	31.0174		4	5	7	7	5	6	4	5	7	7	5	6
>tr|D5AUD9|D5AUD9_RHOCB Phosphoribulokinase OS=Rhodobacter capsulatus (strain ATCC BAA-309 / NBRC 16581 / SB1003) GN=cbbP PE=3 SV=1	D5AUD9	cbbP	0.0982601	0.652843			30.6984	31.1094	30.738	31.1931	30.9398	32.0323		10	10	9	9	8	12	10	10	9	9	8	12
>tr|D5ATJ3|D5ATJ3_RHOCB NADH-quinone oxidoreductase subunit N OS=Rhodobacter capsulatus (strain ATCC BAA-309 / NBRC 16581 / SB1003) GN=nuoN PE=3 SV=1	D5ATJ3	nuoN	0.0986356	-0.539684			29.2077	28.7624	28.7657	28.7101	29.5708	28.4525		3	3	3	3	3	3	3	3	3	3	3	3
>tr|D5ASM9|D5ASM9_RHOCB Peptide deformylase OS=Rhodobacter capsulatus (strain ATCC BAA-309 / NBRC 16581 / SB1003) GN=def PE=3 SV=1	D5ASM9	def	0.099213	-0.46675			28.6835	28.522	28.5641	28.3295	28.8465	27.8422		4	4	3	4	3	3	4	4	3	4	3	3
>tr|D5ARG2|D5ARG2_RHOCB Crotonyl-CoA reductase OS=Rhodobacter capsulatus (strain ATCC BAA-309 / NBRC 16581 / SB1003) GN=ccrA PE=4 SV=1	D5ARG2	ccrA	0.0992156	-0.353896			28.8293	28.0453	28.484	28.4155	28.6719	28.4627		8	7	8	6	8	8	8	7	8	6	8	8
>tr|D5APK2|D5APK2_RHOCB Exopolyphosphatase OS=Rhodobacter capsulatus (strain ATCC BAA-309 / NBRC 16581 / SB1003) GN=ppx PE=4 SV=1	D5APK2	ppx	0.100284	-0.405355			30.1871	30.1143	30.3484	30.1109	30.5316	29.6258		22	14	20	15	16	16	22	14	20	15	16	16
>tr|D5ANY9|D5ANY9_RHOCB Branched-chain-amino-acid transaminase-1 OS=Rhodobacter capsulatus (strain ATCC BAA-309 / NBRC 16581 / SB1003) GN=ilvE1 PE=3 SV=1	D5ANY9	ilvE1	0.10083	-0.29345			32.0109	31.9092	31.9794	31.7051	31.9415	31.4372		12	12	13	11	12	14	12	12	13	11	12	14
>tr|D5ALJ3|D5ALJ3_RHOCB Deoxyguanosinetriphosphate triphosphohydrolase-like protein OS=Rhodobacter capsulatus (strain ATCC BAA-309 / NBRC 16581 / SB1003) GN=dgt PE=3 SV=1	D5ALJ3	dgt	0.100912	0.257875			28.4405	28.9708	28.4676	28.7212	28.703	28.6927		6	9	5	7	7	8	6	9	5	7	7	8
>tr|D5AL09|D5AL09_RHOCB Polyamine-transporting ATPase OS=Rhodobacter capsulatus (strain ATCC BAA-309 / NBRC 16581 / SB1003) GN=potA3 PE=3 SV=1	D5AL09	potA3	0.100991	-0.559677			27.342	26.5989	27.9014	27.1085	27.3264	27.1834		4	3	5	5	4	5	4	3	5	5	4	5
>tr|D5AQM7|D5AQM7_RHOCB Adenine phosphoribosyltransferase OS=Rhodobacter capsulatus (strain ATCC BAA-309 / NBRC 16581 / SB1003) GN=apt PE=3 SV=1	D5AQM7	apt	0.101812	0.313379			30.1581	30.257	30.3456	30.6268	30.0642	30.6243		6	5	7	5	7	9	6	5	7	5	7	9
>tr|D5AU10|D5AU10_RHOCB Pyruvate dehydrogenase complex, E1 component, pyruvate dehydrogenase (Acetyl-transferring), beta subunit OS=Rhodobacter capsulatus (strain ATCC BAA-309 / NBRC 16581 / SB1003) GN=pdhB PE=4 SV=1	D5AU10	pdhB	0.103032	-0.408578			34.5768	33.9348	34.846	34.4842	34.4739	34.252		20	17	19	16	18	20	20	17	19	16	18	20
>tr|D5ALX1|D5ALX1_RHOCB Ribosome-binding factor A OS=Rhodobacter capsulatus (strain ATCC BAA-309 / NBRC 16581 / SB1003) GN=rbfA PE=3 SV=1	D5ALX1	rbfA	0.103152	0.412386			28.3986	28.9987	28.679	29.2316	28.5346	28.6192		9	7	6	7	6	11	9	7	6	7	6	11
>tr|D5AM83|D5AM83_RHOCB OmpA/MotB domain protein OS=Rhodobacter capsulatus (strain ATCC BAA-309 / NBRC 16581 / SB1003) GN=RCAP_rcc00388 PE=3 SV=1	D5AM83	RCAP_rcc00388	0.103302	-0.296336			32.2591	31.9168	32.1121	31.8133	31.8737	31.6259		26	27	27	27	24	24	26	27	27	27	24	24
>tr|D5APJ5|D5APJ5_RHOCB Rod shape-determining protein MreC OS=Rhodobacter capsulatus (strain ATCC BAA-309 / NBRC 16581 / SB1003) GN=mreC PE=4 SV=1	D5APJ5	mreC	0.103779	-0.197882			28.7766	28.4313	28.6724	28.609	28.5599	28.375		11	5	8	7	6	11	11	5	8	7	6	11
>tr|D5AL86|D5AL86_RHOCB dTDP-4-dehydrorhamnose 3,5-epimerase OS=Rhodobacter capsulatus (strain ATCC BAA-309 / NBRC 16581 / SB1003) GN=rfbC PE=4 SV=1	D5AL86	rfbC	0.103965	-0.434268			32.2437	31.5893	32.1709	31.5053	32.1401	32.1573		5	5	6	6	5	6	5	5	6	6	5	6
>tr|D5ARR6|D5ARR6_RHOCB Transglycosylase, Slt family OS=Rhodobacter capsulatus (strain ATCC BAA-309 / NBRC 16581 / SB1003) GN=RCAP_rcc01179 PE=4 SV=1	D5ARR6	RCAP_rcc01179	0.104024	-1.11443			30.4546	29.8266	29.9457	29.198	30.0548	28.0873		7	7	8	6	9	4	7	7	8	6	9	4
>tr|D5AL36|D5AL36_RHOCB GTPase Obg OS=Rhodobacter capsulatus (strain ATCC BAA-309 / NBRC 16581 / SB1003) GN=obg PE=3 SV=1	D5AL36	obg	0.104243	0.222885			31.0022	31.0837	31.0562	31.2417	30.7451	31.1467		10	12	10	11	9	10	10	12	10	11	9	10
>tr|D5ALW1|D5ALW1_RHOCB Branched-chain amino acid ABC transporter, periplasmic branched-chain amino acid-binding protein LivJ OS=Rhodobacter capsulatus (strain ATCC BAA-309 / NBRC 16581 / SB1003) GN=livJ PE=4 SV=1	D5ALW1	livJ	0.104754	0.369887			28.6304	29.3356	28.7082	29.2094	28.9184	28.8217		7	3	7	9	6	7	7	3	7	9	6	7
>tr|D5AS13|D5AS13_RHOCB Ribonuclease 3 OS=Rhodobacter capsulatus (strain ATCC BAA-309 / NBRC 16581 / SB1003) GN=rnc PE=3 SV=1	D5AS13	rnc	0.104941	-0.371998			28.8301	28.7215	28.6547	28.417	28.9543	28.1847		6	10	4	8	5	7	6	10	4	8	5	7
>tr|D5ATB9|D5ATB9_RHOCB UDP-N-acetylmuramoyl-L-alanyl-D-glutamate--2,6-diaminopimelate ligase OS=Rhodobacter capsulatus (strain ATCC BAA-309 / NBRC 16581 / SB1003) GN=murE PE=3 SV=1	D5ATB9	murE	0.105375	-0.199212			30.8651	30.4733	30.7703	30.6373	30.8593	30.7865		18	17	17	17	15	23	18	17	17	17	15	23
>tr|D5AUQ3|D5AUQ3_RHOCB Lipopolysaccharide biosynthesis family protein OS=Rhodobacter capsulatus (strain ATCC BAA-309 / NBRC 16581 / SB1003) GN=RCAP_rcc01948 PE=4 SV=1	D5AUQ3	RCAP_rcc01948	0.105629	-0.302534			28.7686	28.7771	29.1749	28.7611	29.0194	28.5171		10	8	10	7	7	8	10	8	10	7	7	8
>tr|D5AMT7|D5AMT7_RHOCB Esterase OS=Rhodobacter capsulatus (strain ATCC BAA-309 / NBRC 16581 / SB1003) GN=est PE=4 SV=1	D5AMT7	est	0.105632	-0.215574			26.7834	26.3726	26.6216	26.3414	26.5127	26.5569		3	3	2	3	3	3	3	3	2	3	3	3
>tr|D5ALC2|D5ALC2_RHOCB Transcription termination/antitermination protein NusA OS=Rhodobacter capsulatus (strain ATCC BAA-309 / NBRC 16581 / SB1003) GN=nusA PE=3 SV=1	D5ALC2	nusA	0.105956	0.0852941			33.4884	33.4875	33.4238	33.5961	33.4963	33.5808		21	22	26	23	22	27	21	22	26	23	22	27
>tr|D5AL46|D5AL46_RHOCB LysM domain protein OS=Rhodobacter capsulatus (strain ATCC BAA-309 / NBRC 16581 / SB1003) GN=RCAP_rcc02306 PE=4 SV=1	D5AL46	RCAP_rcc02306	0.10669	-0.245276			28.6317	28.3587	28.5842	28.5833	28.641	28.1791		5	3	3	3	3	4	5	3	3	3	3	4
>tr|D5AMG6|D5AMG6_RHOCB Uncharacterized protein OS=Rhodobacter capsulatus (strain ATCC BAA-309 / NBRC 16581 / SB1003) GN=RCAP_rcc02512 PE=4 SV=1	D5AMG6	RCAP_rcc02512	0.107345	-0.516244			28.5953	28.2395	28.9461	28.2958	28.3085	27.7657		9	4	8	7	6	8	9	4	8	7	6	8
>tr|D5AKI5|D5AKI5_RHOCB Ribosomal RNA small subunit methyltransferase G OS=Rhodobacter capsulatus (strain ATCC BAA-309 / NBRC 16581 / SB1003) GN=gidB PE=3 SV=1	D5AKI5	gidB	0.107393	0.21441			27.4802	27.8784	27.705	27.7445	27.7496	27.9553		6	5	4	6	5	4	6	5	4	6	5	4
>tr|D5ALX2|D5ALX2_RHOCB Uncharacterized protein OS=Rhodobacter capsulatus (strain ATCC BAA-309 / NBRC 16581 / SB1003) GN=RCAP_rcc00277 PE=4 SV=1	D5ALX2	RCAP_rcc00277	0.10798	0.408904			28.0952	28.268	27.6744	28.1883	28.0999	28.6398		3	4	4	5	3	5	3	4	4	5	3	5
>tr|D5AL85|D5AL85_RHOCB dTDP-glucose 4,6-dehydratase OS=Rhodobacter capsulatus (strain ATCC BAA-309 / NBRC 16581 / SB1003) GN=rfbB PE=3 SV=1	D5AL85	rfbB	0.108244	-0.218243			31.3432	31.1456	31.5711	31.3539	31.5935	31.3535		10	10	9	10	7	12	10	10	9	10	7	12
>tr|D5ATM6|D5ATM6_RHOCB Colicin V production protein OS=Rhodobacter capsulatus (strain ATCC BAA-309 / NBRC 16581 / SB1003) GN=cvpA PE=4 SV=1	D5ATM6	cvpA	0.1091	-0.18082			29.0001	28.8796	29.2791	28.9744	29.0945	28.9772		5	4	5	4	4	4	5	4	5	4	4	4
>sp|O68128|RL9_RHOCB 50S ribosomal protein L9 OS=Rhodobacter capsulatus (strain ATCC BAA-309 / NBRC 16581 / SB1003) GN=rplI PE=3 SV=2	O68128	rplI	0.110077	-0.338549			33.7062	33.73	34.1091	33.6781	34.2524	33.644		9	10	8	9	8	8	9	10	8	9	8	8
>tr|D5AU62|D5AU62_RHOCB 2-isopropylmalate synthase/homocitrate synthase family protein OS=Rhodobacter capsulatus (strain ATCC BAA-309 / NBRC 16581 / SB1003) GN=RCAP_rcc01756 PE=3 SV=1	D5AU62	RCAP_rcc01756	0.110277	-0.277896			30.6648	30.5453	30.9595	30.7563	30.9297	30.4188		17	13	16	17	13	18	17	13	16	17	13	18
>sp|P31079|PETR_RHOCB Protein PetR OS=Rhodobacter capsulatus (strain ATCC BAA-309 / NBRC 16581 / SB1003) GN=petR PE=3 SV=3	P31079	petR	0.110484	-0.192211			28.0616	28.0525	28.1976	28.0637	28.3126	27.8788		7	6	6	8	5	6	7	6	6	8	5	6
>tr|D5ANE1|D5ANE1_RHOCB Lipoprotein, putative OS=Rhodobacter capsulatus (strain ATCC BAA-309 / NBRC 16581 / SB1003) GN=RCAP_rcc02701 PE=4 SV=1	D5ANE1	RCAP_rcc02701	0.110588	-0.497304			27.7889	26.8855	27.4839	26.9619	27.6673	27.6007		3	2	2	3	4	2	3	2	2	3	4	2
>tr|D5APM0|D5APM0_RHOCB Uncharacterized protein OS=Rhodobacter capsulatus (strain ATCC BAA-309 / NBRC 16581 / SB1003) GN=RCAP_rcc02125 PE=4 SV=1	D5APM0	RCAP_rcc02125	0.110792	0.6386			29.2958	29.5452	29.3225	30.037	28.5317	29.4836		3	3	3	2	2	2	3	3	3	2	2	2
>tr|D5APA0|D5APA0_RHOCB Oligopeptide ABC transporter, ATP-binding protein OppF OS=Rhodobacter capsulatus (strain ATCC BAA-309 / NBRC 16581 / SB1003) GN=oppF PE=3 SV=1	D5APA0	oppF	0.111524	-0.320618			29.5191	29.2597	29.7132	29.3445	29.3182	28.9845		9	7	11	9	10	11	9	6	10	8	10	10
>tr|D5ASM4|D5ASM4_RHOCB Type I secretion system ATPase OS=Rhodobacter capsulatus (strain ATCC BAA-309 / NBRC 16581 / SB1003) GN=RCAP_rcc03391 PE=4 SV=1	D5ASM4	RCAP_rcc03391	0.111815	-0.272615			28.9628	28.4589	28.9025	28.6532	28.9793	28.9146		11	7	7	6	12	8	11	7	7	6	12	8
>tr|D5AQC8|D5AQC8_RHOCB Cys-tRNA(Pro)/Cys-tRNA(Cys) deacylase OS=Rhodobacter capsulatus (strain ATCC BAA-309 / NBRC 16581 / SB1003) GN=RCAP_rcc02990 PE=3 SV=1	D5AQC8	RCAP_rcc02990	0.111862	-0.350325			28.8559	28.608	29.3084	28.727	28.7801	28.5585		3	3	2	4	3	3	3	3	2	4	3	3
>tr|D5AUG0|D5AUG0_RHOCB Branched-chain amino acid ABC transporter, ATP-binding protein LivF-1 OS=Rhodobacter capsulatus (strain ATCC BAA-309 / NBRC 16581 / SB1003) GN=livF1 PE=4 SV=1	D5AUG0	livF1	0.112074	-0.204023			28.5928	28.2157	28.6443	28.55	28.5864	28.4457		5	4	3	5	5	6	5	4	3	5	5	6
>tr|D5ARA0|D5ARA0_RHOCB Uncharacterized protein OS=Rhodobacter capsulatus (strain ATCC BAA-309 / NBRC 16581 / SB1003) GN=RCAP_rcc03181 PE=4 SV=1	D5ARA0	RCAP_rcc03181	0.112365	0.693513			30.3382	31.644	31.1495	31.2946	30.3112	30.9409		5	5	5	4	4	5	5	5	5	4	4	5
>tr|D5AS17|D5AS17_RHOCB Pyridoxine 5-phosphate synthase OS=Rhodobacter capsulatus (strain ATCC BAA-309 / NBRC 16581 / SB1003) GN=pdxJ PE=3 SV=1	D5AS17	pdxJ	0.113095	0.203236			31.5248	31.8047	31.798	31.9991	31.7287	31.8574		9	12	10	11	8	10	9	12	10	11	8	10
>tr|D5ASX7|D5ASX7_RHOCB Protein GrpE OS=Rhodobacter capsulatus (strain ATCC BAA-309 / NBRC 16581 / SB1003) GN=grpE PE=3 SV=1	D5ASX7	grpE	0.11345	0.38221			31.8563	32.7395	32.2526	32.5206	32.3359	32.3314		8	9	10	11	7	9	8	9	10	11	7	9
>sp|Q52663|BZTA_RHOCB Glutamate/glutamine/aspartate/asparagine-binding protein BztA OS=Rhodobacter capsulatus (strain ATCC BAA-309 / NBRC 16581 / SB1003) GN=bztA PE=3 SV=2	Q52663	bztA	0.113486	0.144416			35.8611	36.0997	35.9867	36.1765	36.0911	36.0959		20	20	20	20	20	21	20	20	20	20	20	21
>tr|D5ASM3|D5ASM3_RHOCB VacJ family lipoprotein OS=Rhodobacter capsulatus (strain ATCC BAA-309 / NBRC 16581 / SB1003) GN=RCAP_rcc03390 PE=4 SV=1	D5ASM3	RCAP_rcc03390	0.114244	0.448397			31.354	32.0919	31.7029	32.2022	31.4558	31.5637		7	6	5	6	6	5	7	6	5	6	6	5
>sp|P29959|CCMA_RHOCB Cytochrome c biogenesis ATP-binding export protein CcmA OS=Rhodobacter capsulatus (strain ATCC BAA-309 / NBRC 16581 / SB1003) GN=ccmA PE=3 SV=1	P29959	ccmA	0.114432	-0.295277			27.3224	26.9372	27.2096	26.68	27.1131	27.142		3	2	2	3	4	5	3	2	2	3	4	5
>tr|D5AL27|D5AL27_RHOCB NAD(P)H dehydrogenase (Quinone) OS=Rhodobacter capsulatus (strain ATCC BAA-309 / NBRC 16581 / SB1003) GN=yieF PE=4 SV=1	D5AL27	yieF	0.114708	0.574169			31.2632	31.1411	30.9192	31.5698	30.4325	31.6264		5	4	3	3	3	6	5	4	3	3	3	6
>tr|D5AN97|D5AN97_RHOCB Monosacharide ABC transporter, periplasmic monosacharide-binding protein OS=Rhodobacter capsulatus (strain ATCC BAA-309 / NBRC 16581 / SB1003) GN=RCAP_rcc02657 PE=4 SV=1	D5AN97	RCAP_rcc02657	0.11499	-0.366063			33.4027	33.1431	33.7798	33.3909	33.3909	32.9412		13	12	12	12	13	15	13	12	12	12	13	15
>tr|D5ARC8|D5ARC8_RHOCB Protein containing DUF484 OS=Rhodobacter capsulatus (strain ATCC BAA-309 / NBRC 16581 / SB1003) GN=RCAP_rcc03209 PE=4 SV=1	D5ARC8	RCAP_rcc03209	0.115674	-0.602637			30.1659	29.6297	29.7147	28.7728	29.8527	29.5228		7	8	10	7	7	8	7	8	10	7	7	8
>tr|D5ASQ9|D5ASQ9_RHOCB AMP-dependent synthetase and ligase family protein OS=Rhodobacter capsulatus (strain ATCC BAA-309 / NBRC 16581 / SB1003) GN=RCAP_rcc03426 PE=4 SV=1	D5ASQ9	RCAP_rcc03426	0.115934	0.447856			29.8139	30.5244	30.0918	30.4979	29.7078	29.9348		15	15	16	19	14	18	15	15	16	19	14	18
>tr|D5AQI5|D5AQI5_RHOCB 50S ribosomal protein L25 OS=Rhodobacter capsulatus (strain ATCC BAA-309 / NBRC 16581 / SB1003) GN=rplY PE=3 SV=1	D5AQI5	rplY	0.116343	-0.344555			33.2014	32.8444	33.2399	32.8609	33.5487	33.251		9	8	9	8	8	9	9	8	9	8	8	9
>tr|D5ARK7|D5ARK7_RHOCB S-adenosylmethionine synthase OS=Rhodobacter capsulatus (strain ATCC BAA-309 / NBRC 16581 / SB1003) GN=metK PE=3 SV=1	D5ARK7	metK	0.116881	0.146552			34.4748	34.7208	34.5471	34.7758	34.5956	34.5606		23	24	23	23	21	25	23	24	23	23	21	25
>tr|D5AN29|D5AN29_RHOCB Fatty acid oxidation complex, alpha subunit OS=Rhodobacter capsulatus (strain ATCC BAA-309 / NBRC 16581 / SB1003) GN=fadJ PE=4 SV=1	D5AN29	fadJ	0.117282	-0.310687			29.3334	28.6457	29.0584	29.0269	29.2685	29.0556		10	7	9	5	9	12	10	7	9	5	9	12
>tr|D5AVA5|D5AVA5_RHOCB Adenylosuccinate lyase OS=Rhodobacter capsulatus (strain ATCC BAA-309 / NBRC 16581 / SB1003) GN=purB PE=3 SV=1	D5AVA5	purB	0.117554	-0.189006			33.225	33.2535	33.446	33.2272	33.5237	33.147		19	19	19	17	21	24	19	19	19	17	21	24
>tr|D5AR63|D5AR63_RHOCB GcrA cell cycle regulator OS=Rhodobacter capsulatus (strain ATCC BAA-309 / NBRC 16581 / SB1003) GN=RCAP_rcc03144 PE=4 SV=1	D5AR63	RCAP_rcc03144	0.118707	-0.792468			28.8254	27.8014	28.9746	28.9774	29.4439	28.0877		3	2	2	2	2	4	3	2	2	2	2	4
>tr|D5ALI2|D5ALI2_RHOCB Sarcosine oxidase, gamma subunit OS=Rhodobacter capsulatus (strain ATCC BAA-309 / NBRC 16581 / SB1003) GN=soxG PE=4 SV=1	D5ALI2	soxG	0.118991	-0.288607			29.5792	28.9362	29.4062	29.1936	29.1571	29.1469		4	5	5	5	6	6	4	5	5	5	6	6
>tr|D5AQ18|D5AQ18_RHOCB Aminopeptidase N OS=Rhodobacter capsulatus (strain ATCC BAA-309 / NBRC 16581 / SB1003) GN=pepN PE=4 SV=1	D5AQ18	pepN	0.119174	0.316042			31.4088	32.0653	31.7022	32.0124	31.9431	31.9246		25	27	21	22	19	30	25	27	21	22	19	30
>tr|D5AV09|D5AV09_RHOCB Cobaltochelatase, CobN subunit OS=Rhodobacter capsulatus (strain ATCC BAA-309 / NBRC 16581 / SB1003) GN=cobN PE=4 SV=1	D5AV09	cobN	0.11921	-0.738632			27.5579	27.6047	27.6212	26.661	28.3498	27.0472		6	5	7	3	8	8	6	5	7	3	8	8
>tr|D5ATH1|D5ATH1_RHOCB Hydroxymethylglutaryl-CoA lyase OS=Rhodobacter capsulatus (strain ATCC BAA-309 / NBRC 16581 / SB1003) GN=hmgL PE=4 SV=1	D5ATH1	hmgL	0.12024	0.143716			25.9664	26.2997	26.18	26.2242	26.1535	26.2071		3	3	5	4	2	3	3	3	5	4	2	3
>tr|D5AL68|D5AL68_RHOCB Uncharacterized protein OS=Rhodobacter capsulatus (strain ATCC BAA-309 / NBRC 16581 / SB1003) GN=RCAP_rcc00159 PE=4 SV=1	D5AL68	RCAP_rcc00159	0.120499	-0.463853			29.3782	29.0429	28.8905	28.5855	29.5396	28.7884		5	2	4	2	3	4	5	2	4	2	3	4
>tr|D5ALG6|D5ALG6_RHOCB Leucine--tRNA ligase OS=Rhodobacter capsulatus (strain ATCC BAA-309 / NBRC 16581 / SB1003) GN=leuS PE=3 SV=1	D5ALG6	leuS	0.121042	-0.160282			32.7012	32.5681	32.7716	32.4074	32.6331	32.6496		26	25	24	22	22	33	26	25	24	22	22	33
>tr|D5ALU0|D5ALU0_RHOCB Periplasmic beta-glucosidase OS=Rhodobacter capsulatus (strain ATCC BAA-309 / NBRC 16581 / SB1003) GN=bglX PE=4 SV=1	D5ALU0	bglX	0.121852	-0.43288			29.0509	28.1669	28.4237	28.394	28.929	28.5441		10	6	7	8	9	10	10	6	7	8	9	10
>tr|D5AUD4|D5AUD4_RHOCB Ribulose-phosphate 3-epimerase OS=Rhodobacter capsulatus (strain ATCC BAA-309 / NBRC 16581 / SB1003) GN=rpe1 PE=3 SV=1	D5AUD4	rpe1	0.122389	-0.787784			30.8228	29.5932	30.0973	29.3175	30.7668	30.413		2	2	3	3	3	2	2	2	3	3	3	2
>tr|D5ASP8|D5ASP8_RHOCB Glycerophosphoryl diester phosphodiesterase OS=Rhodobacter capsulatus (strain ATCC BAA-309 / NBRC 16581 / SB1003) GN=ugpQ PE=4 SV=1	D5ASP8	ugpQ	0.122395	-0.75585			27.1996	27.2206	27.6755	27.1344	28.3617	26.6143		2	2	3	2	4	4	2	2	3	2	4	4
>tr|D5AUY0|D5AUY0_RHOCB Polyols ABC transporter, ATP-binding protein OS=Rhodobacter capsulatus (strain ATCC BAA-309 / NBRC 16581 / SB1003) GN=RCAP_rcc02025 PE=3 SV=1	D5AUY0	RCAP_rcc02025	0.122626	-0.356958			27.4944	26.9251	26.9443	26.824	27.0566	26.6753		4	3	3	4	5	4	4	3	3	4	5	4
>tr|D5ANC5|D5ANC5_RHOCB Glutathione S-transferase family protein OS=Rhodobacter capsulatus (strain ATCC BAA-309 / NBRC 16581 / SB1003) GN=RCAP_rcc02685 PE=4 SV=1	D5ANC5	RCAP_rcc02685	0.123169	0.342524			30.9613	31.2564	30.763	31.1128	31.1722	31.5549		7	6	7	6	6	7	7	6	7	6	6	7
>tr|D5AN74|D5AN74_RHOCB Response regulator receiver modulated diguanylate cyclase/phosphodiesterase OS=Rhodobacter capsulatus (strain ATCC BAA-309 / NBRC 16581 / SB1003) GN=RCAP_rcc02634 PE=4 SV=1	D5AN74	RCAP_rcc02634	0.12355	-0.383684			30.0058	29.9676	30.077	29.8312	30.5901	29.7231		12	11	9	9	9	15	12	11	9	9	9	15
>tr|D5AQ28|D5AQ28_RHOCB Dipeptide ABC transporter, ATP-binding protein DppF OS=Rhodobacter capsulatus (strain ATCC BAA-309 / NBRC 16581 / SB1003) GN=dppF PE=4 SV=1	D5AQ28	dppF	0.124172	-0.460585			28.2961	28.2168	28.4139	28.2029	28.6728	27.5813		4	3	4	6	5	6	4	3	4	6	5	6
>tr|D5AR89|D5AR89_RHOCB Uncharacterized protein OS=Rhodobacter capsulatus (strain ATCC BAA-309 / NBRC 16581 / SB1003) GN=RCAP_rcc03170 PE=4 SV=1	D5AR89	RCAP_rcc03170	0.125174	0.379612			28.3442	29.0635	28.4924	28.7759	28.2837	28.4197		7	13	9	16	8	10	7	13	9	16	8	10
>tr|D5AKK8|D5AKK8_RHOCB 3-isopropylmalate dehydrogenase OS=Rhodobacter capsulatus (strain ATCC BAA-309 / NBRC 16581 / SB1003) GN=leuB PE=3 SV=1	D5AKK8	leuB	0.12522	0.0374489			33.5989	33.6349	33.5959	33.5991	33.5486	33.6217		16	15	15	14	15	18	16	15	15	14	15	18
>tr|D5AQ15|D5AQ15_RHOCB Uncharacterized protein OS=Rhodobacter capsulatus (strain ATCC BAA-309 / NBRC 16581 / SB1003) GN=RCAP_rcc00837 PE=4 SV=1	D5AQ15	RCAP_rcc00837	0.126009	0.397327			29.2477	29.837	28.8706	29.4424	29.2729	29.3038		7	5	5	6	5	10	7	5	5	6	5	10
>tr|D5ATN0|D5ATN0_RHOCB Alanine racemase OS=Rhodobacter capsulatus (strain ATCC BAA-309 / NBRC 16581 / SB1003) GN=alr PE=3 SV=1	D5ATN0	alr	0.12616	0.0749296			31.0385	31.1146	30.9582	31.0114	30.9705	31.066		8	8	9	9	9	9	8	8	9	9	9	9
>tr|D5ALM6|D5ALM6_RHOCB Anthranilate synthase component II OS=Rhodobacter capsulatus (strain ATCC BAA-309 / NBRC 16581 / SB1003) GN=trpG PE=4 SV=1	D5ALM6	trpG	0.128952	0.29206			28.7212	29.0955	29.133	29.2704	28.7074	29.0718		3	3	3	4	3	2	3	3	3	4	3	2
>tr|D5ASZ3|D5ASZ3_RHOCB Uncharacterized protein OS=Rhodobacter capsulatus (strain ATCC BAA-309 / NBRC 16581 / SB1003) GN=RCAP_rcc03510 PE=4 SV=1	D5ASZ3	RCAP_rcc03510	0.129195	-0.18549			32.9771	32.9364	33.0312	32.9543	33.2665	32.8276		17	17	16	16	16	18	17	17	16	16	16	18
>tr|D5AU56|D5AU56_RHOCB Uncharacterized protein OS=Rhodobacter capsulatus (strain ATCC BAA-309 / NBRC 16581 / SB1003) GN=RCAP_rcc01750 PE=4 SV=1	D5AU56	RCAP_rcc01750	0.129211	-0.437965			27.9693	27.5775	27.8285	27.3173	28.3304	27.9195		4	4	5	3	4	3	4	4	5	3	4	3
>tr|D5ARQ8|D5ARQ8_RHOCB ATP-dependent RNA helicase DbpA OS=Rhodobacter capsulatus (strain ATCC BAA-309 / NBRC 16581 / SB1003) GN=RCAP_rcc01171 PE=3 SV=1	D5ARQ8	RCAP_rcc01171	0.129309	-0.29597			30.8318	30.6472	30.8196	30.8185	31.1984	30.4963		11	12	12	11	14	19	11	12	12	11	14	19
>tr|D5AL54|D5AL54_RHOCB Oxidoreductase, short-chain dehydrogenase/reductase family OS=Rhodobacter capsulatus (strain ATCC BAA-309 / NBRC 16581 / SB1003) GN=RCAP_rcc00145 PE=3 SV=1	D5AL54	RCAP_rcc00145	0.129453	0.469123			29.1413	29.2646	28.7886	29.0241	28.4054	29.4539		4	7	6	7	6	9	4	7	6	7	6	9
>tr|D5ASG4|D5ASG4_RHOCB CRISPR-associated protein, Cas2 family OS=Rhodobacter capsulatus (strain ATCC BAA-309 / NBRC 16581 / SB1003) GN=RCAP_rcc01303 PE=4 SV=1	D5ASG4	RCAP_rcc01303	0.129543	0.257328			29.0558	29.3089	29.1145	29.0593	28.8155	29.3896		6	7	7	9	6	8	6	7	7	9	6	8
>tr|D5AM91|D5AM91_RHOCB Glycerol-3-phosphate acyltransferase OS=Rhodobacter capsulatus (strain ATCC BAA-309 / NBRC 16581 / SB1003) GN=plsY PE=3 SV=1	D5AM91	plsY	0.129614	-0.435489			29.5376	29.2142	30.0931	29.3044	29.9242	29.7298		5	5	3	5	5	4	5	5	3	5	5	4
>tr|D5AS19|D5AS19_RHOCB GTP diphosphokinase/guanosine-3,5-bis(Diphosphate) 3-pyrophosphohydrolase OS=Rhodobacter capsulatus (strain ATCC BAA-309 / NBRC 16581 / SB1003) GN=spoT PE=3 SV=1	D5AS19	spoT	0.129719	-0.133694			30.7878	30.786	30.8996	30.794	30.9081	30.6144		18	19	17	16	20	24	18	19	17	16	20	24
>sp|D5ANZ4|CY1_RHOCB Cytochrome c1 OS=Rhodobacter capsulatus (strain ATCC BAA-309 / NBRC 16581 / SB1003) GN=petC PE=3 SV=1	D5ANZ4	petC	0.129845	-0.256397			33.8315	33.5708	33.8786	33.7929	33.7636	33.3407		12	10	12	10	12	11	12	10	12	10	12	11
>tr|D5AU11|D5AU11_RHOCB Pyruvate dehydrogenase E1 component subunit alpha OS=Rhodobacter capsulatus (strain ATCC BAA-309 / NBRC 16581 / SB1003) GN=pdhA PE=4 SV=1	D5AU11	pdhA	0.130472	0.323182			33.7338	33.5894	33.397	33.8841	33.2788	33.9055		16	14	13	15	14	19	16	14	13	15	14	19
>tr|D5AUA5|D5AUA5_RHOCB Nitrogen regulation protein NtrY OS=Rhodobacter capsulatus (strain ATCC BAA-309 / NBRC 16581 / SB1003) GN=ntrY PE=4 SV=1	D5AUA5	ntrY	0.130724	-0.662376			28.5353	27.9758	28.9118	28.387	29.5361	28.6333		7	4	10	6	11	9	7	4	10	6	11	9
>tr|D5AKK2|D5AKK2_RHOCB Ribosomal silencing factor RsfS OS=Rhodobacter capsulatus (strain ATCC BAA-309 / NBRC 16581 / SB1003) GN=rsfS PE=3 SV=1	D5AKK2	rsfS	0.130725	0.32287			29.1017	29.6134	29.289	29.3901	28.8577	29.2135		4	4	4	6	3	5	4	4	4	6	3	5
>tr|D5ANT6|D5ANT6_RHOCB Magnesium-chelatase, BchO OS=Rhodobacter capsulatus (strain ATCC BAA-309 / NBRC 16581 / SB1003) GN=bchO PE=4 SV=1	D5ANT6	bchO	0.130862	0.297823			26.7633	27.3335	26.9414	27.3825	27.1309	27.0132		5	3	4	4	6	5	5	3	4	4	6	5
>tr|D5ANF0|D5ANF0_RHOCB Uncharacterized protein OS=Rhodobacter capsulatus (strain ATCC BAA-309 / NBRC 16581 / SB1003) GN=RCAP_rcc02710 PE=4 SV=1	D5ANF0	RCAP_rcc02710	0.13088	0.633116			31.9629	33.072	32.0582	32.6744	31.7886	31.9626		23	29	20	24	20	29	23	29	20	24	20	29
>tr|D5ATA4|D5ATA4_RHOCB Glutamate synthase domain protein OS=Rhodobacter capsulatus (strain ATCC BAA-309 / NBRC 16581 / SB1003) GN=RCAP_rcc01466 PE=3 SV=1	D5ATA4	RCAP_rcc01466	0.131109	-0.70002			28.4609	28.1148	28.2691	27.3097	29.0297	28.2352		7	5	6	4	9	7	7	5	6	4	9	7
>sp|O30724|HIS6_RHOCB Imidazole glycerol phosphate synthase subunit HisF OS=Rhodobacter capsulatus (strain ATCC BAA-309 / NBRC 16581 / SB1003) GN=hisF PE=3 SV=2	O30724	hisF	0.132548	-0.151486			30.8795	30.8424	31.0916	30.754	30.8518	30.7721		10	9	8	9	10	11	10	9	8	9	10	11
>tr|D5AU97|D5AU97_RHOCB Cyclase/dehydrase family protein OS=Rhodobacter capsulatus (strain ATCC BAA-309 / NBRC 16581 / SB1003) GN=RCAP_rcc01791 PE=4 SV=1	D5AU97	RCAP_rcc01791	0.132856	-0.422609			27.6283	27.0442	27.3421	26.7719	26.915	26.8014		5	3	2	2	3	2	5	3	2	2	3	2
>tr|D5ASZ6|D5ASZ6_RHOCB Flagellar L-ring protein OS=Rhodobacter capsulatus (strain ATCC BAA-309 / NBRC 16581 / SB1003) GN=flgH PE=3 SV=1	D5ASZ6	flgH	0.132881	-0.493612			27.9589	27.196	27.4788	27.644	27.7615	26.8783		4	4	3	3	2	5	4	4	3	3	2	5
>tr|D5ATF1|D5ATF1_RHOCB Translation elongation factor G-2 OS=Rhodobacter capsulatus (strain ATCC BAA-309 / NBRC 16581 / SB1003) GN=fusA2 PE=4 SV=1	D5ATF1	fusA2	0.133247	-0.50416			33.0275	32.3319	32.3343	31.7875	32.4684	32.1984		25	23	18	21	18	23	25	23	18	21	18	23
>tr|D5AUF9|D5AUF9_RHOCB Branched-chain amino acid ABC transporter, ATP-binding protein LivG-1 OS=Rhodobacter capsulatus (strain ATCC BAA-309 / NBRC 16581 / SB1003) GN=livG1 PE=4 SV=1	D5AUF9	livG1	0.133456	-0.779469			29.5611	28.1863	29.5134	29.2636	30.0677	29.3539		7	5	6	4	6	8	7	5	6	4	6	8
>tr|D5ARU7|D5ARU7_RHOCB Dihydropteroate synthase OS=Rhodobacter capsulatus (strain ATCC BAA-309 / NBRC 16581 / SB1003) GN=folP PE=3 SV=1	D5ARU7	folP	0.134193	-0.204975			30.5879	30.1776	30.5775	30.5038	30.4232	30.2923		10	10	8	7	7	11	10	10	8	7	7	11
>tr|D5ANQ3|D5ANQ3_RHOCB Peptidoglycan binding domain protein OS=Rhodobacter capsulatus (strain ATCC BAA-309 / NBRC 16581 / SB1003) GN=RCAP_rcc00642 PE=4 SV=1	D5ANQ3	RCAP_rcc00642	0.134503	-0.337666			27.0267	26.8566	27.2562	27.0525	27.6148	26.9755		4	4	6	6	4	7	4	4	6	6	4	7
>tr|D5APX9|D5APX9_RHOCB ATP synthase subunit beta OS=Rhodobacter capsulatus (strain ATCC BAA-309 / NBRC 16581 / SB1003) GN=atpD PE=3 SV=1	D5APX9	atpD	0.134521	-0.16504			36.2317	36.0937	36.1974	36.0798	36.4475	36.2079		27	22	26	23	23	27	27	22	26	23	23	27
>tr|D5AU24|D5AU24_RHOCB Pyrimidine-specific ribonucleoside hydrolase RihA OS=Rhodobacter capsulatus (strain ATCC BAA-309 / NBRC 16581 / SB1003) GN=rihA PE=4 SV=1	D5AU24	rihA	0.134559	0.82193			29.1154	30.399	28.3858	29.5992	29.2529	29.2218		6	6	3	6	4	8	6	6	3	6	4	8
>tr|D5ARN2|D5ARN2_RHOCB 3-oxoacyl-[acyl-carrier-protein] synthase III-1 OS=Rhodobacter capsulatus (strain ATCC BAA-309 / NBRC 16581 / SB1003) GN=fabH1 PE=4 SV=1	D5ARN2	fabH1	0.134926	0.169193			28.2495	28.3106	28.1481	28.5584	28.3016	28.3377		5	6	7	4	6	5	5	6	7	4	6	5
>tr|D5AL35|D5AL35_RHOCB Glutamate 5-kinase OS=Rhodobacter capsulatus (strain ATCC BAA-309 / NBRC 16581 / SB1003) GN=proB PE=3 SV=1	D5AL35	proB	0.135297	-0.206629			27.983	28.0465	28.101	27.895	28.2349	27.7576		3	4	5	5	3	4	3	4	5	5	3	4
>tr|D5AUQ2|D5AUQ2_RHOCB Twin-arginine translocation pathway signal domain protein OS=Rhodobacter capsulatus (strain ATCC BAA-309 / NBRC 16581 / SB1003) GN=RCAP_rcc01947 PE=4 SV=1	D5AUQ2	RCAP_rcc01947	0.135916	-0.683505			27.0637	26.4315	26.9248	27.0767	27.6659	26.0957		4	2	3	3	3	3	4	2	3	3	3	3
>tr|D5AQ29|D5AQ29_RHOCB Membrane dipeptidase OS=Rhodobacter capsulatus (strain ATCC BAA-309 / NBRC 16581 / SB1003) GN=RCAP_rcc00851 PE=4 SV=1	D5AQ29	RCAP_rcc00851	0.138131	-0.459055			28.9365	28.0302	28.8143	28.1304	28.2535	28.4666		7	4	8	5	6	9	7	4	8	5	6	9
>tr|D5AM12|D5AM12_RHOCB 30S ribosomal protein S5 OS=Rhodobacter capsulatus (strain ATCC BAA-309 / NBRC 16581 / SB1003) GN=rpsE PE=3 SV=1	D5AM12	rpsE	0.138276	0.360699			33.6799	34.0099	33.6409	33.7701	33.1312	33.754		14	13	15	12	15	14	14	13	15	12	15	14
>tr|D5AUC7|D5AUC7_RHOCB 30S ribosomal protein S2 OS=Rhodobacter capsulatus (strain ATCC BAA-309 / NBRC 16581 / SB1003) GN=rpsB PE=3 SV=1	D5AUC7	rpsB	0.138496	-0.123299			34.6031	34.6108	34.7794	34.6432	34.7927	34.5513		18	16	19	16	19	18	18	16	19	16	19	18
>tr|D5ARK1|D5ARK1_RHOCB OmpA/MotB domain protein OS=Rhodobacter capsulatus (strain ATCC BAA-309 / NBRC 16581 / SB1003) GN=RCAP_rcc01114 PE=4 SV=1	D5ARK1	RCAP_rcc01114	0.139598	-0.390422			29.6561	28.783	29.2869	28.8816	29.1912	29.2983		4	5	5	5	5	5	4	5	5	5	5	5
>tr|D5AUX0|D5AUX0_RHOCB Aldehyde dehydrogenase OS=Rhodobacter capsulatus (strain ATCC BAA-309 / NBRC 16581 / SB1003) GN=aldH1 PE=3 SV=1	D5AUX0	aldH1	0.140442	0.379091			28.4506	28.6107	27.8361	28.3092	27.9624	28.4664		5	9	5	7	7	5	5	9	5	7	7	5
>tr|D5ATG0|D5ATG0_RHOCB Aminotransferase, DegT/DnrJ/EryC1/StrS family OS=Rhodobacter capsulatus (strain ATCC BAA-309 / NBRC 16581 / SB1003) GN=RCAP_rcc01504 PE=3 SV=1	D5ATG0	RCAP_rcc01504	0.140705	-0.379564			27.789	27.8597	28.2549	27.8156	28.1565	27.3865		7	5	4	5	3	7	7	5	4	5	3	7
>tr|D5AMX9|D5AMX9_RHOCB OmpA/MotB domain protein OS=Rhodobacter capsulatus (strain ATCC BAA-309 / NBRC 16581 / SB1003) GN=RCAP_rcc00503 PE=3 SV=1	D5AMX9	RCAP_rcc00503	0.140895	0.244643			29.5562	29.9643	29.9004	30.0612	29.9575	30.1225		8	10	7	9	8	13	8	10	7	9	8	13
>tr|D5ASM8|D5ASM8_RHOCB Methionyl-tRNA formyltransferase OS=Rhodobacter capsulatus (strain ATCC BAA-309 / NBRC 16581 / SB1003) GN=fmt PE=3 SV=1	D5ASM8	fmt	0.141066	0.701838			26.9245	27.9429	27.9007	28.4605	27.112	27.6393		3	4	4	5	2	8	3	4	4	5	2	8
>tr|D5ASY5|D5ASY5_RHOCB Phosphate transport system permease protein OS=Rhodobacter capsulatus (strain ATCC BAA-309 / NBRC 16581 / SB1003) GN=pstC PE=3 SV=1	D5ASY5	pstC	0.14199	-0.537885			27.7836	27.4149	27.6304	27.4962	27.6953	26.5845		3	4	4	2	4	4	3	4	4	2	4	4
>tr|D5ATT6|D5ATT6_RHOCB Zinc metalloprotease OS=Rhodobacter capsulatus (strain ATCC BAA-309 / NBRC 16581 / SB1003) GN=RCAP_rcc01630 PE=3 SV=1	D5ATT6	RCAP_rcc01630	0.142113	-0.1484			30.5785	30.5847	30.5763	30.3703	30.565	30.3197		12	11	11	9	12	10	12	11	11	9	12	10
>tr|D5AU87|D5AU87_RHOCB Preprotein translocase, YajC subunit OS=Rhodobacter capsulatus (strain ATCC BAA-309 / NBRC 16581 / SB1003) GN=yajC PE=4 SV=1	D5AU87	yajC	0.145384	0.81117			32.6645	33.2555	31.9705	32.7165	31.3462	32.4428		4	4	4	4	3	4	4	4	4	4	3	4
>tr|D5ATH0|D5ATH0_RHOCB Glutathione S-transferase family protein OS=Rhodobacter capsulatus (strain ATCC BAA-309 / NBRC 16581 / SB1003) GN=RCAP_rcc01514 PE=4 SV=1	D5ATH0	RCAP_rcc01514	0.146508	-0.314184			27.325	26.9205	27.5704	27.4402	27.6103	27.2024		3	2	3	4	3	6	3	2	3	4	3	6
>tr|D5AUB4|D5AUB4_RHOCB Delta-aminolevulinic acid dehydratase OS=Rhodobacter capsulatus (strain ATCC BAA-309 / NBRC 16581 / SB1003) GN=hemB PE=3 SV=1	D5AUB4	hemB	0.147728	-0.219536			31.5677	31.4084	31.6592	31.6117	31.9241	31.4724		17	16	19	13	15	18	17	16	19	13	15	18
>tr|D5ATM0|D5ATM0_RHOCB Isobutyryl-CoA dehydrogenase OS=Rhodobacter capsulatus (strain ATCC BAA-309 / NBRC 16581 / SB1003) GN=RCAP_rcc01564 PE=3 SV=1	D5ATM0	RCAP_rcc01564	0.14834	0.627273			28.4682	28.2278	27.3808	28.5093	27.5761	28.5698		3	5	4	6	2	5	3	5	4	6	2	5
>tr|D5AKM1|D5AKM1_RHOCB TonB-dependent hemin receptor OS=Rhodobacter capsulatus (strain ATCC BAA-309 / NBRC 16581 / SB1003) GN=hmuR PE=4 SV=1	D5AKM1	hmuR	0.148545	-0.296969			29.1659	28.6232	28.9277	28.83	29.3048	29.0544		10	7	7	7	10	12	10	7	7	7	10	12
>tr|D5ALJ1|D5ALJ1_RHOCB Peptide chain release factor 3 OS=Rhodobacter capsulatus (strain ATCC BAA-309 / NBRC 16581 / SB1003) GN=prfC PE=3 SV=1	D5ALJ1	prfC	0.148589	-0.440459			30.3018	30.1806	30.3722	30.194	31.0586	30.0367		12	9	12	10	11	15	12	9	12	10	11	15
>tr|D5AM04|D5AM04_RHOCB 30S ribosomal protein S17 OS=Rhodobacter capsulatus (strain ATCC BAA-309 / NBRC 16581 / SB1003) GN=rpsQ PE=3 SV=1	D5AM04	rpsQ	0.149315	0.339879			32.6463	32.928	32.4177	32.502	32.153	32.8066		6	5	6	6	6	8	6	5	6	6	6	8
>tr|D5AUL3|D5AUL3_RHOCB SmpA/OmlA domain protein OS=Rhodobacter capsulatus (strain ATCC BAA-309 / NBRC 16581 / SB1003) GN=RCAP_rcc01907 PE=4 SV=1	D5AUL3	RCAP_rcc01907	0.150372	-0.366411			29.5242	29.2915	29.8248	29.2026	29.2004	28.956		3	2	4	4	5	3	3	2	4	4	5	3
>tr|D5AVB5|D5AVB5_RHOCB C4-dicarboxylate transport sensor protein DctB OS=Rhodobacter capsulatus (strain ATCC BAA-309 / NBRC 16581 / SB1003) GN=dctB PE=4 SV=1	D5AVB5	dctB	0.150389	-0.231586			30.0381	29.8528	29.7442	29.5155	29.939	29.6583		17	15	14	17	15	17	17	15	14	17	15	17
>tr|D5APB4|D5APB4_RHOCB Succinate--CoA ligase [ADP-forming] subunit alpha OS=Rhodobacter capsulatus (strain ATCC BAA-309 / NBRC 16581 / SB1003) GN=sucD PE=3 SV=1	D5APB4	sucD	0.151253	0.458556			32.6481	32.9787	32.7371	32.8368	31.9302	32.8755		14	13	15	14	13	18	14	13	15	14	13	18
>tr|D5AR35|D5AR35_RHOCB Glycosyl transferase, group 1 OS=Rhodobacter capsulatus (strain ATCC BAA-309 / NBRC 16581 / SB1003) GN=RCAP_rcc01081 PE=4 SV=1	D5AR35	RCAP_rcc01081	0.151499	-0.0974954			29.1181	29.1004	29.0741	29.0232	29.1496	28.9257		7	8	6	8	9	12	7	8	6	8	9	12
>tr|D5APX8|D5APX8_RHOCB ATP synthase epsilon chain OS=Rhodobacter capsulatus (strain ATCC BAA-309 / NBRC 16581 / SB1003) GN=atpC PE=3 SV=1	D5APX8	atpC	0.152101	0.181637			33.1892	33.5939	33.3477	33.5533	33.3969	33.3315		8	8	9	8	9	9	8	8	9	8	9	9
>tr|D5AUA6|D5AUA6_RHOCB Nitrogen assimilation regulatory protein NtrX OS=Rhodobacter capsulatus (strain ATCC BAA-309 / NBRC 16581 / SB1003) GN=ntrX PE=4 SV=1	D5AUA6	ntrX	0.15235	-0.266968			30.6304	30.6941	30.6439	30.3648	30.8044	30.2188		12	13	17	15	12	14	12	13	17	15	12	14
>tr|D5AUE2|D5AUE2_RHOCB NADPH:quinone reductase OS=Rhodobacter capsulatus (strain ATCC BAA-309 / NBRC 16581 / SB1003) GN=qor PE=4 SV=1	D5AUE2	qor	0.152576	0.303643			31.3185	31.7578	31.7628	31.8815	31.2751	31.6281		13	9	13	12	11	12	13	9	13	12	11	12
>tr|D5AUH5|D5AUH5_RHOCB Invasion associated locus B family protein OS=Rhodobacter capsulatus (strain ATCC BAA-309 / NBRC 16581 / SB1003) GN=RCAP_rcc01869 PE=4 SV=1	D5AUH5	RCAP_rcc01869	0.154428	-0.144204			32.2158	32.0858	32.0099	31.9914	32.2039	31.9198		7	7	7	9	7	9	7	7	7	9	7	9
>tr|D5AST4|D5AST4_RHOCB Alpha-2-macroglobulin domain protein OS=Rhodobacter capsulatus (strain ATCC BAA-309 / NBRC 16581 / SB1003) GN=RCAP_rcc03451 PE=4 SV=1	D5AST4	RCAP_rcc03451	0.154704	-0.28176			31.9508	31.9309	31.9267	31.7942	32.3658	31.6728		42	35	36	33	35	40	42	35	36	33	35	40
>tr|D5ATQ4|D5ATQ4_RHOCB Triosephosphate isomerase OS=Rhodobacter capsulatus (strain ATCC BAA-309 / NBRC 16581 / SB1003) GN=tpiA PE=3 SV=1	D5ATQ4	tpiA	0.157221	-0.421178			33.5622	33.0013	33.5596	32.7578	33.4704	33.5694		9	9	10	9	8	11	9	9	10	9	8	11
>tr|D5ALT6|D5ALT6_RHOCB TRAP dicarboxylate transporter, DctP-2 subunit OS=Rhodobacter capsulatus (strain ATCC BAA-309 / NBRC 16581 / SB1003) GN=dctP2 PE=3 SV=1	D5ALT6	dctP2	0.157435	0.165351			34.9143	35.0424	35.0619	35.1891	34.7854	35.0262		13	14	14	14	11	14	13	14	14	14	11	14
>tr|D5ATA8|D5ATA8_RHOCB L-aminoadipate-semialdehyde dehydrogenase OS=Rhodobacter capsulatus (strain ATCC BAA-309 / NBRC 16581 / SB1003) GN=RCAP_rcc01470 PE=3 SV=1	D5ATA8	RCAP_rcc01470	0.157988	-0.369651			28.0418	27.7171	27.6873	27.1101	27.8088	27.6019		6	3	6	4	4	6	6	3	6	4	4	6
>tr|D5ATI5|D5ATI5_RHOCB NADH-quinone oxidoreductase subunit H OS=Rhodobacter capsulatus (strain ATCC BAA-309 / NBRC 16581 / SB1003) GN=nuoH PE=3 SV=1	D5ATI5	nuoH	0.158208	-0.655739			28.5536	27.8767	28.324	27.3261	28.8273	28.5349		5	4	4	4	5	5	5	4	4	4	5	5
>tr|D5ALQ3|D5ALQ3_RHOCB Iron-sulfur cluster carrier protein OS=Rhodobacter capsulatus (strain ATCC BAA-309 / NBRC 16581 / SB1003) GN=RCAP_rcc02384 PE=3 SV=1	D5ALQ3	RCAP_rcc02384	0.158385	0.201683			30.6716	30.8681	30.4903	30.7248	30.8031	30.9772		13	10	10	10	10	14	13	10	10	10	10	14
>tr|D5AKP2|D5AKP2_RHOCB Nitrogen regulatory protein OS=Rhodobacter capsulatus (strain ATCC BAA-309 / NBRC 16581 / SB1003) GN=ptsN PE=4 SV=1	D5AKP2	ptsN	0.158848	-0.306395			28.09	28.0009	28.1436	27.7636	28.5524	28.1023		8	5	7	6	5	3	8	5	7	6	5	3
>tr|D5AKG1|D5AKG1_RHOCB Double-strand break repair protein AddB OS=Rhodobacter capsulatus (strain ATCC BAA-309 / NBRC 16581 / SB1003) GN=addB PE=4 SV=1	D5AKG1	addB	0.159004	-0.360608			28.4367	27.8152	28.3726	28.0987	28.6577	28.4712		8	9	10	6	8	9	8	9	10	6	8	9
>tr|D5ANH1|D5ANH1_RHOCB Molybdenum transport operon repressor MopB OS=Rhodobacter capsulatus (strain ATCC BAA-309 / NBRC 16581 / SB1003) GN=mopB PE=4 SV=1	D5ANH1	mopB	0.159078	-0.162053			28.2339	28.1411	28.4624	28.3192	28.3528	28.1028		6	7	9	7	7	6	6	7	9	7	7	6
>tr|D5AMA0|D5AMA0_RHOCB Acyl-CoA dehydrogenase domain protein OS=Rhodobacter capsulatus (strain ATCC BAA-309 / NBRC 16581 / SB1003) GN=RCAP_rcc00405 PE=3 SV=1	D5AMA0	RCAP_rcc00405	0.159634	-0.258881			28.9963	28.4777	28.7302	28.499	28.4786	28.4517		6	8	9	10	7	11	6	8	9	10	7	11
>tr|D5AQ81|D5AQ81_RHOCB Uncharacterized protein OS=Rhodobacter capsulatus (strain ATCC BAA-309 / NBRC 16581 / SB1003) GN=RCAP_rcc00903 PE=4 SV=1	D5AQ81	RCAP_rcc00903	0.161288	-0.259045			29.5244	29.2929	29.6104	29.3578	29.2806	28.9875		5	6	6	5	5	3	5	6	6	5	5	3
>tr|D5APY1|D5APY1_RHOCB ATP synthase subunit alpha OS=Rhodobacter capsulatus (strain ATCC BAA-309 / NBRC 16581 / SB1003) GN=atpA PE=3 SV=1	D5APY1	atpA	0.161311	-0.171935			36.1808	36.1426	36.2048	36.1753	36.4405	35.9924		25	26	27	28	27	28	25	26	27	28	27	28
>tr|D5AKS2|D5AKS2_RHOCB Aminotransferase, class III OS=Rhodobacter capsulatus (strain ATCC BAA-309 / NBRC 16581 / SB1003) GN=RCAP_rcc02182 PE=3 SV=1	D5AKS2	RCAP_rcc02182	0.161549	0.392541			30.8738	31.3886	30.4415	31.2093	30.9104	30.8055		10	10	5	7	10	11	10	10	5	7	10	11
>tr|D5ANQ1|D5ANQ1_RHOCB Peptidase, S1/S6 family OS=Rhodobacter capsulatus (strain ATCC BAA-309 / NBRC 16581 / SB1003) GN=RCAP_rcc00640 PE=4 SV=1	D5ANQ1	RCAP_rcc00640	0.16171	-0.194085			26.512	26.1287	26.5808	26.4395	26.5403	26.4826		4	2	4	4	3	4	4	2	4	4	3	4
>tr|D5AKG9|D5AKG9_RHOCB Trans-acting regulatory protein HvrA OS=Rhodobacter capsulatus (strain ATCC BAA-309 / NBRC 16581 / SB1003) GN=hvrA PE=4 SV=1	D5AKG9	hvrA	0.162684	0.190606			33.0427	33.0712	33.1776	33.3053	32.9522	33.3679		9	10	9	9	10	10	9	10	9	9	10	10
>tr|D5ALS3|D5ALS3_RHOCB Ferredoxin VI OS=Rhodobacter capsulatus (strain ATCC BAA-309 / NBRC 16581 / SB1003) GN=fdx PE=4 SV=1	D5ALS3	fdx	0.164242	-0.636049			30.8485	29.8781	31.1029	30.14	31.0574	31.0825		4	5	5	5	4	5	4	5	5	5	4	5
>tr|D5ATH4|D5ATH4_RHOCB NADH-quinone oxidoreductase subunit B OS=Rhodobacter capsulatus (strain ATCC BAA-309 / NBRC 16581 / SB1003) GN=nuoB PE=3 SV=1	D5ATH4	nuoB	0.164541	-0.378373			29.4316	29.3923	29.8074	29.6075	29.9606	29.0647		4	4	4	4	4	3	4	4	4	4	4	3
>tr|D5AL70|D5AL70_RHOCB Glutamate synthase (NADPH), alpha subunit OS=Rhodobacter capsulatus (strain ATCC BAA-309 / NBRC 16581 / SB1003) GN=gltB PE=4 SV=1	D5AL70	gltB	0.165389	-0.135743			33.2667	33.2483	33.2654	33.1178	33.4725	33.2313		46	41	42	41	49	51	46	41	42	41	49	51
>tr|D5AL38|D5AL38_RHOCB Acetyltransferase, GNAT family OS=Rhodobacter capsulatus (strain ATCC BAA-309 / NBRC 16581 / SB1003) GN=RCAP_rcc02298 PE=4 SV=1	D5AL38	RCAP_rcc02298	0.165728	0.381133			31.4298	31.3486	30.9593	31.8916	31.4346	31.7269		6	7	6	6	5	6	6	7	6	6	5	6
>tr|D5AU54|D5AU54_RHOCB Ribosomal RNA small subunit methyltransferase B-2 OS=Rhodobacter capsulatus (strain ATCC BAA-309 / NBRC 16581 / SB1003) GN=rsmB2 PE=3 SV=1	D5AU54	rsmB2	0.165932	-0.361623			27.4814	27.0231	27.9129	27.4597	27.3454	27.1721		8	2	7	5	4	5	8	2	7	5	4	5
>tr|D5ATC7|D5ATC7_RHOCB Phosphoribosylglycinamide formyltransferase OS=Rhodobacter capsulatus (strain ATCC BAA-309 / NBRC 16581 / SB1003) GN=purN PE=3 SV=1	D5ATC7	purN	0.16635	-0.294399			28.9252	28.8154	29.2413	29.1042	29.386	28.7498		7	5	5	5	6	6	7	5	5	5	6	6
>tr|D5AR84|D5AR84_RHOCB Acetyl-coenzyme A carboxylase carboxyl transferase subunit alpha OS=Rhodobacter capsulatus (strain ATCC BAA-309 / NBRC 16581 / SB1003) GN=accA PE=3 SV=1	D5AR84	accA	0.168155	-0.184704			32.1022	32.1075	32.0714	31.9419	32.1714	31.7414		17	15	17	15	12	18	17	15	17	15	12	18
>tr|D5ARH1|D5ARH1_RHOCB Cysteine ABC transporter, permease/ATP-binding protein CydD OS=Rhodobacter capsulatus (strain ATCC BAA-309 / NBRC 16581 / SB1003) GN=cydD PE=4 SV=1	D5ARH1	cydD	0.168365	-0.359127			30.0688	30.1014	30.1635	29.9999	30.6242	29.6778		13	10	13	9	12	11	13	10	13	9	12	11
>tr|D5AQ17|D5AQ17_RHOCB Malate synthase G OS=Rhodobacter capsulatus (strain ATCC BAA-309 / NBRC 16581 / SB1003) GN=glcB PE=3 SV=1	D5AQ17	glcB	0.168727	0.321976			32.7021	33.2934	32.5778	32.7861	32.5334	32.6998		28	24	24	23	22	28	28	24	24	23	22	28
>tr|D5AM29|D5AM29_RHOCB ATP12 chaperone protein family OS=Rhodobacter capsulatus (strain ATCC BAA-309 / NBRC 16581 / SB1003) GN=RCAP_rcc00334 PE=4 SV=1	D5AM29	RCAP_rcc00334	0.16983	-0.571002			29.4778	28.8942	29.7874	28.7858	29.9119	29.7839		3	2	5	3	3	5	3	2	5	3	3	5
>tr|D5AKN1|D5AKN1_RHOCB Ferrichrome ABC transporter, periplasmic ferrichrome-binding protein FhuD-1 OS=Rhodobacter capsulatus (strain ATCC BAA-309 / NBRC 16581 / SB1003) GN=fhuD1 PE=4 SV=1	D5AKN1	fhuD1	0.17065	0.452421			28.3954	28.3606	27.852	28.2652	27.4818	28.4607		3	3	3	4	3	6	3	3	3	4	3	6
>tr|D5ASD5|D5ASD5_RHOCB Uncharacterized protein OS=Rhodobacter capsulatus (strain ATCC BAA-309 / NBRC 16581 / SB1003) GN=RCAP_rcc01271 PE=4 SV=1	D5ASD5	RCAP_rcc01271	0.170671	-0.365069			27.8796	27.6484	27.8895	27.5247	27.5383	27.039		5	4	4	4	3	6	5	4	4	4	3	6
>tr|D5AM00|D5AM00_RHOCB 30S ribosomal protein S3 OS=Rhodobacter capsulatus (strain ATCC BAA-309 / NBRC 16581 / SB1003) GN=rpsC PE=3 SV=1	D5AM00	rpsC	0.170853	0.466955			33.6806	34.0351	33.9519	34.1363	33.0363	33.8982		20	21	21	21	19	24	20	21	21	21	19	24
>tr|D5AQK4|D5AQK4_RHOCB Uncharacterized protein OS=Rhodobacter capsulatus (strain ATCC BAA-309 / NBRC 16581 / SB1003) GN=RCAP_rcc03069 PE=4 SV=1	D5AQK4	RCAP_rcc03069	0.171057	-0.164826			29.5743	29.3071	29.3712	29.2963	29.6321	29.4797		2	2	2	2	2	2	2	2	2	2	2	2
>tr|D5AKE1|D5AKE1_RHOCB Xylose ABC transporter, xylose-binding protein XylF OS=Rhodobacter capsulatus (strain ATCC BAA-309 / NBRC 16581 / SB1003) GN=xylF PE=4 SV=1	D5AKE1	xylF	0.171757	0.221761			34.5016	34.9334	34.8218	34.9558	34.5716	34.6712		17	18	18	18	16	17	17	18	18	18	16	17
>tr|D5AM78|D5AM78_RHOCB FAD dependent oxidoreductase OS=Rhodobacter capsulatus (strain ATCC BAA-309 / NBRC 16581 / SB1003) GN=RCAP_rcc00383 PE=4 SV=1	D5AM78	RCAP_rcc00383	0.17241	-0.320285			30.1343	29.6578	29.7565	29.4763	30.1652	29.9611		8	9	8	8	8	8	8	9	8	8	8	8
>tr|D5AVB8|D5AVB8_RHOCB Phosphoribosylaminoimidazole-succinocarboxamide synthase OS=Rhodobacter capsulatus (strain ATCC BAA-309 / NBRC 16581 / SB1003) GN=purC PE=3 SV=1	D5AVB8	purC	0.172592	-0.179152			32.3982	32.1258	32.3097	32.0172	32.0536	32.081		13	10	13	13	11	15	13	10	13	13	11	15
>tr|D5APH0|D5APH0_RHOCB Hydrogenase nickel incorporation protein HypB OS=Rhodobacter capsulatus (strain ATCC BAA-309 / NBRC 16581 / SB1003) GN=hypB PE=4 SV=1	D5APH0	hypB	0.172648	-0.474188			28.6824	27.9593	29.2354	28.6616	28.6875	28.5618		5	6	6	6	5	5	5	6	6	6	5	5
>tr|D5AMF6|D5AMF6_RHOCB Prephenate dehydratase OS=Rhodobacter capsulatus (strain ATCC BAA-309 / NBRC 16581 / SB1003) GN=pheA PE=4 SV=1	D5AMF6	pheA	0.172712	-0.271999			30.6335	30.3467	30.497	30.3227	30.9592	30.6043		9	7	7	7	6	9	9	7	7	7	6	9
>sp|P17059|CRTD_RHOCB Hydroxyneurosporene desaturase OS=Rhodobacter capsulatus (strain ATCC BAA-309 / NBRC 16581 / SB1003) GN=crtD PE=3 SV=2	P17059	crtD	0.17303	-0.381793			29.3531	29.0231	29.2511	28.8554	28.8573	28.4377		5	5	4	4	8	7	5	5	4	4	8	7
>tr|D5ASB9|D5ASB9_RHOCB Sporulation domain protein OS=Rhodobacter capsulatus (strain ATCC BAA-309 / NBRC 16581 / SB1003) GN=RCAP_rcc01253 PE=4 SV=1	D5ASB9	RCAP_rcc01253	0.173098	0.199653			30.6589	30.9506	30.8028	30.99	30.5592	30.6793		11	12	11	11	11	12	11	12	11	11	11	12
>tr|D5AS22|D5AS22_RHOCB Uncharacterized protein OS=Rhodobacter capsulatus (strain ATCC BAA-309 / NBRC 16581 / SB1003) GN=RCAP_rcc03320 PE=4 SV=1	D5AS22	RCAP_rcc03320	0.173379	0.175721			32.4291	32.3838	32.3788	32.4945	32.2212	32.678		13	10	11	10	10	13	13	10	11	10	10	13
>tr|D5AQ42|D5AQ42_RHOCB 30S ribosomal protein S9 OS=Rhodobacter capsulatus (strain ATCC BAA-309 / NBRC 16581 / SB1003) GN=rpsI PE=3 SV=1	D5AQ42	rpsI	0.173673	-0.240657			33.5968	33.4607	33.7547	33.4639	33.4262	33.1311		7	6	6	7	7	8	7	6	6	7	7	8
>tr|D5ANX7|D5ANX7_RHOCB Glutamyl-tRNA(Gln) amidotransferase subunit A OS=Rhodobacter capsulatus (strain ATCC BAA-309 / NBRC 16581 / SB1003) GN=gatA PE=3 SV=1	D5ANX7	gatA	0.177238	0.0825221			32.5674	32.6625	32.6672	32.655	32.4932	32.658		18	17	15	16	17	20	17	16	14	15	16	19
>tr|D5AVA1|D5AVA1_RHOCB SCP-like extracellular protein family OS=Rhodobacter capsulatus (strain ATCC BAA-309 / NBRC 16581 / SB1003) GN=RCAP_rcc02153 PE=4 SV=1	D5AVA1	RCAP_rcc02153	0.177622	0.434279			28.8596	29.4667	29.2431	29.3165	28.4262	29.0485		10	7	9	9	6	9	10	7	9	9	6	9
>tr|D5AQZ6|D5AQZ6_RHOCB Copper-transporting P-type ATPase-1 OS=Rhodobacter capsulatus (strain ATCC BAA-309 / NBRC 16581 / SB1003) GN=copA1 PE=3 SV=1	D5AQZ6	copA1	0.178475	0.416732			28.4629	29.4532	29.0587	29.2396	28.7315	28.8106		4	7	7	5	7	5	4	7	7	5	7	5
>tr|D5ARK6|D5ARK6_RHOCB Apolipoprotein N-acyltransferase OS=Rhodobacter capsulatus (strain ATCC BAA-309 / NBRC 16581 / SB1003) GN=lnt PE=3 SV=1	D5ARK6	lnt	0.179456	-0.338378			28.3149	27.8996	28.5558	28.021	28.585	28.52		4	5	5	3	6	3	4	5	5	3	6	3
>tr|D5AUR2|D5AUR2_RHOCB Uncharacterized protein OS=Rhodobacter capsulatus (strain ATCC BAA-309 / NBRC 16581 / SB1003) GN=RCAP_rcc01957 PE=4 SV=1	D5AUR2	RCAP_rcc01957	0.180058	-0.207565			30.0776	29.9096	30.1685	30.1014	30.0616	29.6742		17	13	17	15	14	21	17	13	17	15	14	21
>sp|D5AT98|TATC_RHOCB Sec-independent protein translocase protein TatC OS=Rhodobacter capsulatus (strain ATCC BAA-309 / NBRC 16581 / SB1003) GN=tatC PE=3 SV=1	D5AT98	tatC	0.180662	-0.306052			28.8882	28.337	28.4315	28.0623	28.4554	28.4576		4	4	3	3	3	4	4	4	3	3	3	4
>tr|D5AKI7|D5AKI7_RHOCB tRNA modification GTPase MnmE OS=Rhodobacter capsulatus (strain ATCC BAA-309 / NBRC 16581 / SB1003) GN=mnmE PE=3 SV=1	D5AKI7	mnmE	0.181039	-0.411723			28.7896	28.1452	28.9333	28.8366	29.2404	28.7464		8	5	7	5	7	6	8	5	7	5	7	6
>tr|D5ATR1|D5ATR1_RHOCB Thiamine monophosphate synthase OS=Rhodobacter capsulatus (strain ATCC BAA-309 / NBRC 16581 / SB1003) GN=RCAP_rcc01605 PE=4 SV=1	D5ATR1	RCAP_rcc01605	0.181394	0.773471			28.2777	29.3893	29.2049	29.5266	27.8229	28.71		3	3	2	3	3	4	3	3	2	3	3	4
>tr|D5AKJ1|D5AKJ1_RHOCB Shikimate dehydrogenase (NADP(+)) OS=Rhodobacter capsulatus (strain ATCC BAA-309 / NBRC 16581 / SB1003) GN=aroE PE=3 SV=1	D5AKJ1	aroE	0.18155	0.344578			29.2438	29.9713	29.4617	29.7477	29.2658	29.286		7	4	5	6	5	7	7	4	5	6	5	7
>tr|D5APM1|D5APM1_RHOCB Cation/acetate symporter ActP-2 OS=Rhodobacter capsulatus (strain ATCC BAA-309 / NBRC 16581 / SB1003) GN=actP3 PE=3 SV=1	D5APM1	actP3	0.182046	-0.214551			30.6096	30.489	30.4988	30.3609	30.4531	30.0679		5	6	5	6	5	7	5	6	5	6	5	7
>tr|D5APK3|D5APK3_RHOCB Polyphosphate kinase OS=Rhodobacter capsulatus (strain ATCC BAA-309 / NBRC 16581 / SB1003) GN=ppk PE=3 SV=1	D5APK3	ppk	0.182798	-0.123379			32.3737	32.1162	32.1829	32.1699	32.1537	32.0541		26	21	25	24	27	27	26	21	25	24	27	27
>tr|D5APY2|D5APY2_RHOCB ATP synthase subunit delta OS=Rhodobacter capsulatus (strain ATCC BAA-309 / NBRC 16581 / SB1003) GN=atpH PE=3 SV=1	D5APY2	atpH	0.183649	-0.156101			34.1701	33.8436	34.1431	34.0936	34.2374	34.145		15	14	14	14	14	17	15	14	14	14	14	17
>tr|D5ASQ7|D5ASQ7_RHOCB Two component transcriptional regulator, winged helix family OS=Rhodobacter capsulatus (strain ATCC BAA-309 / NBRC 16581 / SB1003) GN=RCAP_rcc03424 PE=4 SV=1	D5ASQ7	RCAP_rcc03424	0.185029	-0.288858			27.9872	27.4973	28.1364	27.6391	27.5633	27.684		4	3	5	4	5	3	4	3	5	4	5	3
>tr|D5AV41|D5AV41_RHOCB Hydrolase, HAD superfamily OS=Rhodobacter capsulatus (strain ATCC BAA-309 / NBRC 16581 / SB1003) GN=RCAP_rcc02080 PE=4 SV=1	D5AV41	RCAP_rcc02080	0.185393	-0.483394			31.0866	30.2557	30.4173	29.9613	30.9041	30.7409		9	6	9	7	6	10	9	6	9	7	6	10
>tr|D5ASP5|D5ASP5_RHOCB Rhodocoxin reductase OS=Rhodobacter capsulatus (strain ATCC BAA-309 / NBRC 16581 / SB1003) GN=thcD PE=4 SV=1	D5ASP5	thcD	0.185703	-0.271459			29.3893	28.6992	29.036	28.8944	29.145	29.1623		8	5	9	6	7	12	8	5	9	6	7	12
>tr|D5ATJ8|D5ATJ8_RHOCB Acetolactate synthase, small subunit OS=Rhodobacter capsulatus (strain ATCC BAA-309 / NBRC 16581 / SB1003) GN=ilvH PE=4 SV=1	D5ATJ8	ilvH	0.185782	0.364539			32.7536	32.8893	32.7729	32.8783	32.0799	32.9323		11	10	12	12	11	14	11	10	12	12	11	14
>tr|D5AU61|D5AU61_RHOCB Cysteine--tRNA ligase OS=Rhodobacter capsulatus (strain ATCC BAA-309 / NBRC 16581 / SB1003) GN=cysS PE=3 SV=1	D5AU61	cysS	0.185888	-0.0616283			31.3085	31.325	31.4172	31.3193	31.3583	31.2549		15	14	16	12	15	18	15	14	16	12	15	18
>tr|D5ANA7|D5ANA7_RHOCB Enoyl-[acyl-carrier-protein] reductase [NADH] OS=Rhodobacter capsulatus (strain ATCC BAA-309 / NBRC 16581 / SB1003) GN=fabI2 PE=3 SV=1	D5ANA7	fabI2	0.186191	-0.320018			31.1935	31.1187	31.1333	31.0791	31.7271	30.896		8	7	8	8	7	9	7	7	7	7	6	8
>tr|D5ATK4|D5ATK4_RHOCB Shikimate kinase domain protein OS=Rhodobacter capsulatus (strain ATCC BAA-309 / NBRC 16581 / SB1003) GN=RCAP_rcc01548 PE=4 SV=1	D5ATK4	RCAP_rcc01548	0.186636	-0.272326			27.6031	27.3723	27.7725	27.32	27.2535	27.1199		3	3	2	3	2	4	3	3	2	3	2	4
>tr|D5ALL9|D5ALL9_RHOCB Enoyl-[acyl-carrier-protein] reductase [NADH] OS=Rhodobacter capsulatus (strain ATCC BAA-309 / NBRC 16581 / SB1003) GN=fabI1 PE=3 SV=1	D5ALL9	fabI1	0.187783	-0.123475			32.7506	32.6643	32.6348	32.6206	32.8997	32.6298		14	14	14	15	11	16	14	14	14	15	11	16
>tr|D5AP37|D5AP37_RHOCB Leucine-responsive regulatory protein OS=Rhodobacter capsulatus (strain ATCC BAA-309 / NBRC 16581 / SB1003) GN=lrp PE=4 SV=1	D5AP37	lrp	0.187802	-0.208756			29.7054	29.6896	30.1241	29.809	29.9288	29.6333		6	5	8	9	5	8	6	5	8	9	5	8
>tr|D5ANG0|D5ANG0_RHOCB Phosphoribosylformylglycinamidine synthase subunit PurL OS=Rhodobacter capsulatus (strain ATCC BAA-309 / NBRC 16581 / SB1003) GN=purL PE=3 SV=1	D5ANG0	purL	0.188142	-0.199191			32.7054	32.7177	33.0203	32.83	32.9849	32.5654		20	21	21	18	21	23	20	21	21	18	21	23
>tr|D5APN5|D5APN5_RHOCB 2-dehydro-3-deoxyphosphooctonate aldolase OS=Rhodobacter capsulatus (strain ATCC BAA-309 / NBRC 16581 / SB1003) GN=kdsA PE=3 SV=1	D5APN5	kdsA	0.190117	-0.143279			28.5834	28.4483	28.8303	28.6065	28.697	28.6261		6	7	7	6	6	6	6	7	7	6	6	6
>tr|D5AL52|D5AL52_RHOCB Electron transfer flavoprotein, alpha subunit OS=Rhodobacter capsulatus (strain ATCC BAA-309 / NBRC 16581 / SB1003) GN=etfA PE=4 SV=1	D5AL52	etfA	0.19036	0.217336			32.8628	32.8732	32.7505	32.8063	32.4766	33.0624		7	6	7	8	7	9	7	6	7	8	7	9
>tr|D5ARZ9|D5ARZ9_RHOCB Glycine betaine/L-proline ABC transporter, periplasmic glycine betaine/L-proline-binding protein OS=Rhodobacter capsulatus (strain ATCC BAA-309 / NBRC 16581 / SB1003) GN=RCAP_rcc03297 PE=4 SV=1	D5ARZ9	RCAP_rcc03297	0.190694	-0.40624			29.0556	28.1322	28.6524	28.16	28.2174	28.4146		6	3	8	3	7	6	6	3	8	3	7	6
>tr|D5AMX8|D5AMX8_RHOCB Type II and III secretion system protein OS=Rhodobacter capsulatus (strain ATCC BAA-309 / NBRC 16581 / SB1003) GN=RCAP_rcc00502 PE=3 SV=1	D5AMX8	RCAP_rcc00502	0.190927	0.16876			30.4426	30.8103	30.3863	30.5685	30.6315	30.5879		10	9	8	10	8	13	10	9	8	10	8	13
>tr|D5ASY0|D5ASY0_RHOCB Ribokinase OS=Rhodobacter capsulatus (strain ATCC BAA-309 / NBRC 16581 / SB1003) GN=rbsK PE=3 SV=1	D5ASY0	rbsK	0.191777	-0.225418			30.1976	30.2131	30.4025	30.0373	30.1314	29.8048		12	6	8	7	7	6	12	6	8	7	7	6
>tr|D5AM13|D5AM13_RHOCB 50S ribosomal protein L30 OS=Rhodobacter capsulatus (strain ATCC BAA-309 / NBRC 16581 / SB1003) GN=rpmD PE=3 SV=1	D5AM13	rpmD	0.193409	0.688709			33.0168	33.1586	33.2146	33.7343	31.9094	33.3141		4	4	4	4	4	4	4	4	4	4	4	4
>sp|Q52671|SOXB_RHOCB Sarcosine oxidase subunit beta OS=Rhodobacter capsulatus (strain ATCC BAA-309 / NBRC 16581 / SB1003) GN=soxB PE=3 SV=2	Q52671	soxB	0.193686	-0.221567			29.7065	29.742	30.0307	29.748	30.1879	29.7703		12	9	15	12	12	11	12	9	15	12	12	11
>tr|D5ALZ4|D5ALZ4_RHOCB 50S ribosomal protein L3 OS=Rhodobacter capsulatus (strain ATCC BAA-309 / NBRC 16581 / SB1003) GN=rplC PE=3 SV=1	D5ALZ4	rplC	0.194025	-0.188644			33.9571	33.8733	33.7838	33.7901	34.1339	33.6454		14	11	14	14	11	15	14	11	14	14	11	15
>tr|D5AN82|D5AN82_RHOCB Oxidoreductase, aldo/keto reductase family OS=Rhodobacter capsulatus (strain ATCC BAA-309 / NBRC 16581 / SB1003) GN=RCAP_rcc02642 PE=4 SV=1	D5AN82	RCAP_rcc02642	0.194084	0.177556			29.7213	29.6564	29.5515	29.8965	29.4292	29.6817		6	8	6	8	4	9	6	8	6	8	4	9
>tr|D5AQR3|D5AQR3_RHOCB Type I restriction-modification system RcaSBIP, S subunit OS=Rhodobacter capsulatus (strain ATCC BAA-309 / NBRC 16581 / SB1003) GN=hsdS1 PE=4 SV=1	D5AQR3	hsdS1	0.19581	-0.555598			27.0842	27.2841	27.6465	26.6385	28.0935	27.2347		3	4	5	3	6	5	3	4	5	3	6	5
>tr|D5AU79|D5AU79_RHOCB Alpha-glucoside ABC transporter, permease protein OS=Rhodobacter capsulatus (strain ATCC BAA-309 / NBRC 16581 / SB1003) GN=aglG PE=3 SV=1	D5AU79	aglG	0.196324	-0.169609			28.3878	28.1696	28.3485	28.2932	28.6301	28.3948		7	7	5	6	5	3	7	7	5	6	5	3
>tr|D5AUA9|D5AUA9_RHOCB Acyl-homoserine-lactone acylase OS=Rhodobacter capsulatus (strain ATCC BAA-309 / NBRC 16581 / SB1003) GN=quiP PE=4 SV=1	D5AUA9	quiP	0.196864	-0.296921			28.1832	27.4406	27.5528	27.6376	27.8196	27.5867		7	6	7	5	6	8	7	6	7	5	6	8
>tr|D5AR80|D5AR80_RHOCB D-amino-acid transaminase OS=Rhodobacter capsulatus (strain ATCC BAA-309 / NBRC 16581 / SB1003) GN=dat PE=4 SV=1	D5AR80	dat	0.197121	-0.206631			32.583	32.3147	32.38	32.4249	32.8242	32.4278		10	9	11	10	11	12	10	9	11	10	11	12
>tr|D5AQR0|D5AQR0_RHOCB Type I restriction-modification system RcaSBIP, R subunit OS=Rhodobacter capsulatus (strain ATCC BAA-309 / NBRC 16581 / SB1003) GN=hsdR1 PE=4 SV=1	D5AQR0	hsdR1	0.197946	-0.259218			27.4508	26.9934	27.0295	27.1472	27.1906	26.7525		5	3	4	3	6	5	5	3	4	3	6	5
>tr|D5ALB6|D5ALB6_RHOCB Saccharopine dehydrogenase (NAD+, L-lysine-forming) OS=Rhodobacter capsulatus (strain ATCC BAA-309 / NBRC 16581 / SB1003) GN=lys1 PE=4 SV=1	D5ALB6	lys1	0.197961	0.114861			31.2755	31.3565	31.1421	31.3704	31.1473	31.1827		12	10	11	12	6	11	12	10	11	12	6	11
>tr|D5AV12|D5AV12_RHOCB Cob(I)yrinic acid a,c-diamide adenosyltransferase OS=Rhodobacter capsulatus (strain ATCC BAA-309 / NBRC 16581 / SB1003) GN=cobO PE=4 SV=1	D5AV12	cobO	0.198892	-0.20949			28.9915	28.7161	29.0992	28.6426	28.9589	29.0624		4	5	3	3	4	6	4	5	3	3	4	6
>tr|D5AP60|D5AP60_RHOCB Transcriptional regulator ChvI OS=Rhodobacter capsulatus (strain ATCC BAA-309 / NBRC 16581 / SB1003) GN=chvI PE=4 SV=1	D5AP60	chvI	0.198953	-0.258221			30.2824	29.9356	30.5635	30.2729	30.1168	29.9795		8	6	8	7	8	8	8	6	8	7	8	8
>tr|D5AMB4|D5AMB4_RHOCB Cold shock protein CspA-2 OS=Rhodobacter capsulatus (strain ATCC BAA-309 / NBRC 16581 / SB1003) GN=cspA2 PE=4 SV=1	D5AMB4	cspA2	0.200524	-0.714566			31.7334	31.1	31.5635	30.9266	32.7392	31.8658		3	4	3	4	3	4	2	4	3	4	2	3
>tr|D5ALL4|D5ALL4_RHOCB Uncharacterized protein OS=Rhodobacter capsulatus (strain ATCC BAA-309 / NBRC 16581 / SB1003) GN=RCAP_rcc02345 PE=4 SV=1	D5ALL4	RCAP_rcc02345	0.200736	0.231492			28.4968	28.61	28.0737	28.4352	28.138	28.3578		3	4	4	4	4	4	3	4	4	4	4	4
>sp|P30900|ARGD_RHOCB Acetylornithine aminotransferase OS=Rhodobacter capsulatus (strain ATCC BAA-309 / NBRC 16581 / SB1003) GN=argD PE=3 SV=2	P30900	argD	0.201178	-0.151645			30.7777	30.445	30.682	30.7653	30.7979	30.5924		14	7	9	7	10	16	14	7	9	7	10	16
>tr|D5ATU1|D5ATU1_RHOCB Acyl-[acyl-carrier-protein]--UDP-N-acetylglucosamine O-acyltransferase OS=Rhodobacter capsulatus (strain ATCC BAA-309 / NBRC 16581 / SB1003) GN=lpxA PE=3 SV=1	D5ATU1	lpxA	0.202913	-0.321387			29.7375	29.139	29.0284	29.0157	29.3283	28.9754		3	4	3	4	3	6	3	4	3	4	3	6
>tr|D5AV58|D5AV58_RHOCB Multicopper oxidase family protein OS=Rhodobacter capsulatus (strain ATCC BAA-309 / NBRC 16581 / SB1003) GN=RCAP_rcc02110 PE=4 SV=1	D5AV58	RCAP_rcc02110	0.202949	-0.306292			29.0426	28.7246	28.9186	28.7601	28.6754	28.233		6	5	5	7	4	4	6	5	5	7	4	4
>tr|D5AT08|D5AT08_RHOCB ABC transporter, periplasmic substrate-binding protein OS=Rhodobacter capsulatus (strain ATCC BAA-309 / NBRC 16581 / SB1003) GN=RCAP_rcc01369 PE=4 SV=1	D5AT08	RCAP_rcc01369	0.20319	-0.156208			34.9636	34.7709	35.1853	35.0429	35.0247	34.8912		18	16	16	17	16	17	18	16	16	17	16	17
>tr|D5APA8|D5APA8_RHOCB NAD(P) transhydrogenase subunit alpha OS=Rhodobacter capsulatus (strain ATCC BAA-309 / NBRC 16581 / SB1003) GN=pntA PE=3 SV=1	D5APA8	pntA	0.203222	-0.172482			33.1693	33.1813	33.412	33.2321	33.2919	32.9424		20	20	19	21	19	20	20	20	19	21	19	20
>tr|D5ASS8|D5ASS8_RHOCB Phosphoserine phosphatase SerB OS=Rhodobacter capsulatus (strain ATCC BAA-309 / NBRC 16581 / SB1003) GN=serB PE=4 SV=1	D5ASS8	serB	0.203459	-0.58499			30.6652	29.5041	30.3382	29.5119	30.3904	30.6228		9	8	9	10	7	9	9	8	9	10	7	9
>tr|D5APD8|D5APD8_RHOCB Polyhydroxyalkanoate depolymerase OS=Rhodobacter capsulatus (strain ATCC BAA-309 / NBRC 16581 / SB1003) GN=phaZ PE=4 SV=1	D5APD8	phaZ	0.203898	-1.01031			28.3656	28.4987	28.5351	26.99	27.9458	26.3269		8	5	6	4	9	3	8	5	6	4	9	3
>tr|D5AKE9|D5AKE9_RHOCB Uncharacterized protein OS=Rhodobacter capsulatus (strain ATCC BAA-309 / NBRC 16581 / SB1003) GN=RCAP_rcc00026 PE=4 SV=1	D5AKE9	RCAP_rcc00026	0.204988	0.197552			31.4955	31.6821	31.4785	31.7096	31.228	31.403		26	32	25	22	21	28	26	32	25	22	21	28
>tr|D5ANB0|D5ANB0_RHOCB Transcriptional regulator, Fur family OS=Rhodobacter capsulatus (strain ATCC BAA-309 / NBRC 16581 / SB1003) GN=RCAP_rcc02670 PE=3 SV=1	D5ANB0	fur	0.205045	-0.814546			27.1034	26.8054	26.7935	26.7191	28.5064	26.4352		4	3	4	3	2	3	4	3	4	3	2	3
>tr|D5AP34|D5AP34_RHOCB Pseudouridine synthase OS=Rhodobacter capsulatus (strain ATCC BAA-309 / NBRC 16581 / SB1003) GN=rluD PE=3 SV=1	D5AP34	rluD	0.205289	-0.196345			28.6944	28.7694	28.9964	28.6858	29.1221	28.7686		6	7	9	7	8	6	6	7	9	7	8	6
>tr|D5AMT2|D5AMT2_RHOCB Bifunctional phosphopantothenoylcysteine decarboxylase/phosphopantothenate--cysteine ligase OS=Rhodobacter capsulatus (strain ATCC BAA-309 / NBRC 16581 / SB1003) GN=coaBC PE=4 SV=1	D5AMT2	coaBC	0.207099	0.348766			30.0375	30.5133	30.186	30.7359	29.9647	29.9852		8	4	6	6	7	10	8	4	6	6	7	10
>tr|D5AQ01|D5AQ01_RHOCB D-alanine--D-alanine ligase OS=Rhodobacter capsulatus (strain ATCC BAA-309 / NBRC 16581 / SB1003) GN=ddl PE=3 SV=1	D5AQ01	ddl	0.207939	-0.298217			27.4819	26.9225	27.5575	27.4949	27.7296	27.4568		3	3	4	3	4	5	3	3	4	3	4	5
>sp|D5AP15|FER2_RHOCB Ferredoxin-2 OS=Rhodobacter capsulatus (strain ATCC BAA-309 / NBRC 16581 / SB1003) GN=fdxA PE=1 SV=1	D5AP15	fdxA	0.209746	-0.400251			29.7316	29.2109	29.1329	29.1895	30.0384	29.3019		3	2	2	2	3	4	3	2	2	2	3	4
>tr|D5AP01|D5AP01_RHOCB Glutamine synthetase-4 OS=Rhodobacter capsulatus (strain ATCC BAA-309 / NBRC 16581 / SB1003) GN=glnA4 PE=3 SV=1	D5AP01	glnA4	0.209841	0.194228			30.7628	30.8528	30.5547	30.688	30.3493	30.7087		8	8	7	7	6	8	8	8	7	7	6	8
>tr|D5ARB6|D5ARB6_RHOCB TolA protein OS=Rhodobacter capsulatus (strain ATCC BAA-309 / NBRC 16581 / SB1003) GN=tolA PE=4 SV=1	D5ARB6	tolA	0.209957	0.333342			29.5415	30.0914	29.6393	29.9104	29.2642	29.4432		7	7	8	11	7	10	7	7	8	11	7	10
>tr|D5ANX3|D5ANX3_RHOCB 50S ribosomal protein L33 OS=Rhodobacter capsulatus (strain ATCC BAA-309 / NBRC 16581 / SB1003) GN=rpmG PE=3 SV=1	D5ANX3	rpmG	0.210396	0.513816			31.1754	32.4152	32.2834	32.434	32.0212	32.1722		4	5	2	5	3	5	4	5	2	5	3	5
>tr|D5AV92|D5AV92_RHOCB Cell division protein ZapA OS=Rhodobacter capsulatus (strain ATCC BAA-309 / NBRC 16581 / SB1003) GN=RCAP_rcc02144 PE=4 SV=1	D5AV92	RCAP_rcc02144	0.210523	-0.19046			30.5043	30.5452	30.414	30.2556	30.6575	30.2035		7	6	6	4	4	6	7	6	6	4	4	6
>tr|D5ATY1|D5ATY1_RHOCB Malonyl CoA-acyl carrier protein transacylase OS=Rhodobacter capsulatus (strain ATCC BAA-309 / NBRC 16581 / SB1003) GN=fabD PE=3 SV=1	D5ATY1	fabD	0.210714	0.0959511			32.3375	32.4492	32.4597	32.4149	32.367	32.5879		10	10	8	8	8	11	10	10	8	8	8	11
>tr|D5ARK3|D5ARK3_RHOCB PhoH family protein OS=Rhodobacter capsulatus (strain ATCC BAA-309 / NBRC 16581 / SB1003) GN=RCAP_rcc01116 PE=4 SV=1	D5ARK3	RCAP_rcc01116	0.211343	0.317788			29.4745	30.1185	29.8286	30.3185	30.0877	29.907		6	8	7	10	5	11	6	8	7	10	5	11
>tr|D5AU44|D5AU44_RHOCB Catalase-peroxidase OS=Rhodobacter capsulatus (strain ATCC BAA-309 / NBRC 16581 / SB1003) GN=katG PE=3 SV=1	D5AU44	katG	0.21205	0.325535			33.9247	34.435	34.1187	34.355	33.6518	33.8818		31	30	31	31	27	35	31	30	31	31	27	35
>tr|D5ALU5|D5ALU5_RHOCB Protein-L-isoaspartate O-methyltransferase OS=Rhodobacter capsulatus (strain ATCC BAA-309 / NBRC 16581 / SB1003) GN=pcm1 PE=3 SV=1	D5ALU5	pcm1	0.212701	-0.436719			28.4028	27.4709	28.1381	27.8604	28.5128	28.4123		5	3	6	4	6	6	5	3	6	4	6	6
>tr|D5APT7|D5APT7_RHOCB Conserved domain protein OS=Rhodobacter capsulatus (strain ATCC BAA-309 / NBRC 16581 / SB1003) GN=RCAP_rcc02929 PE=4 SV=1	D5APT7	RCAP_rcc02929	0.213425	-0.262149			29.5038	29.1516	29.8656	29.3727	29.5712	29.6299		10	5	7	5	5	9	10	5	7	5	5	9
>tr|D5AQK9|D5AQK9_RHOCB 6,7-dimethyl-8-ribityllumazine synthase OS=Rhodobacter capsulatus (strain ATCC BAA-309 / NBRC 16581 / SB1003) GN=ribH PE=3 SV=1	D5AQK9	ribH	0.214394	0.358685			29.3201	29.5851	29.8263	30.0145	29.6239	30.2466		8	8	5	6	8	6	8	8	5	6	8	6
>tr|D5AV98|D5AV98_RHOCB Aconitate hydratase OS=Rhodobacter capsulatus (strain ATCC BAA-309 / NBRC 16581 / SB1003) GN=acnA PE=3 SV=1	D5AV98	acnA	0.214645	-0.144304			34.7945	34.4795	34.7732	34.5832	34.7338	34.806		37	37	37	37	39	45	37	37	37	37	39	45
>tr|D5AMR3|D5AMR3_RHOCB Hydrolase, alpha/beta fold family OS=Rhodobacter capsulatus (strain ATCC BAA-309 / NBRC 16581 / SB1003) GN=RCAP_rcc00437 PE=4 SV=1	D5AMR3	RCAP_rcc00437	0.217277	0.482299			28.7771	28.9266	28.6894	29.178	27.854	28.6628		6	5	7	6	4	8	6	5	7	6	4	8
>tr|D5AR59|D5AR59_RHOCB Long-chain-fatty-acid--CoA ligase OS=Rhodobacter capsulatus (strain ATCC BAA-309 / NBRC 16581 / SB1003) GN=fadD PE=4 SV=1	D5AR59	fadD	0.217751	-0.188477			31.6638	31.7085	31.8912	31.7767	32.0333	31.5376		17	22	16	20	15	16	17	22	16	20	15	16
>tr|D5APY7|D5APY7_RHOCB 30S ribosomal protein S4 OS=Rhodobacter capsulatus (strain ATCC BAA-309 / NBRC 16581 / SB1003) GN=rpsD PE=3 SV=1	D5APY7	rpsD	0.217754	-0.204802			34.8058	34.59	34.5421	34.2336	34.6731	34.5831		20	18	21	18	16	22	20	18	21	18	16	22
>tr|D5AU25|D5AU25_RHOCB ABC transporter, ATP-binding protein OS=Rhodobacter capsulatus (strain ATCC BAA-309 / NBRC 16581 / SB1003) GN=RCAP_rcc01719 PE=4 SV=1	D5AU25	RCAP_rcc01719	0.218631	-0.322947			28.8492	28.6775	28.4474	28.3261	28.7033	28.0275		6	6	5	6	6	4	6	6	5	6	6	4
>tr|D5AMT5|D5AMT5_RHOCB Glutathione S-transferase family protein OS=Rhodobacter capsulatus (strain ATCC BAA-309 / NBRC 16581 / SB1003) GN=RCAP_rcc00459 PE=4 SV=1	D5AMT5	RCAP_rcc00459	0.218674	0.18407			31.4505	31.9184	31.8198	31.7353	31.5576	31.7265		17	13	13	13	14	17	17	13	13	13	14	17
>tr|D5ARP4|D5ARP4_RHOCB Cytochrome c oxidase, Cbb3-type, subunit I OS=Rhodobacter capsulatus (strain ATCC BAA-309 / NBRC 16581 / SB1003) GN=ccoN PE=3 SV=1	D5ARP4	ccoN	0.219059	-0.402625			29.6613	29.2558	29.5657	28.9184	28.9146	28.7595		5	4	4	3	5	4	5	4	4	3	5	4
>tr|D5AN03|D5AN03_RHOCB Glycosyl hydrolase, family 25 OS=Rhodobacter capsulatus (strain ATCC BAA-309 / NBRC 16581 / SB1003) GN=RCAP_rcc00527 PE=4 SV=1	D5AN03	RCAP_rcc00527	0.219808	-0.150768			29.754	29.3131	29.4986	29.505	29.5409	29.5232		8	8	8	7	9	8	8	8	8	7	9	8
>tr|D5AMZ2|D5AMZ2_RHOCB Tyrosine phenol-lyase OS=Rhodobacter capsulatus (strain ATCC BAA-309 / NBRC 16581 / SB1003) GN=tpl PE=3 SV=1	D5AMZ2	tpl	0.220249	-0.33543			31.1308	30.6793	31.1194	30.8985	31.5953	31.2615		15	16	16	15	17	16	15	16	16	15	17	16
>tr|D5AU21|D5AU21_RHOCB Enolase OS=Rhodobacter capsulatus (strain ATCC BAA-309 / NBRC 16581 / SB1003) GN=eno PE=3 SV=1	D5AU21	eno	0.220341	0.111523			34.1982	34.1901	34.2376	34.2701	34.0316	34.3417		21	20	21	20	19	23	21	20	21	20	19	23
>tr|D5AMF1|D5AMF1_RHOCB ABC transporter, ATP-binding protein OS=Rhodobacter capsulatus (strain ATCC BAA-309 / NBRC 16581 / SB1003) GN=RCAP_rcc02497 PE=3 SV=1	D5AMF1	RCAP_rcc02497	0.220345	0.258143			30.3821	30.937	30.4517	30.619	30.2908	30.3429		13	17	14	18	13	18	13	16	13	17	13	17
>tr|D5ASR7|D5ASR7_RHOCB Methionine aminopeptidase OS=Rhodobacter capsulatus (strain ATCC BAA-309 / NBRC 16581 / SB1003) GN=map PE=3 SV=1	D5ASR7	map	0.220682	-0.303666			31.0997	30.575	31.4634	31.0878	31.0909	31.0802		6	6	6	5	5	7	6	6	6	5	5	7
>tr|D5ALQ8|D5ALQ8_RHOCB Signal recognition particle receptor FtsY OS=Rhodobacter capsulatus (strain ATCC BAA-309 / NBRC 16581 / SB1003) GN=ftsY PE=3 SV=1	D5ALQ8	ftsY	0.22102	-0.262829			29.8532	29.8615	30.3424	30.0359	30.402	29.9117		7	8	7	9	11	8	7	8	7	9	11	8
>tr|D5AUL8|D5AUL8_RHOCB Integration host factor subunit alpha OS=Rhodobacter capsulatus (strain ATCC BAA-309 / NBRC 16581 / SB1003) GN=ihfA PE=3 SV=1	D5AUL8	ihfA	0.221255	-0.25411			32.0685	31.7073	32.2987	32.0961	31.8963	31.6978		6	5	4	4	4	6	6	5	4	4	4	6
>tr|D5AT91|D5AT91_RHOCB Transcriptional regulator, ArsR family OS=Rhodobacter capsulatus (strain ATCC BAA-309 / NBRC 16581 / SB1003) GN=RCAP_rcc01453 PE=4 SV=1	D5AT91	RCAP_rcc01453	0.222695	0.523874			28.4714	28.901	29.0291	28.8957	27.7874	29.0628		7	8	5	6	3	4	7	8	5	6	3	4
>tr|D5AU59|D5AU59_RHOCB Uncharacterized protein OS=Rhodobacter capsulatus (strain ATCC BAA-309 / NBRC 16581 / SB1003) GN=RCAP_rcc01753 PE=4 SV=1	D5AU59	RCAP_rcc01753	0.222919	-0.196614			30.2149	30.3433	30.5055	30.1731	30.357	29.9712		4	3	4	3	5	5	4	3	4	3	5	5
>tr|D5APC7|D5APC7_RHOCB Lipoprotein, putative OS=Rhodobacter capsulatus (strain ATCC BAA-309 / NBRC 16581 / SB1003) GN=RCAP_rcc00734 PE=4 SV=1	D5APC7	RCAP_rcc00734	0.223379	-0.652784			29.494	29.0739	29.0448	29.3402	29.9588	28.1251		4	4	3	3	5	3	4	4	3	3	5	3
>tr|D5AM61|D5AM61_RHOCB Ribosome maturation factor RimM OS=Rhodobacter capsulatus (strain ATCC BAA-309 / NBRC 16581 / SB1003) GN=rimM PE=3 SV=1	D5AM61	rimM	0.223941	0.223127			28.521	29.1067	28.8549	28.9806	28.7415	28.6995		4	5	4	4	4	5	4	5	4	4	4	5
>tr|D5ASH5|D5ASH5_RHOCB Uncharacterized protein OS=Rhodobacter capsulatus (strain ATCC BAA-309 / NBRC 16581 / SB1003) GN=RCAP_rcc01315 PE=4 SV=1	D5ASH5	RCAP_rcc01315	0.223968	-0.241294			28.6647	28.7787	28.732	28.5552	29.0982	28.4371		7	8	8	4	6	5	7	8	8	4	6	5
>tr|D5APE5|D5APE5_RHOCB Adenylosuccinate synthetase OS=Rhodobacter capsulatus (strain ATCC BAA-309 / NBRC 16581 / SB1003) GN=purA PE=3 SV=1	D5APE5	purA	0.224761	-0.285044			32.9149	32.7154	32.8202	32.6369	33.3983	32.9259		22	22	18	22	17	27	22	22	18	22	17	27
>tr|D5AR71|D5AR71_RHOCB Membrane protein, putative OS=Rhodobacter capsulatus (strain ATCC BAA-309 / NBRC 16581 / SB1003) GN=RCAP_rcc03152 PE=4 SV=1	D5AR71	RCAP_rcc03152	0.22538	-0.257662			28.0032	27.6547	27.8001	27.391	27.9866	27.9712		2	2	2	2	2	2	2	2	2	2	2	2
>tr|D5ANC9|D5ANC9_RHOCB Ribosomal RNA small subunit methyltransferase A OS=Rhodobacter capsulatus (strain ATCC BAA-309 / NBRC 16581 / SB1003) GN=rsmA PE=3 SV=1	D5ANC9	rsmA	0.226317	0.408061			26.46	27.2901	27.3128	27.5644	26.9228	27.0652		3	4	4	5	2	7	3	4	4	5	2	7
>tr|D5AMC4|D5AMC4_RHOCB tRNA 2-selenouridine synthase OS=Rhodobacter capsulatus (strain ATCC BAA-309 / NBRC 16581 / SB1003) GN=selU PE=3 SV=1	D5AMC4	selU	0.226987	0.634879			28.2829	28.3063	27.5556	28.0859	26.7603	28.1112		5	3	7	8	4	10	5	3	7	8	4	10
>tr|D5AUQ0|D5AUQ0_RHOCB Glycosyl transferase, group 1 OS=Rhodobacter capsulatus (strain ATCC BAA-309 / NBRC 16581 / SB1003) GN=RCAP_rcc01945 PE=4 SV=1	D5AUQ0	RCAP_rcc01945	0.228251	-0.331886			28.3257	27.5001	28.022	27.8565	28.2489	28.2445		6	3	6	7	5	11	6	3	6	7	5	11
>tr|D5ARE6|D5ARE6_RHOCB Branched-chain-amino-acid transaminase-2 OS=Rhodobacter capsulatus (strain ATCC BAA-309 / NBRC 16581 / SB1003) GN=ilvE2 PE=3 SV=1	D5ARE6	ilvE2	0.228255	0.313514			30.2637	30.6761	30.1868	30.9011	30.3607	30.1745		10	9	11	9	7	12	10	9	11	9	7	12
>tr|D5ARC9|D5ARC9_RHOCB Probable transaldolase OS=Rhodobacter capsulatus (strain ATCC BAA-309 / NBRC 16581 / SB1003) GN=talC PE=3 SV=1	D5ARC9	talC	0.229163	0.172422			34.266	34.4383	34.3928	34.4407	34.0084	34.3055		16	15	15	15	16	16	16	15	15	15	16	16
>tr|D5AMD6|D5AMD6_RHOCB HIT family protein OS=Rhodobacter capsulatus (strain ATCC BAA-309 / NBRC 16581 / SB1003) GN=RCAP_rcc02482 PE=4 SV=1	D5AMD6	RCAP_rcc02482	0.230109	0.60893			31.959	32.301	32.1004	32.3604	30.7857	32.0105		6	5	6	6	6	6	6	5	6	6	6	6
>tr|D5API2|D5API2_RHOCB Monosacharide ABC transporter, ATP-binding protein OS=Rhodobacter capsulatus (strain ATCC BAA-309 / NBRC 16581 / SB1003) GN=RCAP_rcc00789 PE=4 SV=1	D5API2	RCAP_rcc00789	0.231123	-0.265181			28.8527	28.9475	28.8595	28.7338	29.2696	28.505		10	7	8	7	9	7	10	7	8	7	9	7
>tr|D5AQM6|D5AQM6_RHOCB S-methyl-5-thioadenosine phosphorylase OS=Rhodobacter capsulatus (strain ATCC BAA-309 / NBRC 16581 / SB1003) GN=mtnP PE=3 SV=1	D5AQM6	mtnP	0.233517	-0.257367			30.7371	30.0961	30.4779	30.2443	30.1247	30.2272		7	8	9	10	8	9	7	8	9	10	8	9
>tr|D5AQ10|D5AQ10_RHOCB Phosphate acetyltransferase OS=Rhodobacter capsulatus (strain ATCC BAA-309 / NBRC 16581 / SB1003) GN=pta PE=4 SV=1	D5AQ10	pta	0.233852	-0.143723			31.9215	31.9563	31.9087	31.6019	31.9181	31.7589		15	11	15	13	9	17	15	11	15	13	9	17
>tr|D5AMU9|D5AMU9_RHOCB Transcriptional regulator, MerR family OS=Rhodobacter capsulatus (strain ATCC BAA-309 / NBRC 16581 / SB1003) GN=RCAP_rcc00473 PE=4 SV=1	D5AMU9	RCAP_rcc00473	0.234707	0.326004			28.4376	29.214	28.4443	28.7497	28.5184	28.4146		3	4	5	4	5	5	3	4	5	4	5	5
>tr|D5ANC8|D5ANC8_RHOCB Uncharacterized protein OS=Rhodobacter capsulatus (strain ATCC BAA-309 / NBRC 16581 / SB1003) GN=RCAP_rcc02688 PE=4 SV=1	D5ANC8	RCAP_rcc02688	0.235162	0.194174			31.235	31.551	31.536	31.8206	31.5666	31.5485		13	14	10	14	7	14	13	14	10	14	7	14
>tr|D5ALY3|D5ALY3_RHOCB 50S ribosomal protein L1 OS=Rhodobacter capsulatus (strain ATCC BAA-309 / NBRC 16581 / SB1003) GN=rplA PE=3 SV=1	D5ALY3	rplA	0.235292	0.173332			34.05	34.3183	34.2407	34.3188	33.909	34.0826		15	15	14	15	15	15	15	15	14	15	15	15
>sp|P09432|NTRC_RHOCB Nitrogen regulation protein NtrC OS=Rhodobacter capsulatus (strain ATCC BAA-309 / NBRC 16581 / SB1003) GN=ntrC PE=3 SV=2	P09432	ntrC	0.235339	-0.248133			30.209	30.1796	30.3198	30.1771	30.2273	29.655		14	14	13	13	16	13	14	14	13	13	16	13
>tr|D5ALC6|D5ALC6_RHOCB CTP pyrophosphohydrolase OS=Rhodobacter capsulatus (strain ATCC BAA-309 / NBRC 16581 / SB1003) GN=nudG PE=4 SV=1	D5ALC6	nudG	0.23894	0.157455			29.4195	29.7351	29.7005	29.6884	29.3846	29.5535		5	6	5	5	4	5	5	6	5	5	4	5
>tr|D5ARB4|D5ARB4_RHOCB OmpA/MotB domain protein OS=Rhodobacter capsulatus (strain ATCC BAA-309 / NBRC 16581 / SB1003) GN=RCAP_rcc03195 PE=3 SV=1	D5ARB4	RCAP_rcc03195	0.240392	0.267122			32.8754	33.2883	32.6598	33.1331	33.3019	33.217		8	9	8	9	6	10	8	9	8	9	6	10
>tr|D5AUJ3|D5AUJ3_RHOCB Isocitrate dehydrogenase [NADP] OS=Rhodobacter capsulatus (strain ATCC BAA-309 / NBRC 16581 / SB1003) GN=icd PE=3 SV=1	D5AUJ3	icd	0.240421	-0.143425			34.9644	34.9425	35.1502	35.0318	35.0232	34.7332		29	25	28	26	28	29	29	25	28	26	28	29
>tr|D5AUL9|D5AUL9_RHOCB Transcriptional regulator, MerR family OS=Rhodobacter capsulatus (strain ATCC BAA-309 / NBRC 16581 / SB1003) GN=RCAP_rcc01913 PE=4 SV=1	D5AUL9	RCAP_rcc01913	0.240869	-0.310494			29.436	29.2574	29.1715	29.3157	29.8337	28.9366		8	8	9	7	6	8	8	8	9	7	6	8
>tr|D5ANH3|D5ANH3_RHOCB Molybdenum ABC transporter, periplasmic molybdenum-binding protein ModA-1 OS=Rhodobacter capsulatus (strain ATCC BAA-309 / NBRC 16581 / SB1003) GN=modA1 PE=4 SV=1	D5ANH3	modA1	0.241114	0.465422			27.8353	28.319	26.9514	27.597	27.472	27.739		5	4	3	6	3	7	5	4	3	6	3	7
>tr|D5AMN2|D5AMN2_RHOCB Iron(III) ABC transporter, periplasmic iron(III)-compound-binding protein OS=Rhodobacter capsulatus (strain ATCC BAA-309 / NBRC 16581 / SB1003) GN=RCAP_rcc02578 PE=4 SV=1	D5AMN2	RCAP_rcc02578	0.24537	0.235232			33.572	33.9983	33.8796	34.2565	33.8666	33.7691		10	10	10	9	9	11	10	10	10	9	9	11
>tr|D5AKF6|D5AKF6_RHOCB Uncharacterized protein OS=Rhodobacter capsulatus (strain ATCC BAA-309 / NBRC 16581 / SB1003) GN=RCAP_rcc00033 PE=4 SV=1	D5AKF6	RCAP_rcc00033	0.24812	0.143335			28.9909	29.1063	28.8679	28.8946	28.6928	28.9806		8	9	11	11	7	11	8	9	11	11	7	11
>tr|D5ALV5|D5ALV5_RHOCB Phosphopantetheine-binding domain protein OS=Rhodobacter capsulatus (strain ATCC BAA-309 / NBRC 16581 / SB1003) GN=RCAP_rcc02436 PE=4 SV=1	D5ALV5	RCAP_rcc02436	0.248364	0.472401			27.9823	28.5223	27.273	27.5987	27.3709	27.9225		2	2	2	2	2	2	2	2	2	2	2	2
>tr|D5ATE7|D5ATE7_RHOCB 30S ribosomal protein S20 OS=Rhodobacter capsulatus (strain ATCC BAA-309 / NBRC 16581 / SB1003) GN=rpsT PE=3 SV=1	D5ATE7	rpsT	0.248432	0.200035			32.8087	33.1974	33.2459	33.4007	33.1436	33.2002		3	3	4	3	3	3	3	3	4	3	3	3
>tr|D5AMV1|D5AMV1_RHOCB Acyl-CoA dehydrogenase domain protein OS=Rhodobacter capsulatus (strain ATCC BAA-309 / NBRC 16581 / SB1003) GN=RCAP_rcc00475 PE=3 SV=1	D5AMV1	RCAP_rcc00475	0.248738	-0.160204			30.4974	30.3339	30.6925	30.6344	30.5695	30.3106		13	14	14	14	15	19	13	14	14	14	15	19
>tr|D5AM03|D5AM03_RHOCB 50S ribosomal protein L29 OS=Rhodobacter capsulatus (strain ATCC BAA-309 / NBRC 16581 / SB1003) GN=rpmC PE=3 SV=1	D5AM03	rpmC	0.24886	-0.169149			32.773	32.4892	32.8344	32.4331	32.5673	32.745		4	3	5	5	5	5	4	3	5	5	5	5
>tr|D5ALN9|D5ALN9_RHOCB Ribitol 2-dehydrogenase OS=Rhodobacter capsulatus (strain ATCC BAA-309 / NBRC 16581 / SB1003) GN=rbtD PE=4 SV=1	D5ALN9	rbtD	0.249211	-0.138908			29.166	28.8477	28.8357	28.8843	28.9269	28.78		7	6	7	7	8	9	7	6	7	7	8	9
>tr|D5AM84|D5AM84_RHOCB Uncharacterized protein OS=Rhodobacter capsulatus (strain ATCC BAA-309 / NBRC 16581 / SB1003) GN=RCAP_rcc00389 PE=4 SV=1	D5AM84	RCAP_rcc00389	0.249372	-0.089407			29.3901	29.1781	29.4181	29.3504	29.2766	29.2879		5	3	2	3	4	2	5	3	2	3	4	2
>tr|D5ARC2|D5ARC2_RHOCB Glycerol-3-phosphate dehydrogenase OS=Rhodobacter capsulatus (strain ATCC BAA-309 / NBRC 16581 / SB1003) GN=glpD PE=3 SV=1	D5ARC2	glpD	0.249567	0.133581			28.6462	28.9015	28.6974	28.8418	28.5919	28.593		8	8	6	9	8	8	8	8	6	9	8	8
>tr|D5AMZ0|D5AMZ0_RHOCB Transcription elongation factor GreA OS=Rhodobacter capsulatus (strain ATCC BAA-309 / NBRC 16581 / SB1003) GN=greA PE=3 SV=1	D5AMZ0	greA	0.250055	-0.139173			31.7887	31.6498	31.6757	31.7798	31.8537	31.471		8	9	10	10	8	10	8	9	10	10	8	10
>tr|D5APA6|D5APA6_RHOCB Kynureninase OS=Rhodobacter capsulatus (strain ATCC BAA-309 / NBRC 16581 / SB1003) GN=kynU PE=3 SV=1	D5APA6	kynU	0.250231	-0.474028			29.0868	28.3364	28.8303	28.0036	29.0077	29.1627		9	6	9	6	7	9	9	6	9	6	7	9
>tr|D5ARL5|D5ARL5_RHOCB N-(5-phosphoribosyl)anthranilate isomerase OS=Rhodobacter capsulatus (strain ATCC BAA-309 / NBRC 16581 / SB1003) GN=trpF PE=3 SV=1	D5ARL5	trpF	0.250593	0.260829			27.6309	27.9843	27.3371	27.6695	27.3153	27.4119		3	4	4	3	3	7	3	4	4	3	3	7
>tr|D5AMH8|D5AMH8_RHOCB Pyrimidine ABC transporter, ATP-binding protein OS=Rhodobacter capsulatus (strain ATCC BAA-309 / NBRC 16581 / SB1003) GN=RCAP_rcc02524 PE=4 SV=1	D5AMH8	RCAP_rcc02524	0.250933	0.155478			28.6583	29.0107	28.7405	28.9728	28.7812	28.6629		4	7	5	6	9	9	4	7	5	6	9	9
>tr|D5APN7|D5APN7_RHOCB Monosacharide ABC transporter, periplasmic monosacharide-binding protein OS=Rhodobacter capsulatus (strain ATCC BAA-309 / NBRC 16581 / SB1003) GN=RCAP_rcc02877 PE=4 SV=1	D5APN7	RCAP_rcc02877	0.251426	-0.311656			33.1117	32.2339	32.9902	32.9136	32.8588	32.8782		13	14	15	15	13	14	13	14	15	15	13	14
>tr|D5AMT1|D5AMT1_RHOCB Deoxyuridine 5-triphosphate nucleotidohydrolase OS=Rhodobacter capsulatus (strain ATCC BAA-309 / NBRC 16581 / SB1003) GN=dut PE=3 SV=1	D5AMT1	dut	0.251698	0.38561			29.6574	30.3093	30.2896	30.8047	30.4786	30.4683		5	4	6	5	5	5	5	4	6	5	5	5
>tr|D5ALN2|D5ALN2_RHOCB Glutamate--tRNA ligase OS=Rhodobacter capsulatus (strain ATCC BAA-309 / NBRC 16581 / SB1003) GN=gltX2 PE=3 SV=1	D5ALN2	gltX2	0.252881	-0.11425			31.4397	31.4254	31.5982	31.3859	31.3688	31.2527		13	12	18	15	12	20	13	12	18	15	12	20
>tr|D5AQ13|D5AQ13_RHOCB Cobaltochelatase, CobT subunit OS=Rhodobacter capsulatus (strain ATCC BAA-309 / NBRC 16581 / SB1003) GN=cobT PE=4 SV=1	D5AQ13	cobT	0.253248	-0.181087			29.4099	29.4104	29.5356	29.5203	29.665	29.1365		11	10	8	10	9	11	11	10	8	10	9	11
>sp|Q52666|BZTD_RHOCB Glutamate/glutamine/aspartate/asparagine transport ATP-binding protein BztD OS=Rhodobacter capsulatus (strain ATCC BAA-309 / NBRC 16581 / SB1003) GN=bztD PE=3 SV=2	Q52666	bztD	0.254229	0.107955			32.3074	32.2216	32.2341	32.4166	32.108	32.3353		10	11	9	11	9	11	10	11	9	11	9	11
>tr|D5AM11|D5AM11_RHOCB 50S ribosomal protein L18 OS=Rhodobacter capsulatus (strain ATCC BAA-309 / NBRC 16581 / SB1003) GN=rplR PE=3 SV=1	D5AM11	rplR	0.254486	0.177778			33.0995	33.4815	33.0435	33.3172	33.1605	33.0382		7	7	8	7	8	8	7	7	8	7	8	8
>tr|D5ASH4|D5ASH4_RHOCB Uncharacterized protein OS=Rhodobacter capsulatus (strain ATCC BAA-309 / NBRC 16581 / SB1003) GN=RCAP_rcc01314 PE=4 SV=1	D5ASH4	RCAP_rcc01314	0.256381	0.137197			29.6287	29.9018	29.7146	29.7596	29.5122	29.6057		10	11	6	9	8	13	10	11	6	9	8	13
>sp|O33518|SECF_RHOCB Protein translocase subunit SecF OS=Rhodobacter capsulatus (strain ATCC BAA-309 / NBRC 16581 / SB1003) GN=secF PE=3 SV=1	O33518	secF	0.256498	-0.260842			30.2301	30.2157	30.3942	30.4052	30.7196	29.9404		4	4	4	4	4	6	4	4	4	4	4	6
>tr|D5ATT5|D5ATT5_RHOCB 1-deoxy-D-xylulose 5-phosphate reductoisomerase OS=Rhodobacter capsulatus (strain ATCC BAA-309 / NBRC 16581 / SB1003) GN=dxr PE=3 SV=1	D5ATT5	dxr	0.256796	-0.160627			30.1822	30.1706	30.2535	30.2592	30.5297	30.0538		10	11	9	10	11	13	10	11	9	10	11	13
>tr|D5ATM9|D5ATM9_RHOCB ABC transporter, permease protein OS=Rhodobacter capsulatus (strain ATCC BAA-309 / NBRC 16581 / SB1003) GN=RCAP_rcc01573 PE=3 SV=1	D5ATM9	RCAP_rcc01573	0.257043	-0.276805			27.444	27.6899	27.8756	27.1076	27.6927	27.3844		3	4	2	2	5	5	3	4	2	2	5	5
>tr|D5AV01|D5AV01_RHOCB Uroporphyrinogen-III C-methyltransferase-2 OS=Rhodobacter capsulatus (strain ATCC BAA-309 / NBRC 16581 / SB1003) GN=cobA2 PE=3 SV=1	D5AV01	cobA2	0.258582	-0.351369			28.3654	27.6495	27.6724	27.6878	28.3951	28.0414		5	3	4	4	5	5	5	3	4	4	5	5
>tr|D5ANW9|D5ANW9_RHOCB Efflux transporter, RND family, MFP subunit OS=Rhodobacter capsulatus (strain ATCC BAA-309 / NBRC 16581 / SB1003) GN=RCAP_rcc02745 PE=3 SV=1	D5ANW9	RCAP_rcc02745	0.258884	-0.474939			26.7154	25.9255	26.2193	26.4134	26.154	25.325		4	2	4	4	4	4	4	2	4	4	4	4
>tr|D5AR81|D5AR81_RHOCB Mandelate racemase/muconate lactonizing enzyme family protein OS=Rhodobacter capsulatus (strain ATCC BAA-309 / NBRC 16581 / SB1003) GN=RCAP_rcc03162 PE=4 SV=1	D5AR81	RCAP_rcc03162	0.259614	0.314937			28.1848	27.9425	27.4433	28.1706	27.8525	28.3123		3	5	6	6	6	4	3	5	6	6	6	4
>tr|D5AQC4|D5AQC4_RHOCB MotA/TolQ/ExbB proton channel family protein OS=Rhodobacter capsulatus (strain ATCC BAA-309 / NBRC 16581 / SB1003) GN=RCAP_rcc02986 PE=4 SV=1	D5AQC4	RCAP_rcc02986	0.260219	0.220569			30.3704	30.8633	30.5466	30.8046	30.4447	30.3555		12	11	12	12	8	10	12	11	12	12	8	10
>tr|D5AUZ1|D5AUZ1_RHOCB Nitrilotriacetate monooxygenase, component B OS=Rhodobacter capsulatus (strain ATCC BAA-309 / NBRC 16581 / SB1003) GN=ntaB PE=4 SV=1	D5AUZ1	ntaB	0.260436	-0.320315			28.6844	28.8656	29.1543	28.8312	29.5079	28.6888		3	4	3	4	3	4	3	4	3	4	3	4
>tr|D5AR90|D5AR90_RHOCB Diaminopimelate decarboxylase OS=Rhodobacter capsulatus (strain ATCC BAA-309 / NBRC 16581 / SB1003) GN=lysA PE=3 SV=1	D5AR90	lysA	0.260814	-0.121826			30.5815	30.6094	30.5307	30.3301	30.532	30.3394		9	8	10	11	10	11	9	8	10	11	10	11
>tr|D5AN99|D5AN99_RHOCB Monosacharide ABC transporter, ATP-binding protein OS=Rhodobacter capsulatus (strain ATCC BAA-309 / NBRC 16581 / SB1003) GN=RCAP_rcc02659 PE=4 SV=1	D5AN99	RCAP_rcc02659	0.261255	-0.409568			28.998	28.9037	28.9237	28.7805	28.9034	27.9122		9	12	10	11	7	6	9	12	10	11	7	6
>tr|D5AN87|D5AN87_RHOCB Bifunctional protein PutA OS=Rhodobacter capsulatus (strain ATCC BAA-309 / NBRC 16581 / SB1003) GN=putA PE=3 SV=1	D5AN87	putA	0.261698	-0.182643			27.6177	27.8001	27.7468	27.4588	27.8911	27.4488		5	9	9	9	6	5	5	9	9	9	6	5
>tr|D5ANK8|D5ANK8_RHOCB Uncharacterized protein OS=Rhodobacter capsulatus (strain ATCC BAA-309 / NBRC 16581 / SB1003) GN=RCAP_rcc00597 PE=4 SV=1	D5ANK8	RCAP_rcc00597	0.263192	0.643475			27.9711	28.32	28.074	28.2082	26.5659	28.0131		6	5	7	9	5	9	6	5	7	9	5	9
>tr|D5AN09|D5AN09_RHOCB Uncharacterized protein OS=Rhodobacter capsulatus (strain ATCC BAA-309 / NBRC 16581 / SB1003) GN=RCAP_rcc00533 PE=4 SV=1	D5AN09	RCAP_rcc00533	0.263548	0.299112			29.277	30.088	29.4239	29.8068	29.8284	29.5318		15	12	13	10	8	12	15	12	13	10	8	12
>tr|D5AKJ6|D5AKJ6_RHOCB Nicotinate-nucleotide diphosphorylase (Carboxylating) OS=Rhodobacter capsulatus (strain ATCC BAA-309 / NBRC 16581 / SB1003) GN=nadC PE=3 SV=1	D5AKJ6	nadC	0.263838	-0.269145			29.3995	28.7336	29.1428	29.2116	28.9426	28.7323		4	6	10	8	9	11	4	6	10	8	9	11
>tr|D5AQQ0|D5AQQ0_RHOCB Protein-L-isoaspartate O-methyltransferase-2 OS=Rhodobacter capsulatus (strain ATCC BAA-309 / NBRC 16581 / SB1003) GN=pcm2 PE=4 SV=1	D5AQQ0	pcm2	0.264046	-0.273093			31.2152	31.3231	31.9395	31.3382	31.5888	31.2629		9	10	10	11	11	12	9	10	10	11	11	12
>tr|D5AMR4|D5AMR4_RHOCB Serine hydroxymethyltransferase OS=Rhodobacter capsulatus (strain ATCC BAA-309 / NBRC 16581 / SB1003) GN=glyA PE=3 SV=1	D5AMR4	glyA	0.264545	-0.173655			34.0765	34.0431	34.1662	34.1438	34.5015	34.0363		22	19	21	20	20	24	22	19	21	20	20	24
>tr|D5APN2|D5APN2_RHOCB Uncharacterized protein OS=Rhodobacter capsulatus (strain ATCC BAA-309 / NBRC 16581 / SB1003) GN=RCAP_rcc02872 PE=4 SV=1	D5APN2	RCAP_rcc02872	0.264993	-0.172683			30.0687	29.7058	30.1126	30.1597	30.0736	29.8713		4	2	4	5	4	4	4	2	4	5	4	4
>tr|D5AMK2|D5AMK2_RHOCB Ribonuclease G OS=Rhodobacter capsulatus (strain ATCC BAA-309 / NBRC 16581 / SB1003) GN=rng PE=4 SV=1	D5AMK2	rng	0.267184	-0.236443			29.6438	29.3588	29.3601	29.3616	29.9622	29.5363		9	9	10	10	6	11	9	9	10	10	6	11
>tr|D5AMS3|D5AMS3_RHOCB Uracil phosphoribosyltransferase OS=Rhodobacter capsulatus (strain ATCC BAA-309 / NBRC 16581 / SB1003) GN=upp PE=3 SV=1	D5AMS3	upp	0.267286	-0.161448			30.704	30.4804	30.9525	30.6934	30.8355	30.834		8	8	9	8	9	10	8	8	9	8	9	10
>tr|D5AND0|D5AND0_RHOCB 4-hydroxythreonine-4-phosphate dehydrogenase OS=Rhodobacter capsulatus (strain ATCC BAA-309 / NBRC 16581 / SB1003) GN=pdxA PE=3 SV=1	D5AND0	pdxA	0.268219	0.348123			28.4284	28.5527	27.7225	28.1633	27.6997	28.1789		8	8	3	5	6	9	8	8	3	5	6	9
>tr|D5AQN1|D5AQN1_RHOCB Threonine synthase OS=Rhodobacter capsulatus (strain ATCC BAA-309 / NBRC 16581 / SB1003) GN=thrC PE=4 SV=1	D5AQN1	thrC	0.26954	-0.2579			32.0266	31.4646	32.0596	31.7419	32.0508	32.1568		15	13	14	12	17	20	15	13	14	12	17	20
>tr|D5AV07|D5AV07_RHOCB Precorrin-2 C20-methyltransferase OS=Rhodobacter capsulatus (strain ATCC BAA-309 / NBRC 16581 / SB1003) GN=cobI PE=3 SV=1	D5AV07	cobI	0.273359	1.03642			28.4013	28.5556	28.9361	29.0063	26.3348	29.2195		3	5	2	5	2	6	3	5	2	5	2	6
>tr|D5AUS0|D5AUS0_RHOCB DNA gyrase subunit A OS=Rhodobacter capsulatus (strain ATCC BAA-309 / NBRC 16581 / SB1003) GN=gyrA PE=3 SV=1	D5AUS0	gyrA	0.274198	-0.138108			32.0178	31.6736	32.0775	31.9999	31.9574	31.9648		21	23	22	25	25	29	21	23	22	25	25	29
>tr|D5ASS6|D5ASS6_RHOCB ATPase, BadF/BadG/BcrA/BcrD family OS=Rhodobacter capsulatus (strain ATCC BAA-309 / NBRC 16581 / SB1003) GN=RCAP_rcc03443 PE=4 SV=1	D5ASS6	RCAP_rcc03443	0.274246	-0.206483			29.6133	29.6828	30.0669	29.7989	30.1089	29.6879		8	11	7	10	8	8	8	11	7	10	8	8
>tr|D5AV67|D5AV67_RHOCB Methyltransferase, type 12 family OS=Rhodobacter capsulatus (strain ATCC BAA-309 / NBRC 16581 / SB1003) GN=RCAP_rcc02119 PE=4 SV=1	D5AV67	RCAP_rcc02119	0.275147	-0.211815			26.6894	26.2929	26.7378	26.4691	26.8174	26.8471		2	3	2	3	4	3	2	3	2	3	4	3
>tr|D5AU58|D5AU58_RHOCB Alanine--tRNA ligase OS=Rhodobacter capsulatus (strain ATCC BAA-309 / NBRC 16581 / SB1003) GN=alaS PE=3 SV=1	D5AU58	alaS	0.275208	0.131097			34.0444	34.1908	34.1035	34.288	33.923	33.9854		47	44	45	47	42	54	47	44	45	47	42	54
>tr|D5AQ60|D5AQ60_RHOCB Divalent ion symporter OS=Rhodobacter capsulatus (strain ATCC BAA-309 / NBRC 16581 / SB1003) GN=RCAP_rcc00882 PE=4 SV=1	D5AQ60	RCAP_rcc00882	0.275751	-0.136948			28.0505	28.0189	28.2667	28.1651	28.1362	27.8586		3	3	3	3	5	5	3	3	3	3	5	5
>tr|D5APW4|D5APW4_RHOCB ADP-ribose pyrophosphatase OS=Rhodobacter capsulatus (strain ATCC BAA-309 / NBRC 16581 / SB1003) GN=nudF PE=4 SV=1	D5APW4	nudF	0.276738	0.3172			27.8048	28.0542	27.4991	27.5048	27.6058	28.3023		7	7	5	7	6	10	7	7	5	7	6	10
>tr|D5ARN4|D5ARN4_RHOCB Chaperone CsaA OS=Rhodobacter capsulatus (strain ATCC BAA-309 / NBRC 16581 / SB1003) GN=csaA PE=4 SV=1	D5ARN4	csaA	0.276905	-0.393163			29.0419	28.8196	28.7075	28.5456	29.7042	28.9089		3	4	4	5	5	4	3	4	4	5	5	4
>tr|D5AVC7|D5AVC7_RHOCB Polar amino acid ABC transporter, ATP-binding protein OS=Rhodobacter capsulatus (strain ATCC BAA-309 / NBRC 16581 / SB1003) GN=RCAP_rcp00004 PE=4 SV=1	D5AVC7	RCAP_rcp00004	0.279131	-0.473687			31.3812	30.8692	31.1877	30.6582	30.4331	30.0536		10	8	9	9	6	9	10	8	9	9	6	9
>tr|D5AP44|D5AP44_RHOCB N5-carboxyaminoimidazole ribonucleotide mutase OS=Rhodobacter capsulatus (strain ATCC BAA-309 / NBRC 16581 / SB1003) GN=purE PE=3 SV=1	D5AP44	purE	0.279963	-0.238242			30.3333	29.9185	30.5822	30.4808	30.5737	30.3751		5	6	6	6	5	7	5	6	6	6	5	7
>sp|O68126|RS6_RHOCB 30S ribosomal protein S6 OS=Rhodobacter capsulatus (strain ATCC BAA-309 / NBRC 16581 / SB1003) GN=rpsF PE=3 SV=1	O68126	rpsF	0.280709	0.310176			33.2168	33.8398	33.2567	33.4299	32.9238	33.0582		8	7	7	7	6	7	8	7	7	7	6	7
>tr|D5AP38|D5AP38_RHOCB Thioredoxin reductase OS=Rhodobacter capsulatus (strain ATCC BAA-309 / NBRC 16581 / SB1003) GN=trxB PE=3 SV=1	D5AP38	trxB	0.28071	0.349261			32.0413	31.7265	31.5566	32.0262	31.1353	32.0282		7	8	7	8	7	9	7	8	7	8	7	9
>tr|D5AQ84|D5AQ84_RHOCB Propionyl-CoA carboxylase, beta subunit OS=Rhodobacter capsulatus (strain ATCC BAA-309 / NBRC 16581 / SB1003) GN=pccB PE=4 SV=1	D5AQ84	pccB	0.281088	-0.397257			33.093	32.5778	32.4644	32.2902	32.3353	31.8329		22	21	21	19	19	20	22	21	21	19	19	20
>tr|D5AT23|D5AT23_RHOCB UvrABC system protein B OS=Rhodobacter capsulatus (strain ATCC BAA-309 / NBRC 16581 / SB1003) GN=uvrB PE=3 SV=1	D5AT23	uvrB	0.282344	0.27822			29.1251	29.7938	29.4956	29.6073	29.1131	29.1673		11	9	9	12	8	12	11	9	9	12	8	12
>tr|D5AUR5|D5AUR5_RHOCB Polysaccharide export protein Wza OS=Rhodobacter capsulatus (strain ATCC BAA-309 / NBRC 16581 / SB1003) GN=wza PE=4 SV=1	D5AUR5	wza	0.283455	-0.265212			30.6713	30.0825	30.3988	30.1512	30.6581	30.6988		10	7	11	10	11	12	10	7	11	10	11	12
>tr|D5ASC6|D5ASC6_RHOCB Type III restriction-modification system RcaSBIIP, Mod subunit OS=Rhodobacter capsulatus (strain ATCC BAA-309 / NBRC 16581 / SB1003) GN=mod PE=4 SV=1	D5ASC6	mod	0.284252	-0.163073			29.6843	29.4758	29.8299	29.8659	29.8603	29.5436		11	9	8	10	9	14	11	9	8	10	9	14
>tr|D5ASZ4|D5ASZ4_RHOCB HemY domain protein OS=Rhodobacter capsulatus (strain ATCC BAA-309 / NBRC 16581 / SB1003) GN=RCAP_rcc03511 PE=4 SV=1	D5ASZ4	RCAP_rcc03511	0.284894	-0.0839272			32.4198	32.213	32.3521	32.2152	32.2953	32.3873		14	15	15	15	14	18	14	15	15	15	14	18
>tr|D5AMK5|D5AMK5_RHOCB Hydrolase, carbon-nitrogen family OS=Rhodobacter capsulatus (strain ATCC BAA-309 / NBRC 16581 / SB1003) GN=RCAP_rcc02551 PE=4 SV=1	D5AMK5	RCAP_rcc02551	0.286664	0.313522			27.5966	27.7992	27.2787	27.2546	27.2768	28.039		3	4	5	4	4	3	3	4	5	4	4	3
>tr|D5APX4|D5APX4_RHOCB Oxidoreductase, short-chain dehydrogenase/reductase family OS=Rhodobacter capsulatus (strain ATCC BAA-309 / NBRC 16581 / SB1003) GN=RCAP_rcc02966 PE=4 SV=1	D5APX4	RCAP_rcc02966	0.287539	-0.171375			31.4971	31.5074	31.7124	31.5951	31.5907	31.1835		12	12	11	11	8	12	12	12	11	11	8	12
>tr|D5ALS6|D5ALS6_RHOCB 6-phosphogluconolactonase OS=Rhodobacter capsulatus (strain ATCC BAA-309 / NBRC 16581 / SB1003) GN=pgl PE=4 SV=1	D5ALS6	pgl	0.287748	0.370036			29.2879	30.03	29.7345	29.9041	29.0802	29.2787		7	7	8	6	5	6	7	7	8	6	5	6
>tr|D5APA2|D5APA2_RHOCB FAD dependent oxidoreductase OS=Rhodobacter capsulatus (strain ATCC BAA-309 / NBRC 16581 / SB1003) GN=RCAP_rcc00709 PE=4 SV=1	D5APA2	RCAP_rcc00709	0.288419	-0.194892			28.9554	28.7907	29.295	29.1969	29.211	28.8892		10	7	7	6	7	10	10	7	7	6	7	10
>tr|D5AL78|D5AL78_RHOCB Capsule polysaccharide export inner-membrane protein KpsE-1 OS=Rhodobacter capsulatus (strain ATCC BAA-309 / NBRC 16581 / SB1003) GN=kpsE1 PE=4 SV=1	D5AL78	kpsE1	0.288665	-0.263629			28.699	28.3554	28.7035	28.0723	28.6236	28.8075		5	4	5	4	4	6	5	4	5	4	4	6
>tr|D5AU26|D5AU26_RHOCB Nucleoside diphosphate kinase OS=Rhodobacter capsulatus (strain ATCC BAA-309 / NBRC 16581 / SB1003) GN=ndk PE=3 SV=1	D5AU26	ndk	0.288772	0.120447			32.9541	33.0991	33.2115	33.2806	33.141	33.2882		8	8	7	7	8	8	8	8	7	7	8	8
>tr|D5APD7|D5APD7_RHOCB ATP synthase subunit b OS=Rhodobacter capsulatus (strain ATCC BAA-309 / NBRC 16581 / SB1003) GN=atpF PE=3 SV=1	D5APD7	atpF	0.29117	0.155467			32.8949	33.2373	33.2508	33.3905	33.1712	33.1555		13	13	14	16	13	15	13	13	14	16	13	15
>tr|D5AU51|D5AU51_RHOCB N-acetylmuramoyl-L-alanine amidase AmiC OS=Rhodobacter capsulatus (strain ATCC BAA-309 / NBRC 16581 / SB1003) GN=amiC PE=4 SV=1	D5AU51	amiC	0.291486	-0.351841			27.6539	27.5096	27.6632	27.6682	28.5169	27.6007		5	4	6	4	7	4	5	4	6	4	7	4
>tr|D5AKP8|D5AKP8_RHOCB UTP--glucose-1-phosphate uridylyltransferase OS=Rhodobacter capsulatus (strain ATCC BAA-309 / NBRC 16581 / SB1003) GN=galU PE=3 SV=1	D5AKP8	galU	0.294219	0.2425			31.9361	32.6086	32.2912	32.5826	32.3995	32.1631		11	10	10	10	15	15	11	10	10	10	15	15
>tr|D5ASX6|D5ASX6_RHOCB Heat-inducible transcription repressor HrcA OS=Rhodobacter capsulatus (strain ATCC BAA-309 / NBRC 16581 / SB1003) GN=hrcA PE=3 SV=1	D5ASX6	hrcA	0.294859	-0.149546			28.981	28.7835	28.8993	29.0528	29.0761	28.6714		9	10	10	8	6	9	9	10	10	8	6	9
>tr|D5AP24|D5AP24_RHOCB Uncharacterized protein OS=Rhodobacter capsulatus (strain ATCC BAA-309 / NBRC 16581 / SB1003) GN=RCAP_rcc02800 PE=4 SV=1	D5AP24	RCAP_rcc02800	0.295078	-0.45215			28.9842	29.1992	28.8292	28.6056	29.7847	28.4369		12	12	9	6	8	8	12	12	9	6	8	8
>tr|D5ANC6|D5ANC6_RHOCB Peptide chain release factor 1 OS=Rhodobacter capsulatus (strain ATCC BAA-309 / NBRC 16581 / SB1003) GN=prfA PE=3 SV=1	D5ANC6	prfA	0.296108	0.172658			28.7057	29.0346	28.773	28.9131	28.5542	28.6032		12	7	6	9	6	7	12	7	6	9	6	7
>tr|D5APD6|D5APD6_RHOCB ATP synthase subunit b OS=Rhodobacter capsulatus (strain ATCC BAA-309 / NBRC 16581 / SB1003) GN=atpX PE=3 SV=1	D5APD6	atpX	0.296196	-0.243121			32.6326	32.8797	32.9137	32.6583	33.0422	32.321		9	10	12	9	9	9	9	10	12	9	9	9
>tr|D5AVC9|D5AVC9_RHOCB Transcriptional regulator, GntR family OS=Rhodobacter capsulatus (strain ATCC BAA-309 / NBRC 16581 / SB1003) GN=RCAP_rcp00006 PE=4 SV=1	D5AVC9	RCAP_rcp00006	0.297469	-0.184396			30.6557	30.4372	30.6321	30.437	30.2855	30.1459		12	9	10	9	9	10	12	9	10	9	9	10
>tr|D5AM77|D5AM77_RHOCB Uncharacterized protein OS=Rhodobacter capsulatus (strain ATCC BAA-309 / NBRC 16581 / SB1003) GN=RCAP_rcc00382 PE=4 SV=1	D5AM77	RCAP_rcc00382	0.297779	-0.25541			26.9106	26.4438	27.2332	26.7895	26.9501	27.0942		4	2	4	3	2	5	4	2	4	3	2	5
>tr|D5AM81|D5AM81_RHOCB Ribosomal RNA small subunit methyltransferase E OS=Rhodobacter capsulatus (strain ATCC BAA-309 / NBRC 16581 / SB1003) GN=RCAP_rcc00386 PE=3 SV=1	D5AM81	RCAP_rcc00386	0.297812	0.262562			27.788	27.9561	27.9395	27.9347	27.9592	28.5835		2	2	3	3	2	5	2	2	3	3	2	5
>tr|D5AMD0|D5AMD0_RHOCB Inorganic pyrophosphatase OS=Rhodobacter capsulatus (strain ATCC BAA-309 / NBRC 16581 / SB1003) GN=ppaC PE=4 SV=1	D5AMD0	ppaC	0.298796	-0.0990639			33.4998	33.2316	33.3563	33.4486	33.5181	33.3966		16	12	14	12	15	15	16	12	14	12	15	15
>tr|D5AQN0|D5AQN0_RHOCB Peptidase, M16 family OS=Rhodobacter capsulatus (strain ATCC BAA-309 / NBRC 16581 / SB1003) GN=RCAP_rcc03095 PE=3 SV=1	D5AQN0	RCAP_rcc03095	0.301634	-0.233082			28.6945	28.8124	28.7628	28.7143	29.2165	28.4479		10	5	6	4	7	4	10	5	6	4	7	4
>tr|D5ALC1|D5ALC1_RHOCB Ribosome maturation factor RimP OS=Rhodobacter capsulatus (strain ATCC BAA-309 / NBRC 16581 / SB1003) GN=rimP PE=3 SV=1	D5ALC1	rimP	0.303181	0.160393			30.3469	30.5053	30.7077	30.6582	30.3528	30.725		6	5	5	5	6	6	6	5	5	5	6	6
>tr|D5AP87|D5AP87_RHOCB Photosynthetic reaction center, M subunit OS=Rhodobacter capsulatus (strain ATCC BAA-309 / NBRC 16581 / SB1003) GN=pufM PE=3 SV=1	D5AP87	pufM	0.30414	-0.546797			32.7643	32.0273	32.8432	32.1196	33.4711	33.2913		7	5	7	5	7	9	7	5	7	5	7	9
>tr|D5ALM5|D5ALM5_RHOCB Uncharacterized protein OS=Rhodobacter capsulatus (strain ATCC BAA-309 / NBRC 16581 / SB1003) GN=RCAP_rcc02356 PE=4 SV=1	D5ALM5	RCAP_rcc02356	0.304307	-0.233256			29.7271	29.5521	29.4502	29.6625	29.9439	29.2068		6	9	5	7	6	7	6	9	5	7	6	7
>tr|D5ASX3|D5ASX3_RHOCB Endoribonuclease, L-PSP family OS=Rhodobacter capsulatus (strain ATCC BAA-309 / NBRC 16581 / SB1003) GN=RCAP_rcc03490 PE=4 SV=1	D5ASX3	RCAP_rcc03490	0.304322	0.258005			30.304	30.5374	30.819	30.9917	30.299	30.6669		4	4	4	4	4	5	4	4	4	4	4	5
>tr|D5ALY6|D5ALY6_RHOCB DNA-directed RNA polymerase subunit beta OS=Rhodobacter capsulatus (strain ATCC BAA-309 / NBRC 16581 / SB1003) GN=rpoB PE=3 SV=1	D5ALY6	rpoB	0.306573	-0.0727081			35.5687	35.4077	35.6474	35.5714	35.5557	35.5745		72	74	65	71	70	79	72	74	65	71	70	79
>tr|D5ATP4|D5ATP4_RHOCB GSCFA family protein OS=Rhodobacter capsulatus (strain ATCC BAA-309 / NBRC 16581 / SB1003) GN=RCAP_rcc01588 PE=4 SV=1	D5ATP4	RCAP_rcc01588	0.308993	-0.217217			28.4247	28.4189	28.8854	28.7276	28.8499	28.3618		8	7	5	4	5	8	8	7	5	4	5	8
>tr|D5AN79|D5AN79_RHOCB Hydrolase, NUDIX family OS=Rhodobacter capsulatus (strain ATCC BAA-309 / NBRC 16581 / SB1003) GN=RCAP_rcc02639 PE=4 SV=1	D5AN79	RCAP_rcc02639	0.309785	-0.150014			27.0283	26.994	26.7903	26.6554	27.0408	26.76		3	2	6	2	5	2	3	2	6	2	5	2
>tr|D5API8|D5API8_RHOCB Histidine--tRNA ligase OS=Rhodobacter capsulatus (strain ATCC BAA-309 / NBRC 16581 / SB1003) GN=hisS PE=3 SV=1	D5API8	hisS	0.310141	-0.136758			31.5072	31.4407	31.6268	31.5824	31.8751	31.5756		24	19	22	21	24	19	24	19	22	21	24	19
>tr|D5AT43|D5AT43_RHOCB ABC transporter, ATP-binding protein OS=Rhodobacter capsulatus (strain ATCC BAA-309 / NBRC 16581 / SB1003) GN=RCAP_rcc01404 PE=4 SV=1	D5AT43	RCAP_rcc01404	0.310637	-0.1367			28.3404	28.133	28.5482	28.3018	28.1774	28.221		8	5	6	5	6	6	8	5	6	5	6	6
>tr|D5ASM1|D5ASM1_RHOCB Penicillin-binding protein, 1A family OS=Rhodobacter capsulatus (strain ATCC BAA-309 / NBRC 16581 / SB1003) GN=RCAP_rcc03388 PE=4 SV=1	D5ASM1	RCAP_rcc03388	0.311066	-0.266129			28.5165	28.6242	29.0929	28.8257	29.2237	28.5848		8	7	8	8	6	9	8	7	8	8	6	9
>tr|D5ARL4|D5ARL4_RHOCB Membrane protein, putative OS=Rhodobacter capsulatus (strain ATCC BAA-309 / NBRC 16581 / SB1003) GN=RCAP_rcc01127 PE=4 SV=1	D5ARL4	RCAP_rcc01127	0.313005	-0.363778			27.8319	27.2735	27.6384	27.3172	28.2691	28.0574		3	3	3	3	4	3	3	3	3	3	4	3
>tr|D5ATU9|D5ATU9_RHOCB Transglutaminase-like family protein OS=Rhodobacter capsulatus (strain ATCC BAA-309 / NBRC 16581 / SB1003) GN=RCAP_rcc01643 PE=4 SV=1	D5ATU9	RCAP_rcc01643	0.313383	-0.227399			28.8837	28.5981	28.6542	28.3469	28.3173	28.2281		13	8	14	13	9	10	13	8	14	13	9	10
>tr|D5APY0|D5APY0_RHOCB ATP synthase gamma chain OS=Rhodobacter capsulatus (strain ATCC BAA-309 / NBRC 16581 / SB1003) GN=atpG PE=3 SV=1	D5APY0	atpG	0.313988	-0.111009			33.5412	33.6115	33.4811	33.3439	33.6152	33.3492		18	16	16	19	15	20	18	16	16	19	15	20
>tr|D5ALA7|D5ALA7_RHOCB Glutaredoxin OS=Rhodobacter capsulatus (strain ATCC BAA-309 / NBRC 16581 / SB1003) GN=grxC PE=4 SV=1	D5ALA7	grxC	0.315668	0.276894			29.3736	30.15	29.3184	29.4779	29.7324	29.6272		4	2	3	2	2	3	4	2	3	2	2	3
>tr|D5AUH6|D5AUH6_RHOCB 3-oxoacyl-[acyl-carrier-protein] synthase II-2 OS=Rhodobacter capsulatus (strain ATCC BAA-309 / NBRC 16581 / SB1003) GN=fabF2 PE=3 SV=1	D5AUH6	fabF2	0.316715	0.305202			26.5746	26.5882	26.7501	27.0111	26.8332	27.4742		3	3	4	4	4	5	3	3	4	4	4	5
>tr|D5AUX1|D5AUX1_RHOCB Fumarylacetoacetate hydrolase OS=Rhodobacter capsulatus (strain ATCC BAA-309 / NBRC 16581 / SB1003) GN=RCAP_rcc02016 PE=4 SV=1	D5AUX1	RCAP_rcc02016	0.317113	0.260077			29.816	29.9731	30.1151	30.5049	30.2911	30.5244		8	8	5	9	7	10	8	8	5	9	7	10
>tr|D5AU30|D5AU30_RHOCB Agmatinase-1 OS=Rhodobacter capsulatus (strain ATCC BAA-309 / NBRC 16581 / SB1003) GN=speB1 PE=3 SV=1	D5AU30	speB1	0.318474	-0.522984			29.4408	28.2677	29.6786	29.3027	29.8024	29.7824		6	3	4	2	4	6	6	3	4	2	4	6
>tr|D5ANY2|D5ANY2_RHOCB Nucleoid-associated protein RCAP_rcc02758 OS=Rhodobacter capsulatus (strain ATCC BAA-309 / NBRC 16581 / SB1003) GN=RCAP_rcc02758 PE=3 SV=1	D5ANY2	RCAP_rcc02758	0.319154	0.437733			31.7767	31.6329	31.7264	31.8545	31.5319	32.8608		6	6	6	6	6	6	6	6	6	6	6	6
>tr|D5AM36|D5AM36_RHOCB Acetylglutamate kinase OS=Rhodobacter capsulatus (strain ATCC BAA-309 / NBRC 16581 / SB1003) GN=argB PE=3 SV=1	D5AM36	argB	0.319775	0.113345			31.5655	31.7859	31.8091	31.6558	31.5235	31.7963		11	11	10	11	11	11	11	11	10	11	11	11
>tr|D5ALG9|D5ALG9_RHOCB Alanine racemase domain protein OS=Rhodobacter capsulatus (strain ATCC BAA-309 / NBRC 16581 / SB1003) GN=RCAP_rcc00260 PE=3 SV=1	D5ALG9	RCAP_rcc00260	0.320524	0.36731			29.1988	29.2869	28.9527	29.1036	28.1568	29.0197		5	6	6	7	5	7	5	6	6	7	5	7
>tr|D5AL96|D5AL96_RHOCB 33 kDa chaperonin OS=Rhodobacter capsulatus (strain ATCC BAA-309 / NBRC 16581 / SB1003) GN=hslO PE=3 SV=1	D5AL96	hslO	0.321486	0.140299			30.8155	31.0818	30.8079	31.1206	31.172	31.0139		12	11	11	11	9	13	12	11	11	11	9	13
>tr|D5ATG9|D5ATG9_RHOCB Methylcrotonoyl-CoA carboxylase, alpha subunit OS=Rhodobacter capsulatus (strain ATCC BAA-309 / NBRC 16581 / SB1003) GN=mccA PE=4 SV=1	D5ATG9	mccA	0.322	-0.363542			27.2495	26.121	27.0611	26.9878	26.5879	26.6991		5	2	8	7	5	3	5	2	8	7	5	3
>tr|D5APW9|D5APW9_RHOCB Glycosyl transferase, family 25 OS=Rhodobacter capsulatus (strain ATCC BAA-309 / NBRC 16581 / SB1003) GN=RCAP_rcc02961 PE=4 SV=1	D5APW9	RCAP_rcc02961	0.322859	-0.328136			27.3092	26.53	26.4017	26.2511	26.6899	26.6353		3	2	3	4	3	2	3	2	3	4	3	2
>tr|D5AUJ9|D5AUJ9_RHOCB Polyamine ABC transporter, ATP-binding protein PotG-1 OS=Rhodobacter capsulatus (strain ATCC BAA-309 / NBRC 16581 / SB1003) GN=potG1 PE=3 SV=1	D5AUJ9	potG1	0.323444	-0.152892			31.4132	31.3804	31.3539	30.9613	31.2051	31.1718		12	10	9	9	11	14	12	10	9	9	11	14
>tr|D5AQN7|D5AQN7_RHOCB Succinyl-CoA:3-ketoacid-CoA transferase, subunit B OS=Rhodobacter capsulatus (strain ATCC BAA-309 / NBRC 16581 / SB1003) GN=scoB PE=4 SV=1	D5AQN7	scoB	0.325422	-0.166094			31.351	31.2828	31.5015	31.3978	31.28	30.9535		5	7	5	5	6	7	5	7	5	5	6	7
>tr|D5AT27|D5AT27_RHOCB Putrescine-binding periplasmic protein OS=Rhodobacter capsulatus (strain ATCC BAA-309 / NBRC 16581 / SB1003) GN=potD2 PE=3 SV=1	D5AT27	potD2	0.32581	-0.180356			28.264	28.2797	28.4059	28.3769	28.4008	27.873		5	3	5	4	5	5	5	3	5	4	5	5
>tr|D5ARM0|D5ARM0_RHOCB Zinc ABC transporter, periplasmic zinc-binding protein ZnuA OS=Rhodobacter capsulatus (strain ATCC BAA-309 / NBRC 16581 / SB1003) GN=znuA PE=4 SV=1	D5ARM0	znuA	0.326219	0.513815			29.783	30.4208	30.0402	30.2801	28.8474	29.5112		8	7	7	6	4	9	8	7	7	6	4	9
>sp|O68040|ACSA_RHOCB Acetyl-coenzyme A synthetase OS=Rhodobacter capsulatus (strain ATCC BAA-309 / NBRC 16581 / SB1003) GN=acsA PE=3 SV=1	O68040	acsA	0.327347	0.280734			29.1404	29.3997	29.2119	29.6248	28.7518	28.9218		29	25	28	27	25	29	1	1	1	1	1	1
>tr|D5ARP3|D5ARP3_RHOCB UspA domain protein OS=Rhodobacter capsulatus (strain ATCC BAA-309 / NBRC 16581 / SB1003) GN=RCAP_rcc01156 PE=3 SV=1	D5ARP3	RCAP_rcc01156	0.328145	-0.501639			31.555	30.8051	30.3472	29.9679	31.1659	30.7902		11	11	7	7	7	11	11	11	7	7	7	11
>tr|D5AQK8|D5AQK8_RHOCB N utilization substance protein B homolog OS=Rhodobacter capsulatus (strain ATCC BAA-309 / NBRC 16581 / SB1003) GN=nusB PE=3 SV=1	D5AQK8	nusB	0.328668	-0.128874			30.2421	30.3517	30.3228	30.1065	30.2452	29.9653		8	7	4	8	6	8	8	7	4	8	6	8
>tr|D5ATF6|D5ATF6_RHOCB Glutamine--fructose-6-phosphate aminotransferase [isomerizing] OS=Rhodobacter capsulatus (strain ATCC BAA-309 / NBRC 16581 / SB1003) GN=glmS PE=3 SV=1	D5ATF6	glmS	0.329052	-0.0943654			31.2251	31.0526	31.02	31.0243	31.0108	30.8958		17	17	18	15	14	18	17	17	18	15	14	18
>tr|D5AMI3|D5AMI3_RHOCB Pyridine nucleotide-disulfide oxidoreductase family protein OS=Rhodobacter capsulatus (strain ATCC BAA-309 / NBRC 16581 / SB1003) GN=RCAP_rcc02529 PE=4 SV=1	D5AMI3	RCAP_rcc02529	0.329067	0.336813			29.3946	29.5939	29.241	29.4669	28.5278	29.1131		11	10	8	10	8	8	11	10	8	10	8	8
>tr|D5AKN7|D5AKN7_RHOCB Arabinose 5-phosphate isomerase OS=Rhodobacter capsulatus (strain ATCC BAA-309 / NBRC 16581 / SB1003) GN=kdsD PE=3 SV=1	D5AKN7	kdsD	0.33108	0.122287			28.8227	28.8967	28.9483	28.9959	28.601	28.8462		6	7	4	4	6	6	6	7	4	4	6	6
>tr|D5APK5|D5APK5_RHOCB Uncharacterized protein OS=Rhodobacter capsulatus (strain ATCC BAA-309 / NBRC 16581 / SB1003) GN=RCAP_rcc00812 PE=4 SV=1	D5APK5	RCAP_rcc00812	0.333009	-0.193178			27.0533	26.7627	26.863	26.7933	26.6249	26.4057		4	2	3	2	2	2	4	2	3	2	2	2
>tr|D5AMZ4|D5AMZ4_RHOCB Fatty acid oxidation complex, beta subunit OS=Rhodobacter capsulatus (strain ATCC BAA-309 / NBRC 16581 / SB1003) GN=fadA PE=3 SV=1	D5AMZ4	fadA	0.334512	-0.113784			27.7612	27.5955	27.7857	27.7834	27.9998	27.8264		6	5	4	4	7	6	6	5	4	4	7	6
>tr|D5AUG2|D5AUG2_RHOCB Branched-chain amino acid ABC transporter, permease protein LivH-1 OS=Rhodobacter capsulatus (strain ATCC BAA-309 / NBRC 16581 / SB1003) GN=livH1 PE=3 SV=1	D5AUG2	livH1	0.334742	0.238239			28.228	28.1991	28.4047	28.3309	27.8059	28.6234		3	3	3	3	4	2	3	3	3	3	4	2
>tr|D5AM92|D5AM92_RHOCB Dihydroorotase OS=Rhodobacter capsulatus (strain ATCC BAA-309 / NBRC 16581 / SB1003) GN=pyrC1 PE=3 SV=1	D5AM92	pyrC1	0.334793	0.131648			30.2909	30.3196	30.3542	30.6358	30.2006	30.2852		14	9	11	9	9	14	14	9	11	9	9	14
>tr|D5ATK9|D5ATK9_RHOCB S-adenosylmethionine:tRNA ribosyltransferase-isomerase OS=Rhodobacter capsulatus (strain ATCC BAA-309 / NBRC 16581 / SB1003) GN=queA PE=3 SV=1	D5ATK9	queA	0.334892	0.366491			29.6389	29.6753	29.68	29.9468	28.7275	29.5238		8	9	10	8	6	12	8	9	10	8	6	12
>tr|D5AMI7|D5AMI7_RHOCB Light-harvesting protein B-800/850, gamma chain OS=Rhodobacter capsulatus (strain ATCC BAA-309 / NBRC 16581 / SB1003) GN=pucDE PE=4 SV=1	D5AMI7	pucDE	0.334969	-0.371708			35.0767	34.8311	34.7801	34.3026	35.5604	35.1684		16	15	16	17	18	19	16	15	16	17	18	19
>tr|D5AQS0|D5AQS0_RHOCB Uncharacterized protein OS=Rhodobacter capsulatus (strain ATCC BAA-309 / NBRC 16581 / SB1003) GN=RCAP_rcc00963 PE=4 SV=1	D5AQS0	RCAP_rcc00963	0.335158	-0.279404			28.5787	28.8738	29.1013	28.6749	28.8903	28.1833		6	5	8	5	6	9	6	5	8	5	6	9
>tr|D5ALD8|D5ALD8_RHOCB Tetraacyldisaccharide 4-kinase OS=Rhodobacter capsulatus (strain ATCC BAA-309 / NBRC 16581 / SB1003) GN=lpxK PE=3 SV=1	D5ALD8	lpxK	0.33585	-0.192335			27.7345	27.7709	27.7761	27.3347	27.4809	27.3089		8	3	7	5	6	9	8	3	7	5	6	9
>tr|D5ATT1|D5ATT1_RHOCB Uridylate kinase OS=Rhodobacter capsulatus (strain ATCC BAA-309 / NBRC 16581 / SB1003) GN=pyrH PE=3 SV=1	D5ATT1	pyrH	0.336126	0.124023			32.1851	32.4612	32.5536	32.536	32.3068	32.4203		12	14	12	12	12	12	12	14	12	12	12	12
>tr|D5AUH8|D5AUH8_RHOCB UDP-3-O-acylglucosamine N-acyltransferase OS=Rhodobacter capsulatus (strain ATCC BAA-309 / NBRC 16581 / SB1003) GN=lpxD PE=3 SV=1	D5AUH8	lpxD	0.336632	0.207646			31.7103	32.285	31.6711	31.8275	31.7606	31.6525		14	14	13	14	16	16	14	14	13	14	16	16
>tr|D5ARK9|D5ARK9_RHOCB 3-phosphoshikimate 1-carboxyvinyltransferase OS=Rhodobacter capsulatus (strain ATCC BAA-309 / NBRC 16581 / SB1003) GN=aroA PE=3 SV=1	D5ARK9	aroA	0.337033	-0.129731			31.4263	31.0609	31.3567	31.1585	31.0838	31.2582		12	14	13	12	13	19	12	14	13	12	13	19
>tr|D5AL66|D5AL66_RHOCB Uncharacterized protein OS=Rhodobacter capsulatus (strain ATCC BAA-309 / NBRC 16581 / SB1003) GN=RCAP_rcc00157 PE=4 SV=1	D5AL66	RCAP_rcc00157	0.337605	-0.218692			30.742	30.2218	30.8942	30.8646	30.6291	30.5228		8	9	10	11	9	8	8	9	10	11	9	8
>tr|D5AUN3|D5AUN3_RHOCB Type I restriction-modification system RcaSBIV, R subunit OS=Rhodobacter capsulatus (strain ATCC BAA-309 / NBRC 16581 / SB1003) GN=hsdR3 PE=4 SV=1	D5AUN3	hsdR3	0.339354	-0.230002			27.5393	26.8489	27.5508	27.4919	27.307	27.3662		8	4	4	7	4	8	8	4	4	7	4	8
>tr|D5AMV0|D5AMV0_RHOCB Transcriptional regulator, MerR family OS=Rhodobacter capsulatus (strain ATCC BAA-309 / NBRC 16581 / SB1003) GN=RCAP_rcc00474 PE=4 SV=1	D5AMV0	RCAP_rcc00474	0.340726	0.2265			26.9707	27.6063	27.4298	27.5772	27.6868	27.5833		2	4	4	4	2	4	2	4	4	4	2	4
>tr|D5AP61|D5AP61_RHOCB Phosphoenolpyruvate carboxykinase (ATP) OS=Rhodobacter capsulatus (strain ATCC BAA-309 / NBRC 16581 / SB1003) GN=pckA PE=3 SV=1	D5AP61	pckA	0.34169	-0.116617			33.6228	33.3472	33.3811	33.2636	33.2647	33.308		29	22	25	23	23	31	29	22	25	23	23	31
>tr|D5ATS3|D5ATS3_RHOCB Guanosine-5-triphosphate,3-diphosphate pyrophosphatase OS=Rhodobacter capsulatus (strain ATCC BAA-309 / NBRC 16581 / SB1003) GN=gppA PE=4 SV=1	D5ATS3	gppA	0.341924	0.279703			27.0322	26.9381	27.0853	27.6362	27.3187	27.701		4	4	4	4	3	8	4	4	4	4	3	8
>tr|D5AQ07|D5AQ07_RHOCB DNA repair protein RecN OS=Rhodobacter capsulatus (strain ATCC BAA-309 / NBRC 16581 / SB1003) GN=recN PE=3 SV=1	D5AQ07	recN	0.343002	-0.151973			29.4031	29.5104	29.4482	29.0453	29.3421	29.1818		10	13	14	12	10	9	10	13	14	12	10	9
>tr|D5ALF5|D5ALF5_RHOCB Membrane-bound lytic murein transglycosylase B OS=Rhodobacter capsulatus (strain ATCC BAA-309 / NBRC 16581 / SB1003) GN=mltB PE=4 SV=1	D5ALF5	mltB	0.343009	-0.190967			31.3835	31.4329	31.6702	31.1	31.6654	31.6133		16	11	14	14	12	12	16	11	14	14	12	12
>tr|D5AL65|D5AL65_RHOCB Sodium/amino acid symporter OS=Rhodobacter capsulatus (strain ATCC BAA-309 / NBRC 16581 / SB1003) GN=alsT PE=3 SV=1	D5AL65	alsT	0.343173	-0.732231			28.3733	26.4014	28.3804	27.5333	28.1211	28.7435		3	3	3	2	3	3	3	3	3	2	3	3
>tr|D5ATM1|D5ATM1_RHOCB Methylmalonate-semialdehyde dehydrogenase (Acylating) OS=Rhodobacter capsulatus (strain ATCC BAA-309 / NBRC 16581 / SB1003) GN=mmsA PE=4 SV=1	D5ATM1	mmsA	0.345119	-0.142271			30.6615	30.6885	30.9424	30.8819	30.9662	30.5728		16	15	16	17	14	15	16	15	16	17	14	15
>tr|D5AQZ4|D5AQZ4_RHOCB Membrane protein, putative OS=Rhodobacter capsulatus (strain ATCC BAA-309 / NBRC 16581 / SB1003) GN=RCAP_rcc01040 PE=4 SV=1	D5AQZ4	RCAP_rcc01040	0.345299	0.236352			29.7164	29.8242	29.8875	30.5041	29.9864	29.971		4	6	5	5	4	6	4	6	5	5	4	6
>tr|D5ARE8|D5ARE8_RHOCB NifU domain protein OS=Rhodobacter capsulatus (strain ATCC BAA-309 / NBRC 16581 / SB1003) GN=RCAP_rcc03229 PE=4 SV=1	D5ARE8	RCAP_rcc03229	0.3456	0.142949			31.154	31.5551	31.3949	31.5256	31.6153	31.5124		6	7	6	7	5	7	6	7	6	7	5	7
>tr|D5ALG7|D5ALG7_RHOCB Lipoprotein, putative OS=Rhodobacter capsulatus (strain ATCC BAA-309 / NBRC 16581 / SB1003) GN=RCAP_rcc00258 PE=4 SV=1	D5ALG7	RCAP_rcc00258	0.345723	0.254484			31.1502	31.3688	30.4882	31.0587	30.9247	30.8991		4	5	4	4	2	5	4	5	4	4	2	5
>sp|D5ANZ2|UCRI_RHOCB Ubiquinol-cytochrome c reductase iron-sulfur subunit OS=Rhodobacter capsulatus (strain ATCC BAA-309 / NBRC 16581 / SB1003) GN=petA PE=3 SV=1	D5ANZ2	petA	0.346853	0.185528			33.1661	33.3763	33.0232	33.4464	32.9943	32.9174		5	6	5	6	6	6	5	6	5	6	6	6
>tr|D5ALP9|D5ALP9_RHOCB Peptidoglycan synthetase FtsI OS=Rhodobacter capsulatus (strain ATCC BAA-309 / NBRC 16581 / SB1003) GN=ftsI PE=4 SV=1	D5ALP9	ftsI	0.347253	0.335387			29.108	29.3622	29.6618	29.5444	28.5855	29.4548		10	7	12	8	8	11	10	7	12	8	8	11
>sp|P37171|HPRT_RHOCB Hypoxanthine-guanine phosphoribosyltransferase OS=Rhodobacter capsulatus (strain ATCC BAA-309 / NBRC 16581 / SB1003) GN=hpt PE=3 SV=1	P37171	hpt	0.347278	-0.186115			28.2978	27.9528	28.2594	28.4486	28.3047	27.9021		2	3	3	4	2	6	2	3	3	4	2	6
>tr|D5ARL8|D5ARL8_RHOCB HTH-type transcriptional regulator OS=Rhodobacter capsulatus (strain ATCC BAA-309 / NBRC 16581 / SB1003) GN=RCAP_rcc01131 PE=3 SV=1	D5ARL8	RCAP_rcc01131	0.347826	-0.207097			29.228	29.0463	29.163	29.3001	29.2113	28.6346		5	3	5	5	6	6	5	3	5	5	6	6
>tr|D5ASB7|D5ASB7_RHOCB Thymidylate kinase OS=Rhodobacter capsulatus (strain ATCC BAA-309 / NBRC 16581 / SB1003) GN=tmk PE=3 SV=1	D5ASB7	tmk	0.348488	0.299274			28.0881	27.9677	27.3253	27.6881	27.2417	27.8971		5	5	3	5	2	3	5	5	3	5	2	3
>tr|D5ALI0|D5ALI0_RHOCB Bifunctional purine biosynthesis protein PurH OS=Rhodobacter capsulatus (strain ATCC BAA-309 / NBRC 16581 / SB1003) GN=purH PE=3 SV=1	D5ALI0	purH	0.350555	-0.103903			33.6453	33.6838	33.5483	33.5402	33.7953	33.4532		26	25	20	24	21	27	26	25	20	24	21	27
>tr|D5AP86|D5AP86_RHOCB Photosynthetic reaction center, L subunit OS=Rhodobacter capsulatus (strain ATCC BAA-309 / NBRC 16581 / SB1003) GN=pufL PE=3 SV=1	D5AP86	pufL	0.353016	-0.268457			31.8038	31.3823	31.4908	31.3368	32.1242	31.8943		5	4	4	3	5	6	5	4	4	3	5	6
>tr|D5AUH0|D5AUH0_RHOCB Lipoyl synthase OS=Rhodobacter capsulatus (strain ATCC BAA-309 / NBRC 16581 / SB1003) GN=lipA PE=3 SV=1	D5AUH0	lipA	0.353784	0.221215			29.7682	30.2671	30.0388	30.4728	30.1232	29.8541		8	8	11	9	9	13	8	8	11	9	9	13
>tr|D5ASJ9|D5ASJ9_RHOCB Iron siderophore/cobalamin ABC transporter, periplasmic iron siderophore/cobalamin-binding protein OS=Rhodobacter capsulatus (strain ATCC BAA-309 / NBRC 16581 / SB1003) GN=RCAP_rcc01342 PE=4 SV=1	D5ASJ9	RCAP_rcc01342	0.353861	-0.139753			30.2018	29.999	30.012	30.0394	30.4296	30.1856		7	6	5	7	7	9	7	6	5	7	7	9
>tr|D5AQP6|D5AQP6_RHOCB Glycine cleavage T protein-2 OS=Rhodobacter capsulatus (strain ATCC BAA-309 / NBRC 16581 / SB1003) GN=gcvT2 PE=3 SV=1	D5AQP6	gcvT2	0.353877	0.138945			29.7558	29.6329	29.7583	29.8667	29.4351	29.8664		5	7	4	6	6	6	5	7	4	6	6	6
>tr|D5AQ00|D5AQ00_RHOCB UDP-N-acetylenolpyruvoylglucosamine reductase OS=Rhodobacter capsulatus (strain ATCC BAA-309 / NBRC 16581 / SB1003) GN=murB PE=3 SV=1	D5AQ00	murB	0.354148	0.215375			28.0025	28.1604	27.7686	28.4311	27.9392	27.7648		6	5	3	4	4	5	6	5	3	4	4	5
>tr|D5ALX7|D5ALX7_RHOCB Aldehyde dehydrogenase family protein OS=Rhodobacter capsulatus (strain ATCC BAA-309 / NBRC 16581 / SB1003) GN=RCAP_rcc00282 PE=4 SV=1	D5ALX7	RCAP_rcc00282	0.354282	0.345537			30.6808	31.5315	31.1899	31.4748	30.7389	30.6399		13	12	11	11	11	13	13	12	11	11	11	13
>tr|D5AS81|D5AS81_RHOCB Uncharacterized protein OS=Rhodobacter capsulatus (strain ATCC BAA-309 / NBRC 16581 / SB1003) GN=RCAP_rcc03379 PE=4 SV=1	D5AS81	RCAP_rcc03379	0.354384	-0.242813			30.1777	30.2419	30.6974	30.4364	30.3716	29.84		3	3	3	3	3	3	3	3	3	3	3	3
>tr|D5ALV3|D5ALV3_RHOCB Cephalosporin hydroxylase family protein OS=Rhodobacter capsulatus (strain ATCC BAA-309 / NBRC 16581 / SB1003) GN=RCAP_rcc02434 PE=4 SV=1	D5ALV3	RCAP_rcc02434	0.354643	-0.0758533			29.9654	29.9671	29.8891	29.8107	29.8878	29.7369		13	10	11	12	12	12	13	10	11	12	12	12
>tr|D5AT53|D5AT53_RHOCB Serine/threonine-protein kinase OS=Rhodobacter capsulatus (strain ATCC BAA-309 / NBRC 16581 / SB1003) GN=RCAP_rcc01415 PE=4 SV=1	D5AT53	RCAP_rcc01415	0.35617	0.219294			28.7056	29.0634	28.7974	29.3818	29.005	28.7207		4	6	4	4	6	6	4	6	4	4	6	6
>tr|D5AUR8|D5AUR8_RHOCB Uncharacterized protein OS=Rhodobacter capsulatus (strain ATCC BAA-309 / NBRC 16581 / SB1003) GN=RCAP_rcc01963 PE=4 SV=1	D5AUR8	RCAP_rcc01963	0.35638	-0.399925			27.7348	27.8533	28.2837	27.6172	27.4955	26.8437		2	2	2	2	2	3	2	2	2	2	2	3
>sp|Q52673|YQGF_RHOCB Putative pre-16S rRNA nuclease OS=Rhodobacter capsulatus (strain ATCC BAA-309 / NBRC 16581 / SB1003) GN=yqgF PE=3 SV=2	Q52673	yqgF	0.356397	0.196339			29.2094	29.2984	29.059	29.0642	28.6262	29.1211		5	5	5	6	6	7	5	5	5	6	6	7
>tr|D5APW7|D5APW7_RHOCB Polyamine ABC transporter, periplasmic polyamine-binding protein-5 OS=Rhodobacter capsulatus (strain ATCC BAA-309 / NBRC 16581 / SB1003) GN=potD5 PE=4 SV=1	D5APW7	potD5	0.357439	-0.111835			34.8155	34.7746	34.6713	34.7672	34.9779	34.5875		18	16	18	17	17	18	18	16	18	17	17	18
>tr|D5AN41|D5AN41_RHOCB Acetyl-CoA carboxylase, biotin carboxyl carrier protein OS=Rhodobacter capsulatus (strain ATCC BAA-309 / NBRC 16581 / SB1003) GN=accB PE=4 SV=1	D5AN41	accB	0.357972	0.171699			31.5054	31.2781	31.0021	31.3587	31.0937	31.4793		5	3	4	3	3	5	5	3	4	3	3	5
>tr|D5AN14|D5AN14_RHOCB Methylmalonyl-CoA epimerase OS=Rhodobacter capsulatus (strain ATCC BAA-309 / NBRC 16581 / SB1003) GN=RCAP_rcc00538 PE=4 SV=1	D5AN14	RCAP_rcc00538	0.359535	-0.970132			31.1435	29.4193	30.3066	28.148	30.2527	31.2252		4	4	5	3	5	6	4	4	5	3	5	6
>tr|D5ALS7|D5ALS7_RHOCB Glucose-6-phosphate 1-dehydrogenase OS=Rhodobacter capsulatus (strain ATCC BAA-309 / NBRC 16581 / SB1003) GN=zwf PE=3 SV=1	D5ALS7	zwf	0.359929	0.122676			30.5049	30.7662	30.546	30.6384	30.3829	30.3972		13	11	12	12	10	17	13	11	12	12	10	17
>tr|D5ATN3|D5ATN3_RHOCB Dihydroorotase OS=Rhodobacter capsulatus (strain ATCC BAA-309 / NBRC 16581 / SB1003) GN=pyrC2 PE=3 SV=1	D5ATN3	pyrC2	0.360139	0.381458			30.6624	31.0462	30.5716	30.98	29.8586	30.2108		11	11	11	11	9	14	11	11	11	11	9	14
>tr|D5AUI6|D5AUI6_RHOCB Uncharacterized protein OS=Rhodobacter capsulatus (strain ATCC BAA-309 / NBRC 16581 / SB1003) GN=RCAP_rcc01880 PE=4 SV=1	D5AUI6	RCAP_rcc01880	0.361152	0.357385			28.843	28.3188	28.2391	28.6981	27.8629	29.0003		3	5	3	4	4	5	3	5	3	4	4	5
>tr|D5AVJ4|D5AVJ4_RHOCB Copper ABC transporter, ATP-binding protein NosF OS=Rhodobacter capsulatus (strain ATCC BAA-309 / NBRC 16581 / SB1003) GN=nosF PE=4 SV=1	D5AVJ4	nosF	0.361833	-0.488386			27.2897	26.457	28.1293	27.672	27.8507	27.6755		4	2	3	3	2	4	4	2	3	3	2	4
>tr|D5AM57|D5AM57_RHOCB 50S ribosomal protein L19 OS=Rhodobacter capsulatus (strain ATCC BAA-309 / NBRC 16581 / SB1003) GN=rplS PE=3 SV=1	D5AM57	rplS	0.362215	-0.299872			33.2	32.7879	33.0363	32.5047	33.3861	33.4302		10	11	9	12	7	12	10	11	9	12	7	12
>tr|D5AM56|D5AM56_RHOCB 50S ribosomal protein L31 OS=Rhodobacter capsulatus (strain ATCC BAA-309 / NBRC 16581 / SB1003) GN=rpmE PE=3 SV=1	D5AM56	rpmE	0.363649	0.289775			32.2144	31.8596	31.6292	31.979	31.6683	32.5427		4	4	4	4	4	6	4	4	4	4	4	6
>tr|D5ATP0|D5ATP0_RHOCB Uncharacterized protein OS=Rhodobacter capsulatus (strain ATCC BAA-309 / NBRC 16581 / SB1003) GN=RCAP_rcc01584 PE=4 SV=1	D5ATP0	RCAP_rcc01584	0.364688	-0.281945			28.3984	28.4675	28.5915	28.6944	29.1163	28.0985		5	3	6	5	2	5	5	3	6	5	2	5
>tr|D5APZ0|D5APZ0_RHOCB Prephenate dehydrogenase OS=Rhodobacter capsulatus (strain ATCC BAA-309 / NBRC 16581 / SB1003) GN=tyrA PE=4 SV=1	D5APZ0	tyrA	0.364927	-0.153985			29.7843	29.5162	29.4082	29.5185	29.9002	29.5961		9	5	8	6	8	9	9	5	8	6	8	9
>tr|D5ALX9|D5ALX9_RHOCB Polyribonucleotide nucleotidyltransferase OS=Rhodobacter capsulatus (strain ATCC BAA-309 / NBRC 16581 / SB1003) GN=pnp PE=3 SV=1	D5ALX9	pnp	0.367423	-0.100026			35.1749	34.9464	35.2706	35.1324	35.2059	35.2724		45	42	40	42	42	48	45	42	40	42	42	48
>tr|D5ATK5|D5ATK5_RHOCB Uncharacterized protein OS=Rhodobacter capsulatus (strain ATCC BAA-309 / NBRC 16581 / SB1003) GN=RCAP_rcc01549 PE=4 SV=1	D5ATK5	RCAP_rcc01549	0.36915	0.257225			33.1424	33.134	33.1412	33.2528	32.3965	33.065		10	10	8	10	6	10	10	10	8	10	6	10
>tr|D5ASG3|D5ASG3_RHOCB CRISPR-associated protein, Csd1 family OS=Rhodobacter capsulatus (strain ATCC BAA-309 / NBRC 16581 / SB1003) GN=RCAP_rcc01302 PE=4 SV=1	D5ASG3	RCAP_rcc01302	0.369401	0.109741			28.3576	28.3991	28.4999	28.5572	28.1712	28.4017		7	5	5	4	4	7	7	5	5	4	4	7
>tr|D5ATT8|D5ATT8_RHOCB Outer membrane protein assembly factor BamA OS=Rhodobacter capsulatus (strain ATCC BAA-309 / NBRC 16581 / SB1003) GN=yaeT PE=3 SV=1	D5ATT8	yaeT	0.370486	-0.0954183			34.1869	34.2683	34.4123	34.3163	34.3779	34.1061		33	33	32	29	33	37	33	33	32	29	33	37
>tr|D5AU29|D5AU29_RHOCB Cytochrome-c peroxidase OS=Rhodobacter capsulatus (strain ATCC BAA-309 / NBRC 16581 / SB1003) GN=ccpA PE=4 SV=1	D5AU29	ccpA	0.371345	-0.423751			31.3714	30.78	30.9306	30.7342	32.046	31.5626		5	6	5	5	6	10	5	6	5	5	6	10
>tr|D5AN49|D5AN49_RHOCB ATP-dependent Clp protease proteolytic subunit OS=Rhodobacter capsulatus (strain ATCC BAA-309 / NBRC 16581 / SB1003) GN=clpP PE=3 SV=1	D5AN49	clpP	0.371552	-0.559626			32.9804	31.3422	32.6141	31.8186	32.3469	33.1017		7	5	5	6	5	8	7	5	5	6	5	8
>tr|D5ATS0|D5ATS0_RHOCB Methionine synthase, B subunit-2 OS=Rhodobacter capsulatus (strain ATCC BAA-309 / NBRC 16581 / SB1003) GN=metH4 PE=4 SV=1	D5ATS0	metH4	0.371555	-0.104555			31.2521	31.042	30.9338	30.9059	31.0142	30.9385		9	8	9	8	9	10	9	8	9	8	9	10
>tr|D5ANA9|D5ANA9_RHOCB 3-hydroxydecanoyl-[acyl-carrier-protein] dehydratase OS=Rhodobacter capsulatus (strain ATCC BAA-309 / NBRC 16581 / SB1003) GN=fabA PE=3 SV=1	D5ANA9	fabA	0.372194	0.340246			32.1656	31.9884	31.9755	32.2957	31.1148	31.9926		6	6	5	6	6	6	6	6	5	6	6	6
>tr|D5APX0|D5APX0_RHOCB Rhamnan synthesis protein F family OS=Rhodobacter capsulatus (strain ATCC BAA-309 / NBRC 16581 / SB1003) GN=RCAP_rcc02962 PE=4 SV=1	D5APX0	RCAP_rcc02962	0.372355	-0.19323			28.0528	27.6818	27.8597	27.8212	27.5579	27.3877		8	6	6	4	6	5	8	6	6	4	6	5
>tr|D5AQ78|D5AQ78_RHOCB Uncharacterized protein OS=Rhodobacter capsulatus (strain ATCC BAA-309 / NBRC 16581 / SB1003) GN=RCAP_rcc00900 PE=4 SV=1	D5AQ78	RCAP_rcc00900	0.37444	0.463877			28.7786	29.0954	28.9277	29.2239	27.6681	28.4468		3	3	5	4	2	5	3	3	5	4	2	5
>tr|D5AKY8|D5AKY8_RHOCB Oxidoreductase, aldo/keto reductase family OS=Rhodobacter capsulatus (strain ATCC BAA-309 / NBRC 16581 / SB1003) GN=RCAP_rcc02248 PE=4 SV=1	D5AKY8	RCAP_rcc02248	0.376597	0.37531			26.9958	27.2955	27.7669	28.3416	27.4724	27.724		2	4	4	3	4	3	2	4	4	3	4	3
>tr|D5ALV7|D5ALV7_RHOCB AMP-dependent synthetase and ligase family protein OS=Rhodobacter capsulatus (strain ATCC BAA-309 / NBRC 16581 / SB1003) GN=RCAP_rcc02438 PE=4 SV=1	D5ALV7	RCAP_rcc02438	0.378238	-0.258057			27.4613	27.1961	27.4379	27.761	27.855	27.023		8	5	5	8	5	6	8	5	5	8	5	6
>tr|D5ALU7|D5ALU7_RHOCB TrkA domain transport protein OS=Rhodobacter capsulatus (strain ATCC BAA-309 / NBRC 16581 / SB1003) GN=RCAP_rcc02428 PE=3 SV=1	D5ALU7	RCAP_rcc02428	0.37845	0.363982			28.6079	28.237	27.6063	28.7507	27.7771	28.0956		5	4	3	3	4	3	5	4	3	3	4	3
>tr|D5AR86|D5AR86_RHOCB Uncharacterized protein OS=Rhodobacter capsulatus (strain ATCC BAA-309 / NBRC 16581 / SB1003) GN=RCAP_rcc03167 PE=4 SV=1	D5AR86	RCAP_rcc03167	0.37925	0.199453			29.4767	29.5249	29.5114	29.6139	28.9265	29.3742		7	3	6	5	4	7	7	3	6	5	4	7
>tr|D5ALX3|D5ALX3_RHOCB tRNA pseudouridine synthase B OS=Rhodobacter capsulatus (strain ATCC BAA-309 / NBRC 16581 / SB1003) GN=truB PE=3 SV=1	D5ALX3	truB	0.379589	-0.208455			28.9933	28.7252	28.8188	28.4766	29.1421	29.1269		6	5	5	3	6	7	6	5	5	3	6	7
>tr|D5APB1|D5APB1_RHOCB Malate dehydrogenase OS=Rhodobacter capsulatus (strain ATCC BAA-309 / NBRC 16581 / SB1003) GN=mdh PE=3 SV=1	D5APB1	mdh	0.380912	-0.173306			35.1348	34.8118	34.6307	34.8636	35.1546	34.7247		17	15	14	14	15	15	17	15	14	14	15	15
>tr|D5ALR1|D5ALR1_RHOCB Exodeoxyribonuclease 7 large subunit OS=Rhodobacter capsulatus (strain ATCC BAA-309 / NBRC 16581 / SB1003) GN=xseA PE=3 SV=1	D5ALR1	xseA	0.383305	-0.269815			27.1202	27.4943	27.6818	27.3022	28.0245	27.2206		5	5	4	5	3	7	5	5	4	5	3	7
>tr|D5AQ89|D5AQ89_RHOCB Propionyl-CoA carboxylase, alpha subunit OS=Rhodobacter capsulatus (strain ATCC BAA-309 / NBRC 16581 / SB1003) GN=pccA PE=4 SV=1	D5AQ89	pccA	0.384504	-0.229403			33.7048	33.5672	33.7025	33.4561	33.2688	32.9646		34	31	33	30	31	32	34	31	33	30	31	32
>tr|D5APU7|D5APU7_RHOCB Uncharacterized protein OS=Rhodobacter capsulatus (strain ATCC BAA-309 / NBRC 16581 / SB1003) GN=RCAP_rcc02939 PE=4 SV=1	D5APU7	RCAP_rcc02939	0.384838	-0.200602			30.5271	30.6993	30.8661	30.7983	31.0804	30.3743		13	13	15	15	12	17	13	13	15	15	12	17
>tr|D5AV06|D5AV06_RHOCB Precorrin-3B C17-methyltransferase OS=Rhodobacter capsulatus (strain ATCC BAA-309 / NBRC 16581 / SB1003) GN=cobJ PE=4 SV=1	D5AV06	cobJ	0.38497	0.116854			28.1216	28.3772	28.198	28.1034	27.928	28.1175		5	5	7	6	4	6	5	5	7	6	4	6
>tr|D5AVS1|D5AVS1_RHOCB Sugar isomerase domain protein OS=Rhodobacter capsulatus (strain ATCC BAA-309 / NBRC 16581 / SB1003) GN=RCAP_rcp00153 PE=4 SV=1	D5AVS1	RCAP_rcp00153	0.385141	-0.223008			34.4162	34.2657	34.4782	34.2198	33.9925	33.7324		18	16	18	18	16	17	18	16	18	18	16	17
>tr|D5AQF9|D5AQF9_RHOCB TRAP dicarboxylate transporter, DctP-3 subunit OS=Rhodobacter capsulatus (strain ATCC BAA-309 / NBRC 16581 / SB1003) GN=dctP3 PE=4 SV=1	D5AQF9	dctP3	0.387036	0.162023			36.086	36.3832	36.4178	36.7003	36.3444	36.2509		18	19	15	17	17	19	18	19	15	17	17	19
>tr|D5AMS0|D5AMS0_RHOCB Cytidine deaminase OS=Rhodobacter capsulatus (strain ATCC BAA-309 / NBRC 16581 / SB1003) GN=cdd PE=3 SV=1	D5AMS0	cdd	0.391761	-0.0846697			28.7063	28.5853	28.6381	28.7699	28.7596	28.4947		4	3	3	4	2	4	4	3	3	4	2	4
>tr|D5APE8|D5APE8_RHOCB Thiamine pyrophosphokinase OS=Rhodobacter capsulatus (strain ATCC BAA-309 / NBRC 16581 / SB1003) GN=thiN PE=4 SV=1	D5APE8	thiN	0.391994	-0.226145			27.697	27.7505	28.0771	28.0631	28.1025	27.3846		3	2	4	3	4	4	3	2	4	3	4	4
>tr|D5APP5|D5APP5_RHOCB Dimethylglycine dehydrogenase OS=Rhodobacter capsulatus (strain ATCC BAA-309 / NBRC 16581 / SB1003) GN=RCAP_rcc02885 PE=3 SV=1	D5APP5	RCAP_rcc02885	0.392744	-0.266184			27.1195	26.6321	26.9389	27.1162	27.6652	27.1767		4	4	4	5	4	5	4	4	4	5	4	5
>tr|D5AUB3|D5AUB3_RHOCB Uncharacterized protein OS=Rhodobacter capsulatus (strain ATCC BAA-309 / NBRC 16581 / SB1003) GN=RCAP_rcc01807 PE=4 SV=1	D5AUB3	RCAP_rcc01807	0.393143	0.220517			31.4075	31.6586	31.1228	31.4496	30.9412	31.0248		4	5	4	5	3	4	4	5	4	5	3	4
>tr|D5API9|D5API9_RHOCB ATP phosphoribosyltransferase regulatory subunit OS=Rhodobacter capsulatus (strain ATCC BAA-309 / NBRC 16581 / SB1003) GN=hisZ PE=4 SV=1	D5API9	hisZ	0.39315	-0.195443			29.728	29.624	30.0786	30.0869	30.2367	29.7462		8	10	8	9	11	11	8	10	8	9	11	11
>tr|D5AVA3|D5AVA3_RHOCB Uncharacterized protein OS=Rhodobacter capsulatus (strain ATCC BAA-309 / NBRC 16581 / SB1003) GN=RCAP_rcc02155 PE=4 SV=1	D5AVA3	RCAP_rcc02155	0.395221	-0.320604			27.7443	26.5536	26.9322	27.0797	27.2992	27.3806		3	2	3	6	5	7	3	2	3	6	5	7
>tr|D5AR88|D5AR88_RHOCB Zinc finger domain protein OS=Rhodobacter capsulatus (strain ATCC BAA-309 / NBRC 16581 / SB1003) GN=RCAP_rcc03169 PE=4 SV=1	D5AR88	RCAP_rcc03169	0.396146	-0.356848			27.2594	27.6572	28.1319	27.481	28.5093	27.6919		3	5	5	5	4	5	3	5	5	5	4	5
>tr|D5ASS0|D5ASS0_RHOCB OmpA/MotB domain protein OS=Rhodobacter capsulatus (strain ATCC BAA-309 / NBRC 16581 / SB1003) GN=RCAP_rcc03437 PE=3 SV=1	D5ASS0	RCAP_rcc03437	0.396533	0.214946			27.1001	27.2298	26.4369	27.0284	27.0435	26.9672		3	3	2	3	2	2	3	3	2	3	2	2
>tr|D5ALC9|D5ALC9_RHOCB Protein translocase subunit SecA OS=Rhodobacter capsulatus (strain ATCC BAA-309 / NBRC 16581 / SB1003) GN=secA PE=3 SV=1	D5ALC9	secA	0.397007	0.0562007			33.0609	33.0847	32.9578	33.1091	32.9594	32.9528		34	35	36	35	33	40	34	35	36	35	33	40
>tr|D5ARF2|D5ARF2_RHOCB Monosacharide ABC transporter, ATP-binding protein OS=Rhodobacter capsulatus (strain ATCC BAA-309 / NBRC 16581 / SB1003) GN=RCAP_rcc03233 PE=4 SV=1	D5ARF2	RCAP_rcc03233	0.397308	-0.261384			28.5179	28.5407	28.7847	28.7293	29.4285	28.6769		6	6	9	8	8	8	6	6	9	8	8	8
>tr|D5APB9|D5APB9_RHOCB Dihydrolipoyl dehydrogenase OS=Rhodobacter capsulatus (strain ATCC BAA-309 / NBRC 16581 / SB1003) GN=lpdA1 PE=4 SV=1	D5APB9	lpdA1	0.39902	-0.108995			31.8596	31.996	32.1675	31.98	32.0449	31.769		15	11	15	15	11	14	15	11	15	15	11	14
>tr|D5ALF8|D5ALF8_RHOCB DNA-binding protein HU-1 OS=Rhodobacter capsulatus (strain ATCC BAA-309 / NBRC 16581 / SB1003) GN=hup1 PE=3 SV=1	D5ALF8	hup1	0.399611	0.168549			32.5717	32.6464	32.6664	32.8527	32.2133	32.458		7	8	7	8	6	8	7	8	7	8	6	8
>tr|D5AVR5|D5AVR5_RHOCB Polyols ABC transporter, periplasmic polyols-binding protein OS=Rhodobacter capsulatus (strain ATCC BAA-309 / NBRC 16581 / SB1003) GN=RCAP_rcp00147 PE=4 SV=1	D5AVR5	RCAP_rcp00147	0.39999	-0.262046			28.3992	28.2375	28.7875	28.8974	28.8877	28.1532		6	4	5	4	4	5	6	4	5	4	4	5
>tr|D5AMD4|D5AMD4_RHOCB DNA polymerase I OS=Rhodobacter capsulatus (strain ATCC BAA-309 / NBRC 16581 / SB1003) GN=polA PE=3 SV=1	D5AMD4	polA	0.400479	-0.0500704			30.6453	30.5731	30.6968	30.6711	30.7631	30.7108		18	14	19	20	17	26	18	14	19	20	17	26
>tr|D5AUB8|D5AUB8_RHOCB Oxidoreductase, DSBA family OS=Rhodobacter capsulatus (strain ATCC BAA-309 / NBRC 16581 / SB1003) GN=RCAP_rcc01812 PE=4 SV=1	D5AUB8	RCAP_rcc01812	0.400836	-0.20885			28.1593	27.9115	27.9012	27.8274	28.5379	28.233		4	4	3	4	4	4	4	4	3	4	4	4
>sp|P26165|BCHF_RHOCB 2-vinyl bacteriochlorophyllide hydratase OS=Rhodobacter capsulatus (strain ATCC BAA-309 / NBRC 16581 / SB1003) GN=bchF PE=4 SV=1	P26165	bchF	0.402356	-0.368596			28.5318	27.9235	29.2862	28.7885	28.2751	28.2754		2	2	2	3	3	3	2	2	2	3	3	3
>tr|D5AMZ1|D5AMZ1_RHOCB Uncharacterized protein OS=Rhodobacter capsulatus (strain ATCC BAA-309 / NBRC 16581 / SB1003) GN=RCAP_rcc00515 PE=4 SV=1	D5AMZ1	RCAP_rcc00515	0.403079	-0.23081			29.1429	29.4911	29.8191	29.3546	29.5693	28.9932		12	7	9	11	9	14	12	7	9	11	9	14
>tr|D5AKP1|D5AKP1_RHOCB Ribosome hibernation promoting factor OS=Rhodobacter capsulatus (strain ATCC BAA-309 / NBRC 16581 / SB1003) GN=hpf PE=3 SV=1	D5AKP1	hpf	0.405263	0.181541			33.8853	34.207	33.806	33.9134	33.5283	33.6439		11	11	11	11	11	12	11	11	11	11	11	12
>tr|D5ALX0|D5ALX0_RHOCB 4-hydroxy-tetrahydrodipicolinate reductase OS=Rhodobacter capsulatus (strain ATCC BAA-309 / NBRC 16581 / SB1003) GN=dapB PE=3 SV=1	D5ALX0	dapB	0.407592	-0.0643959			31.2482	31.1212	31.3556	31.2733	31.3134	31.3297		13	14	13	13	12	15	13	14	13	13	12	15
>tr|D5ANG1|D5ANG1_RHOCB Transcriptional regulator, LysR family OS=Rhodobacter capsulatus (strain ATCC BAA-309 / NBRC 16581 / SB1003) GN=RCAP_rcc00550 PE=4 SV=1	D5ANG1	RCAP_rcc00550	0.408038	-0.138576			31.1224	30.7942	31.341	31.1979	31.053	31.1086		13	12	9	10	11	12	13	12	9	10	11	12
>tr|D5APA9|D5APA9_RHOCB NAD(P) transhydrogenase subunit beta OS=Rhodobacter capsulatus (strain ATCC BAA-309 / NBRC 16581 / SB1003) GN=pntB PE=3 SV=1	D5APA9	pntB	0.409437	-0.258944			30.8869	30.536	30.6462	30.6331	31.4455	31.0328		6	4	6	5	7	5	6	4	6	5	7	5
>tr|D5AP21|D5AP21_RHOCB Peptidase, T1B subfamily, proteasome OS=Rhodobacter capsulatus (strain ATCC BAA-309 / NBRC 16581 / SB1003) GN=RCAP_rcc02797 PE=4 SV=1	D5AP21	RCAP_rcc02797	0.410212	0.411896			28.5446	28.5949	28.8178	29.0138	27.4587	28.4481		5	5	7	4	5	6	5	5	7	4	5	6
>tr|D5AKN8|D5AKN8_RHOCB Uncharacterized protein OS=Rhodobacter capsulatus (strain ATCC BAA-309 / NBRC 16581 / SB1003) GN=RCAP_rcc00115 PE=4 SV=1	D5AKN8	RCAP_rcc00115	0.410364	-0.191214			27.4613	27.3355	27.2512	27.3967	27.3644	26.771		4	2	6	6	5	7	4	2	6	6	5	7
>tr|D5APA5|D5APA5_RHOCB GTP 3,8-cyclase OS=Rhodobacter capsulatus (strain ATCC BAA-309 / NBRC 16581 / SB1003) GN=moaA PE=3 SV=1	D5APA5	moaA	0.411473	-0.261599			27.5982	26.9185	26.9994	26.5798	26.8137	27.1282		2	3	2	2	3	4	2	3	2	2	3	4
>tr|D5AN90|D5AN90_RHOCB UspA domain protein OS=Rhodobacter capsulatus (strain ATCC BAA-309 / NBRC 16581 / SB1003) GN=RCAP_rcc02650 PE=3 SV=1	D5AN90	RCAP_rcc02650	0.411772	-0.148928			28.6552	28.8126	28.6155	28.5624	29.001	28.45		6	5	5	5	4	6	6	5	5	5	4	6
>tr|D5ARA8|D5ARA8_RHOCB Chorismate mutase family protein OS=Rhodobacter capsulatus (strain ATCC BAA-309 / NBRC 16581 / SB1003) GN=RCAP_rcc03189 PE=4 SV=1	D5ARA8	RCAP_rcc03189	0.412143	0.41337			28.7701	29.0327	29.4594	29.8152	28.2607	28.8824		5	4	3	4	3	6	5	4	3	4	3	6
>tr|D5AKQ0|D5AKQ0_RHOCB 3(2),5-bisphosphate nucleotidase OS=Rhodobacter capsulatus (strain ATCC BAA-309 / NBRC 16581 / SB1003) GN=cysQ PE=4 SV=1	D5AKQ0	cysQ	0.413587	-0.0931187			32.1279	32.1295	32.0599	32.1549	32.3082	31.9323		18	15	15	14	16	17	18	15	15	14	16	17
>tr|D5ASP9|D5ASP9_RHOCB Endoribonuclease L-PSP family protein OS=Rhodobacter capsulatus (strain ATCC BAA-309 / NBRC 16581 / SB1003) GN=RCAP_rcc03416 PE=4 SV=1	D5ASP9	RCAP_rcc03416	0.415614	-0.295916			30.9096	31.2561	31.3485	31.221	31.9274	30.8205		7	6	8	7	7	7	7	6	8	7	7	7
>tr|D5ANX1|D5ANX1_RHOCB Acriflavin resistance protein family OS=Rhodobacter capsulatus (strain ATCC BAA-309 / NBRC 16581 / SB1003) GN=RCAP_rcc02747 PE=3 SV=1	D5ANX1	RCAP_rcc02747	0.416543	-0.323001			26.9857	27.2896	27.3248	26.6217	26.7674	26.1976		6	6	6	4	4	2	6	6	6	4	4	2
>tr|D5AL40|D5AL40_RHOCB 50S ribosomal protein L21 OS=Rhodobacter capsulatus (strain ATCC BAA-309 / NBRC 16581 / SB1003) GN=rplU PE=3 SV=1	D5AL40	rplU	0.418839	0.0844625			33.0436	33.0389	33.1928	33.3225	33.09	33.2183		8	9	10	9	7	10	8	9	10	9	7	10
>tr|D5AKM6|D5AKM6_RHOCB ABC transporter, periplasmic substrate-binding protein OS=Rhodobacter capsulatus (strain ATCC BAA-309 / NBRC 16581 / SB1003) GN=RCAP_rcc00103 PE=4 SV=1	D5AKM6	RCAP_rcc00103	0.418846	-0.21582			29.2299	28.7561	29.4321	29.2006	29.4821	29.54		9	9	7	9	9	10	9	9	7	9	9	10
>tr|D5APM2|D5APM2_RHOCB Uncharacterized protein OS=Rhodobacter capsulatus (strain ATCC BAA-309 / NBRC 16581 / SB1003) GN=RCAP_rcc02123 PE=4 SV=1	D5APM2	RCAP_rcc02123	0.419984	0.207046			28.7627	29.009	28.3359	28.4278	28.2899	28.5728		12	7	7	7	5	7	6	6	4	5	2	2
>tr|D5ASR4|D5ASR4_RHOCB Branched-chain amino acid ABC transporter, periplasmic branched-chain amino acid binding protein LivK-2 OS=Rhodobacter capsulatus (strain ATCC BAA-309 / NBRC 16581 / SB1003) GN=livK2 PE=4 SV=1	D5ASR4	livK2	0.421205	0.104156			33.5621	33.8511	33.7571	33.9122	33.9545	33.8229		22	22	22	21	19	22	22	22	22	21	19	22
>tr|D5AUF4|D5AUF4_RHOCB Protein YicC OS=Rhodobacter capsulatus (strain ATCC BAA-309 / NBRC 16581 / SB1003) GN=yicC PE=4 SV=1	D5AUF4	yicC	0.423958	-0.20009			30.2977	30.4888	30.3502	30.1492	30.9292	30.3387		12	11	9	10	11	17	12	11	9	10	11	17
>tr|D5ANG2|D5ANG2_RHOCB Glutamate racemase OS=Rhodobacter capsulatus (strain ATCC BAA-309 / NBRC 16581 / SB1003) GN=murI PE=3 SV=1	D5ANG2	murI	0.424622	-0.150998			30.3436	30.5823	30.7349	30.5351	30.8753	30.3834		10	9	9	7	7	13	10	9	9	7	7	13
>tr|D5AR58|D5AR58_RHOCB ABC transporter, permease/ATP-binding protein OS=Rhodobacter capsulatus (strain ATCC BAA-309 / NBRC 16581 / SB1003) GN=RCAP_rcc03139 PE=4 SV=1	D5AR58	RCAP_rcc03139	0.424648	-0.0705961			29.8727	29.912	30.0943	29.8504	29.8564	29.8492		10	12	10	11	10	11	10	12	10	11	10	11
>tr|D5ASU4|D5ASU4_RHOCB Geranyltranstransferase OS=Rhodobacter capsulatus (strain ATCC BAA-309 / NBRC 16581 / SB1003) GN=ispA PE=3 SV=1	D5ASU4	ispA	0.426194	0.171113			29.6277	30.2046	30.1482	30.2553	30.1517	29.9811		6	7	6	7	5	6	6	7	6	7	5	6
>tr|D5ALQ2|D5ALQ2_RHOCB Transcriptional regulator MraZ OS=Rhodobacter capsulatus (strain ATCC BAA-309 / NBRC 16581 / SB1003) GN=mraZ PE=3 SV=1	D5ALQ2	mraZ	0.427073	0.0824127			29.6912	29.517	29.5401	29.737	29.5426	29.7671		4	4	6	7	8	8	4	4	6	7	8	8
>tr|D5AS83|D5AS83_RHOCB 3-mercaptopyruvate sulfurtransferase OS=Rhodobacter capsulatus (strain ATCC BAA-309 / NBRC 16581 / SB1003) GN=sseA PE=4 SV=1	D5AS83	sseA	0.428741	-0.152362			32.7323	32.3817	32.7178	32.324	32.2373	32.5245		16	12	14	13	15	19	16	12	14	13	15	19
>tr|D5AR43|D5AR43_RHOCB Uncharacterized protein OS=Rhodobacter capsulatus (strain ATCC BAA-309 / NBRC 16581 / SB1003) GN=RCAP_rcc03124 PE=4 SV=1	D5AR43	RCAP_rcc03124	0.429547	0.386188			28.9969	29.969	29.3404	29.6239	28.7245	28.6275		3	3	3	3	2	3	3	3	3	3	2	3
>tr|D5AMQ4|D5AMQ4_RHOCB 3-methyl-2-oxobutanoate hydroxymethyltransferase OS=Rhodobacter capsulatus (strain ATCC BAA-309 / NBRC 16581 / SB1003) GN=panB PE=3 SV=1	D5AMQ4	panB	0.430886	-0.229045			29.6751	28.741	29.1073	29.3944	29.3342	29.294		5	4	7	5	6	6	5	4	7	5	6	6
>tr|D5ASR5|D5ASR5_RHOCB Branched-chain amino acid ABC transporter, ATP-binding protein LivF-3 OS=Rhodobacter capsulatus (strain ATCC BAA-309 / NBRC 16581 / SB1003) GN=livF3 PE=4 SV=1	D5ASR5	livF3	0.431993	0.296869			29.2719	29.7025	28.8831	29.6417	29.0113	28.7127		6	8	8	8	7	8	6	8	8	8	7	8
>tr|D5AM34|D5AM34_RHOCB Phosphohistidine phosphatase OS=Rhodobacter capsulatus (strain ATCC BAA-309 / NBRC 16581 / SB1003) GN=sixA PE=4 SV=1	D5AM34	sixA	0.432689	-0.196009			29.5919	29.2564	29.2941	29.3286	29.0779	28.7909		3	3	3	3	3	3	3	3	3	3	3	3
>tr|D5ARA7|D5ARA7_RHOCB Bifunctional protein FolD OS=Rhodobacter capsulatus (strain ATCC BAA-309 / NBRC 16581 / SB1003) GN=folD PE=3 SV=1	D5ARA7	folD	0.43558	0.154551			29.9544	30.0732	30.4073	30.4582	30.0816	30.3756		10	9	10	10	7	9	10	9	10	10	7	9
>tr|D5ALU6|D5ALU6_RHOCB Peptidase, M23 family/LysM domain protein OS=Rhodobacter capsulatus (strain ATCC BAA-309 / NBRC 16581 / SB1003) GN=RCAP_rcc02427 PE=4 SV=1	D5ALU6	RCAP_rcc02427	0.43561	-0.0735881			32.409	32.3479	32.4199	32.5049	32.4605	32.2158		23	19	21	20	19	25	23	19	21	20	19	25
>tr|D5APF0|D5APF0_RHOCB Hydrolase, alpha/beta fold family OS=Rhodobacter capsulatus (strain ATCC BAA-309 / NBRC 16581 / SB1003) GN=RCAP_rcc00757 PE=4 SV=1	D5APF0	RCAP_rcc00757	0.436911	-0.123218			30.7183	30.8095	30.9742	30.9249	31.1867	30.775		7	9	7	7	6	7	7	9	7	7	6	7
>tr|D5AUB6|D5AUB6_RHOCB Transcription-repair-coupling factor OS=Rhodobacter capsulatus (strain ATCC BAA-309 / NBRC 16581 / SB1003) GN=mfd PE=3 SV=1	D5AUB6	mfd	0.438054	0.151011			29.4539	29.1825	28.9747	29.5255	29.2871	29.4607		11	15	14	16	11	21	11	15	14	16	11	21
>tr|D5AM65|D5AM65_RHOCB Signal recognition particle protein OS=Rhodobacter capsulatus (strain ATCC BAA-309 / NBRC 16581 / SB1003) GN=ffh PE=3 SV=1	D5AM65	ffh	0.438099	-0.0958977			31.6652	31.8286	31.7732	31.6571	31.8072	31.4722		25	23	23	25	23	22	25	23	23	25	23	22
>sp|D5AQI9|RPOD_RHOCB RNA polymerase sigma factor RpoD OS=Rhodobacter capsulatus (strain ATCC BAA-309 / NBRC 16581 / SB1003) GN=rpoD PE=3 SV=1	D5AQI9	rpoD	0.438921	-0.0811195			32.4517	32.3796	32.4265	32.5519	32.6524	32.3557		25	24	27	21	21	26	25	24	27	21	21	26
>tr|D5AP08|D5AP08_RHOCB RNA methyltransferase, TrmH family, group 3 OS=Rhodobacter capsulatus (strain ATCC BAA-309 / NBRC 16581 / SB1003) GN=RCAP_rcc02784 PE=3 SV=1	D5AP08	RCAP_rcc02784	0.4392	0.206827			28.7929	29.382	28.8661	29.3684	29.3676	28.8966		6	7	7	7	4	6	6	7	7	7	4	6
>tr|D5ATY6|D5ATY6_RHOCB 3-oxoacyl-[acyl-carrier-protein] synthase 2 OS=Rhodobacter capsulatus (strain ATCC BAA-309 / NBRC 16581 / SB1003) GN=fabF1 PE=3 SV=1	D5ATY6	fabF1	0.440034	-0.126033			32.2055	32.1489	32.584	32.4698	32.4931	32.2857		12	8	11	11	8	13	12	8	11	11	8	13
>tr|D5AUC6|D5AUC6_RHOCB Carbohydrate/purine kinase family protein OS=Rhodobacter capsulatus (strain ATCC BAA-309 / NBRC 16581 / SB1003) GN=RCAP_rcc01820 PE=4 SV=1	D5AUC6	RCAP_rcc01820	0.440368	0.261834			29.8554	30.0682	30.0767	30.0477	29.1299	29.7317		7	5	9	6	4	8	7	5	9	6	4	8
>sp|Q52664|BZTB_RHOCB Glutamate/glutamine/aspartate/asparagine transport system permease protein BztB OS=Rhodobacter capsulatus (strain ATCC BAA-309 / NBRC 16581 / SB1003) GN=bztB PE=3 SV=1	Q52664	bztB	0.440929	-0.293399			31.1255	30.4183	30.9475	30.3778	31.019	31.4156		6	5	3	5	3	4	6	5	3	5	3	4
>tr|D5AQ38|D5AQ38_RHOCB Enoyl-CoA hydratase/isomerase family protein OS=Rhodobacter capsulatus (strain ATCC BAA-309 / NBRC 16581 / SB1003) GN=RCAP_rcc00860 PE=4 SV=1	D5AQ38	RCAP_rcc00860	0.441047	-0.16923			29.6164	29.6621	29.6531	29.7944	29.9097	29.2151		7	6	4	4	4	5	7	6	4	4	4	5
>tr|D5AU17|D5AU17_RHOCB Tyrosine--tRNA ligase OS=Rhodobacter capsulatus (strain ATCC BAA-309 / NBRC 16581 / SB1003) GN=tyrS PE=3 SV=1	D5AU17	tyrS	0.441506	-0.173787			31.8504	31.8639	32.0948	32.1228	32.4966	31.9338		25	16	20	15	16	21	25	16	20	15	16	21
>tr|D5ALA2|D5ALA2_RHOCB SCP-like extracellular protein OS=Rhodobacter capsulatus (strain ATCC BAA-309 / NBRC 16581 / SB1003) GN=RCAP_rcc00193 PE=4 SV=1	D5ALA2	RCAP_rcc00193	0.441839	-0.175112			31.2951	30.9129	31.2253	30.7663	31.1023	31.4182		6	3	4	3	3	6	6	3	4	3	3	6
>tr|D5AN38|D5AN38_RHOCB Beta-alanine--pyruvate transaminase OS=Rhodobacter capsulatus (strain ATCC BAA-309 / NBRC 16581 / SB1003) GN=RCAP_rcc02598 PE=3 SV=1	D5AN38	RCAP_rcc02598	0.444328	0.113446			31.4569	31.7401	31.6362	31.6282	31.3328	31.3978		11	9	13	11	13	15	11	9	13	11	13	15
>tr|D5AM62|D5AM62_RHOCB 30S ribosomal protein S16 OS=Rhodobacter capsulatus (strain ATCC BAA-309 / NBRC 16581 / SB1003) GN=rpsP PE=3 SV=1	D5AM62	rpsP	0.444491	-0.260952			33.1058	33.4822	33.1937	32.9684	33.9192	32.9853		3	3	3	3	3	5	3	3	3	3	3	5
>tr|D5AV97|D5AV97_RHOCB Uncharacterized protein OS=Rhodobacter capsulatus (strain ATCC BAA-309 / NBRC 16581 / SB1003) GN=RCAP_rcc02149 PE=4 SV=1	D5AV97	RCAP_rcc02149	0.445986	-0.191799			28.632	28.3915	29.0771	28.5392	28.8076	29.0105		4	5	4	4	4	3	4	5	4	4	4	3
>tr|D5AUB1|D5AUB1_RHOCB Single-stranded DNA-binding protein OS=Rhodobacter capsulatus (strain ATCC BAA-309 / NBRC 16581 / SB1003) GN=ssb1 PE=3 SV=1	D5AUB1	ssb1	0.447201	0.161533			31.7764	31.6082	31.9389	32.0396	31.5758	32.1279		8	8	9	9	10	10	8	8	9	9	10	10
>tr|D5ATC0|D5ATC0_RHOCB UDP-N-acetylmuramoyl-tripeptide--D-alanyl-D-alanine ligase OS=Rhodobacter capsulatus (strain ATCC BAA-309 / NBRC 16581 / SB1003) GN=murF PE=3 SV=1	D5ATC0	murF	0.449178	0.18633			29.6385	30.0973	30.0882	30.3165	30.3694	30.2413		11	10	9	9	9	14	11	10	9	9	9	14
>tr|D5ATF0|D5ATF0_RHOCB O-succinylhomoserine sulfhydrylase OS=Rhodobacter capsulatus (strain ATCC BAA-309 / NBRC 16581 / SB1003) GN=mdeA PE=3 SV=1	D5ATF0	mdeA	0.450577	0.18655			30.3217	30.1478	30.0268	30.0627	29.5855	30.2833		9	8	8	9	6	11	9	8	8	9	6	11
>tr|D5AKI4|D5AKI4_RHOCB Chromosome-partitioning protein ParA OS=Rhodobacter capsulatus (strain ATCC BAA-309 / NBRC 16581 / SB1003) GN=parA PE=4 SV=1	D5AKI4	parA	0.451012	0.191434			30.1769	30.342	30.6371	30.9161	30.6311	30.7613		11	10	7	7	9	10	11	10	7	7	9	10
>tr|D5AUF1|D5AUF1_RHOCB Conserved domain protein OS=Rhodobacter capsulatus (strain ATCC BAA-309 / NBRC 16581 / SB1003) GN=RCAP_rcc01845 PE=4 SV=1	D5AUF1	RCAP_rcc01845	0.451046	0.138503			28.1243	27.9853	27.7615	28.3598	28.0215	27.9777		6	4	3	2	6	5	6	4	3	2	6	5
>tr|D5ASC7|D5ASC7_RHOCB Type III restriction-modification system RcaSBIIP, Res subunit OS=Rhodobacter capsulatus (strain ATCC BAA-309 / NBRC 16581 / SB1003) GN=res PE=4 SV=1	D5ASC7	res	0.451386	-0.103797			28.6396	28.8133	28.838	28.6777	29.0482	28.7235		9	10	9	14	11	13	9	10	9	14	11	13
>tr|D5AU55|D5AU55_RHOCB Signal transduction histidine kinase OS=Rhodobacter capsulatus (strain ATCC BAA-309 / NBRC 16581 / SB1003) GN=RCAP_rcc01749 PE=4 SV=1	D5AU55	RCAP_rcc01749	0.451876	0.212729			28.6443	28.6288	28.0398	28.343	27.899	28.2495		9	7	10	6	9	10	9	7	10	6	9	10
>tr|D5AKJ5|D5AKJ5_RHOCB L-aspartate oxidase OS=Rhodobacter capsulatus (strain ATCC BAA-309 / NBRC 16581 / SB1003) GN=nadB PE=3 SV=1	D5AKJ5	nadB	0.454283	-0.127873			28.2069	28.1217	28.2887	28.258	28.058	27.7902		7	7	5	5	6	5	7	7	5	5	6	5
>sp|D5ARP7|CCOP_RHOCB Cbb3-type cytochrome c oxidase subunit CcoP OS=Rhodobacter capsulatus (strain ATCC BAA-309 / NBRC 16581 / SB1003) GN=ccoP PE=1 SV=1	D5ARP7	ccoP	0.454921	-0.151649			30.9562	30.8309	30.5279	30.6887	30.8935	30.403		6	7	7	7	7	6	6	7	7	7	7	6
>tr|D5AL42|D5AL42_RHOCB GTPase Der OS=Rhodobacter capsulatus (strain ATCC BAA-309 / NBRC 16581 / SB1003) GN=engA PE=3 SV=1	D5AL42	engA	0.45636	0.159543			30.3391	30.9956	30.6974	30.7347	30.6723	30.4571		19	16	21	14	17	19	19	16	21	14	17	19
>tr|D5AMC2|D5AMC2_RHOCB Thioesterase superfamily protein OS=Rhodobacter capsulatus (strain ATCC BAA-309 / NBRC 16581 / SB1003) GN=RCAP_rcc02468 PE=4 SV=1	D5AMC2	RCAP_rcc02468	0.45741	-0.206614			29.7898	29.7907	29.9485	30.1625	30.3048	29.47		7	6	6	7	7	7	7	6	6	7	7	7
>tr|D5AKP9|D5AKP9_RHOCB 3-deoxy-manno-octulosonate cytidylyltransferase OS=Rhodobacter capsulatus (strain ATCC BAA-309 / NBRC 16581 / SB1003) GN=kdsB PE=4 SV=1	D5AKP9	kdsB	0.459522	-0.138117			29.9441	29.4233	29.5421	29.4498	29.4291	29.6278		6	5	5	5	5	6	6	5	5	5	5	6
>tr|D5ANA1|D5ANA1_RHOCB Transcriptional regulator, DeoR family OS=Rhodobacter capsulatus (strain ATCC BAA-309 / NBRC 16581 / SB1003) GN=RCAP_rcc02661 PE=4 SV=1	D5ANA1	RCAP_rcc02661	0.46014	0.184254			26.7231	26.9977	27.305	27.5038	27.098	27.1773		4	3	4	4	4	4	4	3	4	4	4	4
>tr|D5AUG9|D5AUG9_RHOCB Uncharacterized protein OS=Rhodobacter capsulatus (strain ATCC BAA-309 / NBRC 16581 / SB1003) GN=RCAP_rcc01863 PE=4 SV=1	D5AUG9	RCAP_rcc01863	0.461638	-0.268462			27.8961	27.3189	27.1415	26.7804	27.496	27.6288		3	3	3	4	2	5	3	3	3	4	2	5
>tr|D5ALM7|D5ALM7_RHOCB Anthranilate phosphoribosyltransferase OS=Rhodobacter capsulatus (strain ATCC BAA-309 / NBRC 16581 / SB1003) GN=trpD PE=3 SV=1	D5ALM7	trpD	0.462013	-0.118121			31.008	31.1642	31.0592	30.6651	31.0067	30.8901		10	8	9	10	10	10	10	8	9	10	10	10
>tr|D5ANM5|D5ANM5_RHOCB RND efflux system, outer membrane lipoprotein, NodT family OS=Rhodobacter capsulatus (strain ATCC BAA-309 / NBRC 16581 / SB1003) GN=RCAP_rcc00614 PE=3 SV=1	D5ANM5	RCAP_rcc00614	0.462253	0.985308			33.4087	33.7537	32.2643	33.1794	29.9111	31.6069		22	18	17	16	8	16	22	18	17	16	8	16
>tr|D5ARF5|D5ARF5_RHOCB Purine nucleoside phosphorylase OS=Rhodobacter capsulatus (strain ATCC BAA-309 / NBRC 16581 / SB1003) GN=punA PE=3 SV=1	D5ARF5	punA	0.462698	-0.106778			30.6153	30.2597	30.2092	30.1989	30.3385	30.3841		6	6	6	7	6	6	6	6	6	7	6	6
>sp|D5AV94|TKT_RHOCB Transketolase OS=Rhodobacter capsulatus (strain ATCC BAA-309 / NBRC 16581 / SB1003) GN=tktA PE=3 SV=1	D5AV94	tktA	0.465358	-0.0947215			33.4232	33.2667	33.5475	33.6133	33.6356	33.4422		23	22	24	22	22	23	22	21	23	21	21	22
>tr|D5AR74|D5AR74_RHOCB 50S ribosomal protein L35 OS=Rhodobacter capsulatus (strain ATCC BAA-309 / NBRC 16581 / SB1003) GN=rpmI PE=3 SV=1	D5AR74	rpmI	0.466618	-0.405022			30.9919	31.4296	31.1731	31.3249	32.2893	30.4847		3	4	3	4	3	2	3	4	3	4	3	2
>tr|D5ALZ9|D5ALZ9_RHOCB 50S ribosomal protein L22 OS=Rhodobacter capsulatus (strain ATCC BAA-309 / NBRC 16581 / SB1003) GN=rplV PE=3 SV=1	D5ALZ9	rplV	0.467174	0.132086			32.6673	32.7625	32.4588	32.8332	32.4344	32.361		10	12	9	10	11	12	10	12	9	10	11	12
>tr|D5AUR9|D5AUR9_RHOCB Uncharacterized protein OS=Rhodobacter capsulatus (strain ATCC BAA-309 / NBRC 16581 / SB1003) GN=RCAP_rcc01964 PE=4 SV=1	D5AUR9	RCAP_rcc01964	0.467253	-0.159504			32.1971	31.7082	31.7345	31.8329	32.2103	32.1223		6	8	7	7	6	6	6	8	7	7	6	6
>tr|D5AU85|D5AU85_RHOCB MazG family protein OS=Rhodobacter capsulatus (strain ATCC BAA-309 / NBRC 16581 / SB1003) GN=RCAP_rcc01779 PE=4 SV=1	D5AU85	RCAP_rcc01779	0.467627	-0.203683			28.8721	28.7412	28.2997	28.5447	28.9644	28.2393		4	5	3	2	5	4	4	5	3	2	5	4
>tr|D5AN43|D5AN43_RHOCB Uncharacterized protein OS=Rhodobacter capsulatus (strain ATCC BAA-309 / NBRC 16581 / SB1003) GN=RCAP_rcc02603 PE=4 SV=1	D5AN43	RCAP_rcc02603	0.468428	-0.242854			28.5233	27.6348	28.1631	28.1963	27.6528	27.7796		4	3	2	3	6	6	4	3	2	3	6	6
>tr|D5AV37|D5AV37_RHOCB Diguanylate cyclase/phosphodiesterase OS=Rhodobacter capsulatus (strain ATCC BAA-309 / NBRC 16581 / SB1003) GN=RCAP_rcc02076 PE=4 SV=1	D5AV37	RCAP_rcc02076	0.469947	-0.416918			26.9687	27.492	28.7204	27.6174	28.2294	27.5584		5	3	6	6	8	4	5	3	6	6	8	4
>tr|D5AMB0|D5AMB0_RHOCB Lipoprotein-releasing system transmembrane protein LolE OS=Rhodobacter capsulatus (strain ATCC BAA-309 / NBRC 16581 / SB1003) GN=lolE PE=3 SV=1	D5AMB0	lolE	0.470134	-0.0788663			29.6118	29.6357	29.5022	29.4438	29.5181	29.3161		6	7	7	8	7	8	6	7	7	8	7	8
>tr|D5ALM9|D5ALM9_RHOCB Cyclic pyranopterin monophosphate synthase OS=Rhodobacter capsulatus (strain ATCC BAA-309 / NBRC 16581 / SB1003) GN=moaC PE=3 SV=1	D5ALM9	moaC	0.4705	0.196381			27.1282	27.5354	27.0421	27.5132	27.0776	26.7884		4	2	4	4	4	2	4	2	4	4	4	2
>tr|D5ANZ5|D5ANZ5_RHOCB Transcriptional regulator, TetR family OS=Rhodobacter capsulatus (strain ATCC BAA-309 / NBRC 16581 / SB1003) GN=RCAP_rcc02771 PE=4 SV=1	D5ANZ5	RCAP_rcc02771	0.470974	-0.137218			28.5465	28.0783	28.4143	28.2598	28.4355	28.6466		5	4	7	8	6	5	5	4	7	8	6	5
>tr|D5AM70|D5AM70_RHOCB Glucans biosynthesis protein G-1 OS=Rhodobacter capsulatus (strain ATCC BAA-309 / NBRC 16581 / SB1003) GN=mdoG1 PE=3 SV=1	D5AM70	mdoG1	0.471093	-0.193986			32.4875	32.1535	31.8901	31.6607	31.8969	31.8783		17	15	17	13	17	18	17	15	17	13	17	18
>tr|D5ASA5|D5ASA5_RHOCB Glyoxalase/bleomycin resistance protein/dioxygenase OS=Rhodobacter capsulatus (strain ATCC BAA-309 / NBRC 16581 / SB1003) GN=RCAP_rcc01239 PE=4 SV=1	D5ASA5	RCAP_rcc01239	0.472024	-0.284187			28.4388	28.0963	27.6051	27.5756	27.7292	27.2488		2	2	2	2	2	2	2	2	2	2	2	2
>tr|D5AP35|D5AP35_RHOCB RNA polymerase sigma factor RpoH OS=Rhodobacter capsulatus (strain ATCC BAA-309 / NBRC 16581 / SB1003) GN=rpoH2 PE=3 SV=1	D5AP35	rpoH2	0.473405	0.37967			27.3444	28.3119	27.9587	28.7366	28.9219	28.3155		4	4	5	4	3	9	4	4	5	4	3	9
>tr|D5ALL8|D5ALL8_RHOCB Pyridoxine/pyridoxamine 5-phosphate oxidase OS=Rhodobacter capsulatus (strain ATCC BAA-309 / NBRC 16581 / SB1003) GN=pdxH PE=3 SV=1	D5ALL8	pdxH	0.473634	-0.15236			30.2655	29.9477	30.2466	29.9739	29.6939	29.8273		7	7	7	7	8	11	7	7	7	7	8	11
>tr|D5AML4|D5AML4_RHOCB Uncharacterized protein OS=Rhodobacter capsulatus (strain ATCC BAA-309 / NBRC 16581 / SB1003) GN=RCAP_rcc02560 PE=4 SV=1	D5AML4	RCAP_rcc02560	0.473723	-0.0619125			28.1024	28.0133	28.1901	28.0759	28.2272	28.2447		4	3	4	4	2	6	4	3	4	4	2	6
>tr|D5ATM8|D5ATM8_RHOCB ABC transporter, ATP-binding protein OS=Rhodobacter capsulatus (strain ATCC BAA-309 / NBRC 16581 / SB1003) GN=RCAP_rcc01572 PE=4 SV=1	D5ATM8	RCAP_rcc01572	0.474163	0.323351			28.5754	29.7721	29.2319	28.9006	28.5365	28.6411		7	3	5	5	4	5	7	3	5	5	4	5
>tr|D5AKK0|D5AKK0_RHOCB 2,3-bisphosphoglycerate-independent phosphoglycerate mutase OS=Rhodobacter capsulatus (strain ATCC BAA-309 / NBRC 16581 / SB1003) GN=gpmI PE=3 SV=1	D5AKK0	gpmI	0.474411	0.0574735			32.4508	32.505	32.4902	32.4884	32.2787	32.3986		20	20	20	16	17	19	20	20	20	16	17	19
>tr|D5ANM6|D5ANM6_RHOCB Acriflavine resistance protein A OS=Rhodobacter capsulatus (strain ATCC BAA-309 / NBRC 16581 / SB1003) GN=acrA PE=3 SV=1	D5ANM6	acrA	0.474722	0.884406			34.1873	34.503	32.8349	34.0218	31.1081	32.2587		21	22	19	21	12	18	21	22	19	21	12	18
>tr|D5AV68|D5AV68_RHOCB ABC transporter, ATP-binding/periplasmic substrate-binding protein OS=Rhodobacter capsulatus (strain ATCC BAA-309 / NBRC 16581 / SB1003) GN=RCAP_rcc02120 PE=3 SV=1	D5AV68	RCAP_rcc02120	0.475113	0.191304			26.8094	27.2207	27.4651	27.418	27.4228	27.6326		3	4	2	6	4	8	3	4	2	6	4	8
>tr|D5AN24|D5AN24_RHOCB DNA-binding protein HU-3 OS=Rhodobacter capsulatus (strain ATCC BAA-309 / NBRC 16581 / SB1003) GN=hup3 PE=4 SV=1	D5AN24	hup3	0.476885	0.210551			29.9755	29.9541	29.8976	30.3538	29.4347	29.6316		6	8	7	6	5	7	6	8	7	6	5	7
>tr|D5AQ62|D5AQ62_RHOCB Probable transcriptional regulatory protein RCAP_rcc00884 OS=Rhodobacter capsulatus (strain ATCC BAA-309 / NBRC 16581 / SB1003) GN=RCAP_rcc00884 PE=3 SV=1	D5AQ62	RCAP_rcc00884	0.478046	-0.0741876			31.2844	31.374	31.5903	31.3522	31.5098	31.4358		8	9	9	9	9	9	8	9	9	9	9	9
>tr|D5AP02|D5AP02_RHOCB Glutamine amidotransferase, class I OS=Rhodobacter capsulatus (strain ATCC BAA-309 / NBRC 16581 / SB1003) GN=RCAP_rcc02778 PE=4 SV=1	D5AP02	RCAP_rcc02778	0.47823	0.147212			27.9703	28.2798	28.0273	27.7617	27.9609	28.3587		4	3	2	3	4	5	4	3	2	3	4	5
>sp|P36893|HELX_RHOCB Thiol:disulfide interchange protein HelX OS=Rhodobacter capsulatus (strain ATCC BAA-309 / NBRC 16581 / SB1003) GN=helX PE=3 SV=1	P36893	helX	0.479788	0.136484			30.5717	30.708	30.2864	30.7615	30.8885	30.6865		8	7	7	7	9	8	8	7	7	7	9	8
>tr|D5ARN7|D5ARN7_RHOCB Chorismate synthase OS=Rhodobacter capsulatus (strain ATCC BAA-309 / NBRC 16581 / SB1003) GN=aroC PE=3 SV=1	D5ARN7	aroC	0.481387	0.101639			29.8778	29.946	30.0872	30.3258	30.0329	30.0309		8	6	7	7	6	9	8	6	7	7	6	9
>tr|D5AM75|D5AM75_RHOCB Transglycosylase, Slt family OS=Rhodobacter capsulatus (strain ATCC BAA-309 / NBRC 16581 / SB1003) GN=RCAP_rcc00380 PE=4 SV=1	D5AM75	RCAP_rcc00380	0.48163	0.119592			27.8415	28.1902	27.8743	27.7452	27.6636	27.8028		6	6	5	5	5	13	6	6	5	5	5	13
>tr|D5AMD5|D5AMD5_RHOCB Uncharacterized protein OS=Rhodobacter capsulatus (strain ATCC BAA-309 / NBRC 16581 / SB1003) GN=RCAP_rcc02481 PE=4 SV=1	D5AMD5	RCAP_rcc02481	0.481647	0.19304			29.0531	29.6633	29.7248	29.4189	29.0379	29.3128		3	3	2	3	3	3	3	3	2	3	3	3
>tr|D5AS78|D5AS78_RHOCB Uncharacterized protein OS=Rhodobacter capsulatus (strain ATCC BAA-309 / NBRC 16581 / SB1003) GN=RCAP_rcc03376 PE=4 SV=1	D5AS78	RCAP_rcc03376	0.481958	-0.176744			29.4628	29.4367	29.8241	29.8686	29.7279	29.1793		4	3	4	6	4	2	4	3	4	6	4	2
>tr|D5AUR3|D5AUR3_RHOCB Tyrosine-protein kinase Wzc OS=Rhodobacter capsulatus (strain ATCC BAA-309 / NBRC 16581 / SB1003) GN=wzc PE=4 SV=1	D5AUR3	wzc	0.4824	-0.0850341			29.5402	29.3565	29.5682	29.705	29.6429	29.4347		13	13	11	13	14	14	13	13	11	13	14	14
>sp|P26239|BCHI_RHOCB Magnesium-chelatase 38 kDa subunit OS=Rhodobacter capsulatus (strain ATCC BAA-309 / NBRC 16581 / SB1003) GN=bchI PE=1 SV=1	P26239	bchI	0.484409	-0.0848325			31.534	31.206	31.4652	31.338	31.3074	31.5081		13	13	12	15	15	18	13	13	12	15	15	18
>sp|O33517|SECD_RHOCB Protein translocase subunit SecD OS=Rhodobacter capsulatus (strain ATCC BAA-309 / NBRC 16581 / SB1003) GN=secD PE=3 SV=1	O33517	secD	0.485116	0.076999			31.4601	31.3902	31.3734	31.4507	31.1367	31.3603		13	15	12	16	10	13	13	15	12	16	10	13
>tr|D5AN10|D5AN10_RHOCB Uncharacterized protein OS=Rhodobacter capsulatus (strain ATCC BAA-309 / NBRC 16581 / SB1003) GN=RCAP_rcc00534 PE=4 SV=1	D5AN10	RCAP_rcc00534	0.485255	-0.24277			29.2843	28.6069	28.6964	28.2721	28.782	29.1553		7	5	8	5	7	6	7	5	8	5	7	6
>tr|D5APH9|D5APH9_RHOCB Basic membrane lipoprotein family OS=Rhodobacter capsulatus (strain ATCC BAA-309 / NBRC 16581 / SB1003) GN=RCAP_rcc00786 PE=4 SV=1	D5APH9	RCAP_rcc00786	0.485257	0.0747248			34.3306	34.4408	34.5814	34.4673	34.2667	34.4947		21	17	17	16	19	22	21	17	17	16	19	22
>tr|D5AQ91|D5AQ91_RHOCB Bacterioferritin OS=Rhodobacter capsulatus (strain ATCC BAA-309 / NBRC 16581 / SB1003) GN=bfr PE=3 SV=1	D5AQ91	bfr	0.485936	-0.235847			33.2403	32.9173	33.3657	33.0142	33.7779	33.7448		8	8	8	8	8	9	8	8	8	8	8	9
>tr|D5AQ47|D5AQ47_RHOCB S-(hydroxymethyl)glutathione dehydrogenase OS=Rhodobacter capsulatus (strain ATCC BAA-309 / NBRC 16581 / SB1003) GN=adhC PE=3 SV=1	D5AQ47	adhC	0.486417	0.258268			30.8137	31.0828	30.9585	31.269	30.2344	30.4296		8	7	9	10	11	9	8	7	9	10	11	9
>tr|D5AU82|D5AU82_RHOCB Trimethylamine methyltransferase family protein OS=Rhodobacter capsulatus (strain ATCC BAA-309 / NBRC 16581 / SB1003) GN=RCAP_rcc01776 PE=4 SV=1	D5AU82	RCAP_rcc01776	0.48771	0.156382			28.5792	28.9603	28.672	28.8606	28.4379	28.3374		4	7	5	6	6	7	4	7	5	6	6	7
>tr|D5AR01|D5AR01_RHOCB Iron siderophore/cobalamin ABC transporter, periplasmic iron siderophore/cobalamin-binding protein OS=Rhodobacter capsulatus (strain ATCC BAA-309 / NBRC 16581 / SB1003) GN=RCAP_rcc01047 PE=4 SV=1	D5AR01	RCAP_rcc01047	0.488105	0.112132			30.4771	30.3298	30.1193	30.4224	30.4551	30.6357		11	11	10	11	10	14	11	11	10	11	10	14
>tr|D5AM05|D5AM05_RHOCB 50S ribosomal protein L14 OS=Rhodobacter capsulatus (strain ATCC BAA-309 / NBRC 16581 / SB1003) GN=rplN PE=3 SV=1	D5AM05	rplN	0.489896	0.114176			33.1159	33.2835	33.2965	33.6296	33.4637	33.3055		8	7	7	8	8	10	8	7	7	8	8	10
>tr|D5AT88|D5AT88_RHOCB Serine--tRNA ligase OS=Rhodobacter capsulatus (strain ATCC BAA-309 / NBRC 16581 / SB1003) GN=serS PE=3 SV=1	D5AT88	serS	0.490641	-0.102525			31.6149	31.5318	31.7306	31.8183	31.9776	31.6655		17	13	17	17	14	22	17	13	17	17	14	22
>tr|D5ALR6|D5ALR6_RHOCB Uncharacterized protein OS=Rhodobacter capsulatus (strain ATCC BAA-309 / NBRC 16581 / SB1003) GN=RCAP_rcc02397 PE=4 SV=1	D5ALR6	RCAP_rcc02397	0.490856	0.0792605			27.8807	28.153	28.0438	28.0877	27.9265	27.8482		2	2	2	2	2	2	2	2	2	2	2	2
>tr|D5AKD7|D5AKD7_RHOCB Xylose isomerase OS=Rhodobacter capsulatus (strain ATCC BAA-309 / NBRC 16581 / SB1003) GN=xylA PE=3 SV=1	D5AKD7	xylA	0.491173	-0.110132			32.626	32.6772	32.8734	32.5732	32.4678	32.3864		21	16	17	17	17	21	21	16	17	17	17	21
>tr|D5ATZ3|D5ATZ3_RHOCB Phage major capsid protein, HK97 family OS=Rhodobacter capsulatus (strain ATCC BAA-309 / NBRC 16581 / SB1003) GN=RCAP_rcc01687 PE=4 SV=1	D5ATZ3	RCAP_rcc01687	0.494099	-0.762187			29.2435	28.0287	28.51	27.5091	26.3443	26.2736		7	6	5	5	2	2	7	6	5	5	2	2
>tr|D5ALM4|D5ALM4_RHOCB Anthranilate synthase component I OS=Rhodobacter capsulatus (strain ATCC BAA-309 / NBRC 16581 / SB1003) GN=trpE PE=4 SV=1	D5ALM4	trpE	0.494114	-0.150494			31.0176	31.055	31.259	31.2698	31.6698	31.1702		18	14	16	14	14	23	18	14	16	14	14	23
>sp|P00094|CYC2_RHOCB Cytochrome c2 OS=Rhodobacter capsulatus (strain ATCC BAA-309 / NBRC 16581 / SB1003) GN=cycA PE=1 SV=1	P00094	cycA	0.494228	0.0616442			33.3614	33.4083	33.24	33.5038	33.4812	33.3555		6	6	5	5	5	6	6	6	5	5	5	6
>tr|D5AL08|D5AL08_RHOCB Polyamine ABC transporter, periplasmic polyamine-binding protein PotD-3 OS=Rhodobacter capsulatus (strain ATCC BAA-309 / NBRC 16581 / SB1003) GN=potD3 PE=4 SV=1	D5AL08	potD3	0.494502	-0.133112			31.618	31.4205	31.931	31.6973	31.4045	31.4363		9	8	10	8	9	10	9	8	10	8	9	10
>tr|D5ATL8|D5ATL8_RHOCB 3-hydroxyisobutyrate dehydrogenase OS=Rhodobacter capsulatus (strain ATCC BAA-309 / NBRC 16581 / SB1003) GN=mmsB PE=3 SV=1	D5ATL8	mmsB	0.494804	0.153541			28.1496	28.5163	28.6574	28.5841	28.0934	28.2606		4	5	6	5	5	4	4	5	6	5	5	4
>tr|D5AM20|D5AM20_RHOCB 30S ribosomal protein S11 OS=Rhodobacter capsulatus (strain ATCC BAA-309 / NBRC 16581 / SB1003) GN=rpsK PE=3 SV=1	D5AM20	rpsK	0.495204	-0.194865			32.9643	33.4405	33.34	33.0561	33.6611	32.8842		6	5	6	5	6	6	6	5	6	5	6	6
>tr|D5ANN9|D5ANN9_RHOCB o-succinylbenzoate synthase OS=Rhodobacter capsulatus (strain ATCC BAA-309 / NBRC 16581 / SB1003) GN=menC PE=3 SV=1	D5ANN9	menC	0.495847	-0.133079			28.2642	27.9363	27.9788	28.2523	28.0588	27.7139		4	4	5	5	4	4	4	4	5	5	4	4
>tr|D5AV26|D5AV26_RHOCB Heavy metal translocating P-type ATPase-1 OS=Rhodobacter capsulatus (strain ATCC BAA-309 / NBRC 16581 / SB1003) GN=zntA1 PE=3 SV=1	D5AV26	zntA1	0.497927	-0.0964654			28.7934	28.7744	29.162	28.8918	29.0247	29.0245		7	9	7	7	11	6	7	9	7	7	11	6
>tr|D5AUF7|D5AUF7_RHOCB Transcriptional regulator, AraC family OS=Rhodobacter capsulatus (strain ATCC BAA-309 / NBRC 16581 / SB1003) GN=RCAP_rcc01851 PE=4 SV=1	D5AUF7	RCAP_rcc01851	0.498673	-0.381205			28.3762	28.3921	28.5234	28.6302	28.2685	27.0023		4	4	3	3	3	7	4	4	3	3	3	7
>tr|D5AM45|D5AM45_RHOCB 50S ribosomal protein L34 OS=Rhodobacter capsulatus (strain ATCC BAA-309 / NBRC 16581 / SB1003) GN=rpmH PE=3 SV=1	D5AM45	rpmH	0.499606	0.728585			31.269	31.0147	32.3298	32.6304	29.3904	31.5298		2	2	2	2	2	2	2	2	2	2	2	2
>tr|D5ALM3|D5ALM3_RHOCB Peptidyl-prolyl cis-trans isomerase D OS=Rhodobacter capsulatus (strain ATCC BAA-309 / NBRC 16581 / SB1003) GN=ppiD PE=4 SV=1	D5ALM3	ppiD	0.500184	-0.0847257			32.5179	32.573	32.3454	32.3355	32.5665	32.2671		24	25	24	21	24	32	24	25	24	21	24	32
>tr|D5ASR6|D5ASR6_RHOCB Phenylacetate--CoA ligase OS=Rhodobacter capsulatus (strain ATCC BAA-309 / NBRC 16581 / SB1003) GN=paaK PE=4 SV=1	D5ASR6	paaK	0.501119	0.186438			29.5704	30.0721	29.9266	30.2164	29.6982	29.466		9	11	12	12	10	13	9	11	12	12	10	13
>tr|D5AV96|D5AV96_RHOCB Lipid A biosynthesis acyltransferase OS=Rhodobacter capsulatus (strain ATCC BAA-309 / NBRC 16581 / SB1003) GN=RCAP_rcc02148 PE=4 SV=1	D5AV96	RCAP_rcc02148	0.50124	-0.259462			27.4689	26.34	27.0351	27.1244	27.1804	27.4417		3	5	5	4	4	3	3	5	5	4	4	3
>tr|D5ARN0|D5ARN0_RHOCB Glycine cleavage system H protein OS=Rhodobacter capsulatus (strain ATCC BAA-309 / NBRC 16581 / SB1003) GN=gcvH PE=3 SV=1	D5ARN0	gcvH	0.505432	0.249448			29.0495	30.041	29.2624	29.6508	29.7001	29.0684		3	2	3	2	3	3	3	2	3	2	3	3
>sp|D5AP78|CRTF_RHOCB Demethylspheroidene O-methyltransferase OS=Rhodobacter capsulatus (strain ATCC BAA-309 / NBRC 16581 / SB1003) GN=crtF PE=1 SV=1	D5AP78	crtF	0.505661	-0.179472			29.0348	28.9494	29.7689	29.3254	29.254	29.2446		10	6	8	8	7	11	10	6	8	8	7	11
>tr|D5AQL3|D5AQL3_RHOCB Polysaccharide biosynthesis/export protein family OS=Rhodobacter capsulatus (strain ATCC BAA-309 / NBRC 16581 / SB1003) GN=RCAP_rcc03078 PE=4 SV=1	D5AQL3	RCAP_rcc03078	0.506384	-0.104722			31.2433	31.1823	31.2226	31.1061	30.957	30.8203		10	9	9	8	11	11	10	9	9	8	11	11
>tr|D5AKH4|D5AKH4_RHOCB Enoyl-CoA hydratase/isomerase family protein OS=Rhodobacter capsulatus (strain ATCC BAA-309 / NBRC 16581 / SB1003) GN=RCAP_rcc00051 PE=3 SV=1	D5AKH4	RCAP_rcc00051	0.507646	-0.266167			30.0928	29.16	29.5052	29.2096	29.7249	30.1548		6	6	5	4	6	7	6	6	5	4	6	7
>tr|D5AP52|D5AP52_RHOCB Uncharacterized protein OS=Rhodobacter capsulatus (strain ATCC BAA-309 / NBRC 16581 / SB1003) GN=RCAP_rcc02828 PE=4 SV=1	D5AP52	RCAP_rcc02828	0.508059	-0.134166			29.6423	29.7613	30.0706	29.9921	29.982	29.5389		3	3	3	3	3	3	3	3	3	3	3	3
>tr|D5ATR5|D5ATR5_RHOCB Carboxypeptidase 1 OS=Rhodobacter capsulatus (strain ATCC BAA-309 / NBRC 16581 / SB1003) GN=cxp PE=3 SV=1	D5ATR5	cxp	0.508258	-0.0866979			31.5796	31.5799	31.6059	31.306	31.3341	31.3736		18	16	18	16	18	18	18	16	18	16	18	18
>tr|D5AMW6|D5AMW6_RHOCB Methylenetetrahydrofolate reductase OS=Rhodobacter capsulatus (strain ATCC BAA-309 / NBRC 16581 / SB1003) GN=metF PE=3 SV=1	D5AMW6	metF	0.508298	0.252525			29.772	29.7134	29.9123	30.2877	30.3288	30.7695		5	4	6	5	7	11	5	4	6	5	7	11
>tr|D5APZ5|D5APZ5_RHOCB L-lactate dehydrogenase OS=Rhodobacter capsulatus (strain ATCC BAA-309 / NBRC 16581 / SB1003) GN=ldh PE=3 SV=1	D5APZ5	ldh	0.511297	-0.113405			30.7322	30.61	30.5763	30.7361	30.6133	30.2356		10	10	10	8	9	10	10	10	10	8	9	10
>tr|D5AM68|D5AM68_RHOCB Glucans biosynthesis glucosyltransferase H OS=Rhodobacter capsulatus (strain ATCC BAA-309 / NBRC 16581 / SB1003) GN=mdoH PE=4 SV=1	D5AM68	mdoH	0.511573	0.156137			29.2864	29.6881	29.14	29.3003	29.0654	28.9718		7	7	9	8	5	7	7	7	9	8	5	7
>tr|D5APX3|D5APX3_RHOCB Oxidoreductase family, NAD-binding Rossmann fold protein OS=Rhodobacter capsulatus (strain ATCC BAA-309 / NBRC 16581 / SB1003) GN=RCAP_rcc02965 PE=4 SV=1	D5APX3	RCAP_rcc02965	0.511852	0.188562			28.2573	28.8362	27.9464	28.11	28.3933	28.2164		6	6	4	4	7	8	6	6	4	4	7	8
>tr|D5ANL2|D5ANL2_RHOCB Divalent metal cation transporter MntH OS=Rhodobacter capsulatus (strain ATCC BAA-309 / NBRC 16581 / SB1003) GN=mntH PE=3 SV=1	D5ANL2	mntH	0.513142	0.161633			30.1187	30.5823	30.8298	30.5815	30.2126	30.4822		5	8	7	7	8	8	5	8	7	7	8	8
>tr|D5ATU8|D5ATU8_RHOCB Uncharacterized protein OS=Rhodobacter capsulatus (strain ATCC BAA-309 / NBRC 16581 / SB1003) GN=RCAP_rcc01642 PE=4 SV=1	D5ATU8	RCAP_rcc01642	0.514012	-0.219053			27.8451	26.9293	27.0347	27.3951	27.6465	27.5448		10	4	4	3	7	8	10	4	4	3	7	8
>tr|D5AVN4|D5AVN4_RHOCB Plasmid partitioning protein RepA OS=Rhodobacter capsulatus (strain ATCC BAA-309 / NBRC 16581 / SB1003) GN=repA PE=4 SV=1	D5AVN4	repA	0.516047	0.112074			28.9047	29.205	29.0733	29.3223	29.0421	28.8291		7	8	10	9	7	13	7	8	10	9	7	13
>tr|D5AMB9|D5AMB9_RHOCB Uncharacterized protein OS=Rhodobacter capsulatus (strain ATCC BAA-309 / NBRC 16581 / SB1003) GN=RCAP_rcc02465 PE=4 SV=1	D5AMB9	RCAP_rcc02465	0.517489	-0.0772216			28.3535	28.509	28.573	28.2743	28.5924	28.504		2	2	2	2	2	3	2	2	2	2	2	3
>tr|D5AKQ2|D5AKQ2_RHOCB Transcriptional regulator, LacI family OS=Rhodobacter capsulatus (strain ATCC BAA-309 / NBRC 16581 / SB1003) GN=RCAP_rcc00129 PE=4 SV=1	D5AKQ2	RCAP_rcc00129	0.517719	0.0569598			30.6013	30.7961	30.8039	30.7435	30.6066	30.6431		11	11	11	10	11	12	11	11	11	10	11	12
>tr|D5AV10|D5AV10_RHOCB Cobalamin biosynthesis protein CobW OS=Rhodobacter capsulatus (strain ATCC BAA-309 / NBRC 16581 / SB1003) GN=cobW PE=4 SV=1	D5AV10	cobW	0.519101	-0.0708656			31.9122	31.6731	31.6355	31.727	31.8939	31.829		9	13	10	12	9	15	9	13	10	12	9	15
>tr|D5APG1|D5APG1_RHOCB Hydrogenase, large subunit OS=Rhodobacter capsulatus (strain ATCC BAA-309 / NBRC 16581 / SB1003) GN=hupB PE=3 SV=1	D5APG1	hupB	0.520183	-0.136308			30.715	30.9104	30.932	30.677	30.6592	30.3099		18	19	17	19	15	17	18	19	17	19	15	17
>tr|D5AN89|D5AN89_RHOCB Selenide, water dikinase OS=Rhodobacter capsulatus (strain ATCC BAA-309 / NBRC 16581 / SB1003) GN=selD PE=3 SV=1	D5AN89	selD	0.521215	-0.0927455			28.596	28.654	28.8699	28.5239	28.8513	28.861		6	5	5	6	7	5	6	5	5	6	7	5
>tr|D5API6|D5API6_RHOCB DNA-directed DNA polymerase OS=Rhodobacter capsulatus (strain ATCC BAA-309 / NBRC 16581 / SB1003) GN=dnaE1 PE=3 SV=1	D5API6	dnaE1	0.52186	-0.152111			27.915	27.7572	27.5737	27.8816	28.3001	27.6937		6	11	7	7	12	9	6	11	7	7	12	9
>tr|D5ARF8|D5ARF8_RHOCB Transcriptional regulator, AsnC/Lrp family OS=Rhodobacter capsulatus (strain ATCC BAA-309 / NBRC 16581 / SB1003) GN=RCAP_rcc03239 PE=4 SV=1	D5ARF8	RCAP_rcc03239	0.52337	-0.255605			29.3253	28.9746	29.9761	29.5536	29.9829	29.9893		3	4	3	3	3	3	3	4	3	3	3	3
>tr|D5ARL0|D5ARL0_RHOCB Cytidylate kinase OS=Rhodobacter capsulatus (strain ATCC BAA-309 / NBRC 16581 / SB1003) GN=cmk PE=3 SV=1	D5ARL0	cmk	0.525016	-0.0914141			29.7366	29.7211	29.6937	29.8238	30.0909	29.7021		6	6	7	8	9	7	6	6	7	8	9	7
>tr|D5ATT2|D5ATT2_RHOCB Ribosome-recycling factor OS=Rhodobacter capsulatus (strain ATCC BAA-309 / NBRC 16581 / SB1003) GN=frr PE=3 SV=1	D5ATT2	frr	0.525138	0.198601			33.284	33.2803	33.1948	33.2739	32.445	32.9654		14	15	14	13	10	15	14	15	14	13	10	15
>tr|D5AUF8|D5AUF8_RHOCB Branched-chain amino acid ABC transporter, periplasmic branched-chain amino acid-binding protein LivK-1 OS=Rhodobacter capsulatus (strain ATCC BAA-309 / NBRC 16581 / SB1003) GN=livK1 PE=4 SV=1	D5AUF8	livK1	0.52606	-0.074042			34.2865	34.3876	34.6091	34.4557	34.4466	34.2767		19	18	17	17	16	16	19	18	17	17	16	16
>tr|D5AUM1|D5AUM1_RHOCB Inosine-5-monophosphate dehydrogenase OS=Rhodobacter capsulatus (strain ATCC BAA-309 / NBRC 16581 / SB1003) GN=guaB PE=3 SV=1	D5AUM1	guaB	0.529917	-0.0523402			32.9498	32.7468	32.7964	32.7221	32.7617	32.8819		18	19	20	20	19	23	18	19	20	20	19	23
>tr|D5ALP1|D5ALP1_RHOCB Monosacharide ABC transporter, ATP-binding protein OS=Rhodobacter capsulatus (strain ATCC BAA-309 / NBRC 16581 / SB1003) GN=RCAP_rcc02372 PE=4 SV=1	D5ALP1	RCAP_rcc02372	0.530609	0.287252			26.8424	27.4044	27.9411	27.6025	26.6253	27.2637		2	3	4	2	3	2	2	3	4	2	3	2
>tr|D5APW2|D5APW2_RHOCB Mechanosensitive ion channel family protein OS=Rhodobacter capsulatus (strain ATCC BAA-309 / NBRC 16581 / SB1003) GN=RCAP_rcc02954 PE=4 SV=1	D5APW2	RCAP_rcc02954	0.531261	-0.0866159			31.4708	31.0815	31.3822	31.3212	31.1524	31.3429		11	10	11	10	9	13	11	10	11	10	9	13
>tr|D5AVM5|D5AVM5_RHOCB Glycine betaine/L-proline ABC transporter, ATP-binding protein ProV-2 OS=Rhodobacter capsulatus (strain ATCC BAA-309 / NBRC 16581 / SB1003) GN=proV2 PE=4 SV=1	D5AVM5	proV2	0.531331	0.135523			27.2353	27.1529	26.7003	26.9841	26.6795	26.8846		3	5	3	3	4	2	3	5	3	3	4	2
>tr|D5ASX9|D5ASX9_RHOCB Malate dehydrogenase-2 (Oxaloacetate-decarboxylating) (NADP(+)) OS=Rhodobacter capsulatus (strain ATCC BAA-309 / NBRC 16581 / SB1003) GN=maeB2 PE=4 SV=1	D5ASX9	maeB2	0.531467	0.0735582			32.0266	31.9488	32.1068	32.223	31.8637	32.0459		27	30	31	31	29	33	27	30	31	31	29	33
>tr|D5ARA9|D5ARA9_RHOCB Formate--tetrahydrofolate ligase OS=Rhodobacter capsulatus (strain ATCC BAA-309 / NBRC 16581 / SB1003) GN=fhs PE=3 SV=1	D5ARA9	fhs	0.533105	-0.160011			29.4533	28.8284	29.3473	29.2028	29.3423	29.6317		10	8	8	12	8	11	10	8	8	12	8	11
>tr|D5AQL7|D5AQL7_RHOCB Lipoprotein, putative OS=Rhodobacter capsulatus (strain ATCC BAA-309 / NBRC 16581 / SB1003) GN=RCAP_rcc03082 PE=4 SV=1	D5AQL7	RCAP_rcc03082	0.534038	0.161295			30.6304	30.691	31.0894	31.1832	30.4735	30.803		7	8	7	8	6	8	7	8	7	8	6	8
>tr|D5AM21|D5AM21_RHOCB DNA-directed RNA polymerase subunit alpha OS=Rhodobacter capsulatus (strain ATCC BAA-309 / NBRC 16581 / SB1003) GN=rpoA PE=3 SV=1	D5AM21	rpoA	0.534721	-0.0889956			34.3152	34.2221	34.3294	34.3254	34.6469	34.477		25	27	27	26	23	27	25	27	27	26	23	27
>tr|D5AMF4|D5AMF4_RHOCB ABC transporter, periplasmic substrate-binding protein OS=Rhodobacter capsulatus (strain ATCC BAA-309 / NBRC 16581 / SB1003) GN=RCAP_rcc02500 PE=4 SV=1	D5AMF4	RCAP_rcc02500	0.534729	-0.135825			32.0168	32.4105	32.3095	32.0576	32.3997	31.8505		19	19	18	16	16	19	19	19	18	16	16	19
>tr|D5AS12|D5AS12_RHOCB GTPase Era OS=Rhodobacter capsulatus (strain ATCC BAA-309 / NBRC 16581 / SB1003) GN=era PE=3 SV=1	D5AS12	era	0.534872	0.205869			30.0246	30.0404	30.5862	30.8857	30.3853	30.6877		9	8	7	7	10	8	9	8	7	7	10	8
>tr|D5AKH6|D5AKH6_RHOCB Peptidase, U62 family, modulator of DNA gyrase OS=Rhodobacter capsulatus (strain ATCC BAA-309 / NBRC 16581 / SB1003) GN=RCAP_rcc00053 PE=4 SV=1	D5AKH6	RCAP_rcc00053	0.535251	0.0575193			30.9749	31.1156	31.0155	31.1295	30.9557	30.8736		15	17	14	14	17	22	15	17	14	14	17	22
>tr|D5AN34|D5AN34_RHOCB Response regulator receiver protein OS=Rhodobacter capsulatus (strain ATCC BAA-309 / NBRC 16581 / SB1003) GN=RCAP_rcc02594 PE=4 SV=1	D5AN34	RCAP_rcc02594	0.535703	0.209079			27.713	27.8551	27.9184	27.6295	26.9282	27.7023		5	4	3	3	3	3	5	4	3	3	3	3
>tr|D5AL56|D5AL56_RHOCB Elongation factor Tu OS=Rhodobacter capsulatus (strain ATCC BAA-309 / NBRC 16581 / SB1003) GN=tuf1 PE=3 SV=1	D5AL56	tuf1	0.538415	0.0497526			36.4754	36.5655	36.3243	36.4793	36.5463	36.4504		31	27	29	26	28	36	31	27	29	26	28	36
>tr|D5AL75|D5AL75_RHOCB Sulfotransferase family protein OS=Rhodobacter capsulatus (strain ATCC BAA-309 / NBRC 16581 / SB1003) GN=RCAP_rcc00166 PE=4 SV=1	D5AL75	RCAP_rcc00166	0.540171	-0.149008			30.5064	30.4042	30.6495	30.6694	31.1435	30.7788		8	9	6	8	6	8	8	9	6	8	6	8
>tr|D5AN06|D5AN06_RHOCB Uncharacterized protein OS=Rhodobacter capsulatus (strain ATCC BAA-309 / NBRC 16581 / SB1003) GN=RCAP_rcc00530 PE=4 SV=1	D5AN06	RCAP_rcc00530	0.540377	-0.231214			30.2284	29.7336	29.3978	29.7748	30.5321	29.9563		4	5	2	3	3	5	4	5	2	3	3	5
>tr|D5AU49|D5AU49_RHOCB Oxidoreductase, DSBA family OS=Rhodobacter capsulatus (strain ATCC BAA-309 / NBRC 16581 / SB1003) GN=RCAP_rcc01743 PE=4 SV=1	D5AU49	RCAP_rcc01743	0.541081	-0.111874			31.5174	31.4978	31.6638	31.6937	31.4954	31.1496		11	11	10	10	10	11	11	11	10	10	10	11
>tr|D5ATP9|D5ATP9_RHOCB Phosphoadenylyl-sulfate reductase (thioredoxin) OS=Rhodobacter capsulatus (strain ATCC BAA-309 / NBRC 16581 / SB1003) GN=cysH PE=3 SV=1	D5ATP9	cysH	0.541578	0.173328			27.5744	27.8608	27.2188	27.8081	28.1072	27.7516		4	3	4	5	2	5	4	3	4	5	2	5
>tr|D5AQK0|D5AQK0_RHOCB Ferrous iron permease EfeU OS=Rhodobacter capsulatus (strain ATCC BAA-309 / NBRC 16581 / SB1003) GN=efeU PE=4 SV=1	D5AQK0	efeU	0.541956	-0.0864754			30.5237	30.5251	30.5196	30.1732	30.5057	30.5914		11	9	12	9	11	15	11	9	12	9	11	15
>tr|D5AV40|D5AV40_RHOCB DNA topoisomerase 4 subunit B OS=Rhodobacter capsulatus (strain ATCC BAA-309 / NBRC 16581 / SB1003) GN=parE PE=3 SV=1	D5AV40	parE	0.543437	-0.159978			29.8357	30.0651	29.8172	29.8892	30.4739	29.6927		13	10	13	8	7	14	13	10	13	8	7	14
>tr|D5ATV9|D5ATV9_RHOCB YVTN beta-propeller repeat family protein OS=Rhodobacter capsulatus (strain ATCC BAA-309 / NBRC 16581 / SB1003) GN=RCAP_rcc01653 PE=4 SV=1	D5ATV9	RCAP_rcc01653	0.54378	-0.348247			28.851	28.2324	28.8293	28.0385	27.3346	27.6993		5	3	3	4	3	4	5	3	3	4	3	4
>tr|D5AMB8|D5AMB8_RHOCB Proline--tRNA ligase OS=Rhodobacter capsulatus (strain ATCC BAA-309 / NBRC 16581 / SB1003) GN=proS PE=3 SV=1	D5AMB8	proS	0.54378	-0.0858065			32.4911	32.4059	32.6797	32.6016	32.81	32.716		23	24	24	19	24	26	23	24	24	19	24	26
>tr|D5ATP1|D5ATP1_RHOCB Uncharacterized protein OS=Rhodobacter capsulatus (strain ATCC BAA-309 / NBRC 16581 / SB1003) GN=RCAP_rcc01585 PE=4 SV=1	D5ATP1	RCAP_rcc01585	0.544973	-0.140341			28.4505	28.6289	28.5582	28.4557	28.4314	27.9343		6	5	9	8	6	7	6	5	9	8	6	7
>tr|D5AUX6|D5AUX6_RHOCB Transcriptional regulator, DeoR family OS=Rhodobacter capsulatus (strain ATCC BAA-309 / NBRC 16581 / SB1003) GN=RCAP_rcc02021 PE=4 SV=1	D5AUX6	RCAP_rcc02021	0.545193	-0.180426			27.7142	28.0049	27.9697	27.9787	28.0805	27.2396		5	5	5	4	5	6	5	5	5	4	5	6
>tr|D5AVA8|D5AVA8_RHOCB Glyceraldehyde-3-phosphate dehydrogenase OS=Rhodobacter capsulatus (strain ATCC BAA-309 / NBRC 16581 / SB1003) GN=gap3 PE=3 SV=1	D5AVA8	gap3	0.550806	0.054582			35.1817	35.277	35.3055	35.307	35.0746	35.1416		23	22	25	22	23	29	14	13	15	13	13	17
>tr|D5AQ90|D5AQ90_RHOCB Methylmalonyl-CoA mutase OS=Rhodobacter capsulatus (strain ATCC BAA-309 / NBRC 16581 / SB1003) GN=bhbA PE=4 SV=1	D5AQ90	bhbA	0.552759	-0.118389			33.2002	32.685	32.7993	32.7279	32.5931	32.8244		26	24	24	23	19	24	26	24	24	23	19	24
>tr|D5AT15|D5AT15_RHOCB TRAP dicarboxylate transporter, DctP-1 subunit OS=Rhodobacter capsulatus (strain ATCC BAA-309 / NBRC 16581 / SB1003) GN=dctP1 PE=4 SV=1	D5AT15	dctP1	0.553496	0.120406			31.6115	31.5974	31.6187	31.3957	31.1445	31.7428		8	8	6	8	7	10	8	8	6	8	7	10
>tr|D5AN12|D5AN12_RHOCB Acetyltransferase, GNAT family OS=Rhodobacter capsulatus (strain ATCC BAA-309 / NBRC 16581 / SB1003) GN=RCAP_rcc00536 PE=4 SV=1	D5AN12	RCAP_rcc00536	0.553631	0.0749563			30.4917	30.7081	30.7859	30.5767	30.4305	30.6482		10	9	10	10	11	14	10	9	10	10	11	14
>tr|D5ASA7|D5ASA7_RHOCB Octanoyltransferase OS=Rhodobacter capsulatus (strain ATCC BAA-309 / NBRC 16581 / SB1003) GN=lipB PE=3 SV=1	D5ASA7	lipB	0.554486	-0.341739			27.4906	28.2959	28.1418	27.6292	29.1842	27.8664		4	2	4	2	3	3	4	2	4	2	3	3
>tr|D5ATJ6|D5ATJ6_RHOCB Metallo-beta-lactamase family protein OS=Rhodobacter capsulatus (strain ATCC BAA-309 / NBRC 16581 / SB1003) GN=RCAP_rcc01540 PE=4 SV=1	D5ATJ6	RCAP_rcc01540	0.555168	-0.0415586			31.2815	31.4107	31.3789	31.2837	31.3798	31.2211		19	17	17	19	19	22	19	17	17	19	19	22
>tr|D5AVB7|D5AVB7_RHOCB Phosphoribosylformylglycinamidine synthase subunit PurS OS=Rhodobacter capsulatus (strain ATCC BAA-309 / NBRC 16581 / SB1003) GN=purS PE=3 SV=1	D5AVB7	purS	0.556662	-0.237564			31.5994	32.0209	32.247	32.0916	32.8674	31.8887		4	4	3	3	4	5	4	4	3	3	4	5
>tr|D5AKJ7|D5AKJ7_RHOCB RNA pyrophosphohydrolase OS=Rhodobacter capsulatus (strain ATCC BAA-309 / NBRC 16581 / SB1003) GN=rppH PE=3 SV=1	D5AKJ7	rppH	0.557767	-0.121689			30.075	29.5678	29.934	30.1868	29.8862	29.7754		5	3	5	4	5	7	5	3	5	4	5	7
>tr|D5ANC2|D5ANC2_RHOCB Cytochrome c OS=Rhodobacter capsulatus (strain ATCC BAA-309 / NBRC 16581 / SB1003) GN=RCAP_rcc02682 PE=4 SV=1	D5ANC2	RCAP_rcc02682	0.559277	-0.153885			33.1093	33.2119	32.7538	32.6507	32.9504	32.4893		6	9	6	6	6	7	6	9	6	6	6	7
>tr|D5ALF9|D5ALF9_RHOCB AMP nucleosidase OS=Rhodobacter capsulatus (strain ATCC BAA-309 / NBRC 16581 / SB1003) GN=amn PE=3 SV=1	D5ALF9	amn	0.561627	0.126889			30.0808	30.2437	30.4753	30.3117	29.796	30.1774		15	14	11	13	14	16	15	14	11	13	14	16
>tr|D5ATC6|D5ATC6_RHOCB Phosphoribosylformylglycinamidine cyclo-ligase OS=Rhodobacter capsulatus (strain ATCC BAA-309 / NBRC 16581 / SB1003) GN=purM PE=3 SV=1	D5ATC6	purM	0.563941	-0.195607			30.6157	30.4135	30.8176	30.8796	31.4563	31.0097		8	6	8	5	7	10	8	6	8	5	7	10
>tr|D5AN16|D5AN16_RHOCB Nitroreductase family protein OS=Rhodobacter capsulatus (strain ATCC BAA-309 / NBRC 16581 / SB1003) GN=RCAP_rcc00540 PE=4 SV=1	D5AN16	RCAP_rcc00540	0.566801	0.187034			29.9677	29.3143	29.3308	30.0074	29.3273	29.8653		4	4	5	4	4	6	4	4	5	4	4	6
>tr|D5ARF4|D5ARF4_RHOCB Monosacharide ABC transporter, permease protein OS=Rhodobacter capsulatus (strain ATCC BAA-309 / NBRC 16581 / SB1003) GN=RCAP_rcc03235 PE=3 SV=1	D5ARF4	RCAP_rcc03235	0.567878	-0.308485			26.988	26.1727	27.656	27.6379	26.8287	26.7367		2	2	2	2	2	2	2	2	2	2	2	2
>tr|D5AKQ9|D5AKQ9_RHOCB Alkaline phosphatase OS=Rhodobacter capsulatus (strain ATCC BAA-309 / NBRC 16581 / SB1003) GN=phoA PE=3 SV=1	D5AKQ9	phoA	0.569151	-0.103136			27.7139	27.1889	27.5339	27.7052	27.4941	27.5384		5	3	6	2	5	4	5	3	6	2	5	4
>tr|D5ALB5|D5ALB5_RHOCB Carboxynorspermidine decarboxylase OS=Rhodobacter capsulatus (strain ATCC BAA-309 / NBRC 16581 / SB1003) GN=nspC PE=4 SV=1	D5ALB5	nspC	0.570154	-0.0825278			30.3082	30.3572	30.2195	30.3294	30.6412	30.2348		12	10	9	11	10	15	12	10	9	11	10	15
>tr|D5AVI3|D5AVI3_RHOCB TRAP transporter solute receptor, TAXI family OS=Rhodobacter capsulatus (strain ATCC BAA-309 / NBRC 16581 / SB1003) GN=RCAP_rcp00062 PE=4 SV=1	D5AVI3	RCAP_rcp00062	0.57016	-0.18652			33.5754	33.9943	34.3311	34.1202	34.4036	33.636		11	11	11	10	8	12	11	11	11	10	8	12
>tr|D5AP17|D5AP17_RHOCB Helicase domain protein OS=Rhodobacter capsulatus (strain ATCC BAA-309 / NBRC 16581 / SB1003) GN=RCAP_rcc02793 PE=4 SV=1	D5AP17	RCAP_rcc02793	0.570785	-0.130811			32.2849	32.0964	31.785	31.9245	32.4631	32.1197		16	18	12	18	16	22	16	18	12	18	16	22
>tr|D5APC3|D5APC3_RHOCB MaoC domain protein OS=Rhodobacter capsulatus (strain ATCC BAA-309 / NBRC 16581 / SB1003) GN=maoC PE=4 SV=1	D5APC3	maoC	0.572169	-0.051836			30.9533	30.9767	31.208	31.1132	31.0933	31.0092		11	10	10	9	9	13	11	10	10	9	9	13
>tr|D5ALY4|D5ALY4_RHOCB 50S ribosomal protein L10 OS=Rhodobacter capsulatus (strain ATCC BAA-309 / NBRC 16581 / SB1003) GN=rplJ PE=3 SV=1	D5ALY4	rplJ	0.573209	0.0554606			33.0299	33.0699	32.9485	33.1992	33.2238	33.0994		8	8	10	9	7	9	8	8	10	9	7	9
>tr|D5ATX4|D5ATX4_RHOCB Uncharacterized protein OS=Rhodobacter capsulatus (strain ATCC BAA-309 / NBRC 16581 / SB1003) GN=RCAP_rcc01668 PE=4 SV=1	D5ATX4	RCAP_rcc01668	0.573243	0.22684			28.4372	29.178	28.2679	28.0052	28.671	28.8735		3	3	3	3	3	4	3	3	3	3	3	4
>tr|D5AMI4|D5AMI4_RHOCB Light-harvesting protein B-800/850, beta chain OS=Rhodobacter capsulatus (strain ATCC BAA-309 / NBRC 16581 / SB1003) GN=pucB PE=4 SV=1	D5AMI4	pucB	0.573693	0.223911			33.4999	33.3025	33.7503	33.3882	32.945	34.1762		2	3	2	2	2	2	2	3	2	2	2	2
>tr|D5ALH8|D5ALH8_RHOCB Lipoprotein, putative OS=Rhodobacter capsulatus (strain ATCC BAA-309 / NBRC 16581 / SB1003) GN=RCAP_rcc00269 PE=4 SV=1	D5ALH8	RCAP_rcc00269	0.574448	0.14009			30.4159	31.1305	30.8919	30.9544	30.9896	30.6328		7	7	7	8	8	8	7	7	7	8	8	8
>tr|D5AV15|D5AV15_RHOCB Threonine-phosphate decarboxylase OS=Rhodobacter capsulatus (strain ATCC BAA-309 / NBRC 16581 / SB1003) GN=cobC PE=4 SV=1	D5AV15	cobC	0.57717	-0.13569			29.4429	28.9384	29.4501	29.7087	29.5167	29.3555		6	7	6	5	7	8	6	7	6	5	7	8
>tr|D5ATV2|D5ATV2_RHOCB Cytochrome c domain protein OS=Rhodobacter capsulatus (strain ATCC BAA-309 / NBRC 16581 / SB1003) GN=RCAP_rcc01646 PE=4 SV=1	D5ATV2	RCAP_rcc01646	0.578506	-0.393288			29.5963	28.4993	29.2672	28.8373	27.6449	27.9919		4	4	4	3	3	4	4	4	4	3	3	4
>tr|D5ARU5|D5ARU5_RHOCB Cell wall hydrolase, SleB OS=Rhodobacter capsulatus (strain ATCC BAA-309 / NBRC 16581 / SB1003) GN=RCAP_rcc01209 PE=4 SV=1	D5ARU5	RCAP_rcc01209	0.579748	-0.0708949			27.7323	27.6539	27.9965	27.69	27.6318	27.804		4	4	3	3	4	5	4	4	3	3	4	5
>tr|D5AT05|D5AT05_RHOCB Glutamine-dependent NAD(+) synthetase OS=Rhodobacter capsulatus (strain ATCC BAA-309 / NBRC 16581 / SB1003) GN=nadE PE=3 SV=1	D5AT05	nadE	0.580386	-0.0546989			29.2991	29.3312	29.3399	29.2596	29.546	29.4302		8	7	7	8	9	12	8	7	7	8	9	12
>tr|D5ASY6|D5ASY6_RHOCB Phosphate ABC transporter, periplasmic phosphate-binding protein OS=Rhodobacter capsulatus (strain ATCC BAA-309 / NBRC 16581 / SB1003) GN=pstS PE=4 SV=1	D5ASY6	pstS	0.581581	-0.0799446			33.0537	33.1464	32.9371	32.9141	33.3264	33.0169		14	13	15	15	12	16	14	13	15	15	12	16
>tr|D5ALI6|D5ALI6_RHOCB Cytochrome c-type biogenesis protein CycH OS=Rhodobacter capsulatus (strain ATCC BAA-309 / NBRC 16581 / SB1003) GN=cycH PE=4 SV=1	D5ALI6	cycH	0.5827	0.130158			30.9359	31.3497	30.8214	31.2439	31.1759	30.73		14	18	17	17	15	19	14	18	17	17	15	19
>tr|D5ASX1|D5ASX1_RHOCB Hemin transport protein HmuS OS=Rhodobacter capsulatus (strain ATCC BAA-309 / NBRC 16581 / SB1003) GN=hemS PE=4 SV=1	D5ASX1	hemS	0.582769	-0.121938			27.7084	27.4811	27.221	27.3727	27.3108	27.0206		5	2	3	4	2	4	5	2	3	4	2	4
>tr|D5AKF9|D5AKF9_RHOCB Thioredoxin OS=Rhodobacter capsulatus (strain ATCC BAA-309 / NBRC 16581 / SB1003) GN=trxA1 PE=3 SV=1	D5AKF9	trxA1	0.583338	-0.135087			32.2548	32.645	32.3883	32.1767	32.8286	32.2447		5	6	5	6	4	6	5	6	5	6	4	6
>tr|D5ATP2|D5ATP2_RHOCB GSCFA family protein OS=Rhodobacter capsulatus (strain ATCC BAA-309 / NBRC 16581 / SB1003) GN=RCAP_rcc01586 PE=4 SV=1	D5ATP2	RCAP_rcc01586	0.585302	-0.105494			31.1483	31.0887	31.1609	30.8971	30.7215	30.7284		15	10	12	11	13	14	15	10	12	11	13	14
>tr|D5AQL1|D5AQL1_RHOCB Riboflavin synthase, alpha subunit OS=Rhodobacter capsulatus (strain ATCC BAA-309 / NBRC 16581 / SB1003) GN=ribE PE=4 SV=1	D5AQL1	ribE	0.589792	0.149368			30.188	30.3442	29.73	29.6716	29.6597	30.01		3	3	2	3	2	4	3	3	2	3	2	4
>tr|D5AS20|D5AS20_RHOCB DNA-directed RNA polymerase subunit omega OS=Rhodobacter capsulatus (strain ATCC BAA-309 / NBRC 16581 / SB1003) GN=rpoZ PE=3 SV=1	D5AS20	rpoZ	0.589835	0.0634454			32.1023	32.2471	32.2048	32.2006	31.9447	31.9944		10	12	12	12	10	13	10	12	12	12	10	13
>tr|D5AM55|D5AM55_RHOCB Chromosome partitioning protein MipZ OS=Rhodobacter capsulatus (strain ATCC BAA-309 / NBRC 16581 / SB1003) GN=mipZ PE=4 SV=1	D5AM55	mipZ	0.590364	-0.124683			29.0413	28.9018	28.7005	28.8477	29.4145	29.0328		8	6	3	5	5	8	8	6	3	5	5	8
>tr|D5ATX5|D5ATX5_RHOCB Phosphoribosyl-AMP cyclohydrolase OS=Rhodobacter capsulatus (strain ATCC BAA-309 / NBRC 16581 / SB1003) GN=hisI PE=3 SV=1	D5ATX5	hisI	0.593839	-0.134876			27.7551	28.0654	28.1149	27.9068	28.5437	28.0368		3	3	3	3	4	3	3	3	3	3	4	3
>tr|D5AN53|D5AN53_RHOCB Chitin deacetylase OS=Rhodobacter capsulatus (strain ATCC BAA-309 / NBRC 16581 / SB1003) GN=RCAP_rcc02613 PE=4 SV=1	D5AN53	RCAP_rcc02613	0.594916	-0.08929			27.9953	28.246	28.0021	27.8313	28.268	27.9202		6	6	4	7	7	10	6	6	4	7	7	10
>tr|D5AQ49|D5AQ49_RHOCB Uncharacterized protein OS=Rhodobacter capsulatus (strain ATCC BAA-309 / NBRC 16581 / SB1003) GN=RCAP_rcc00871 PE=3 SV=1	D5AQ49	RCAP_rcc00871	0.595228	0.0805435			30.5312	30.602	30.5825	30.3956	30.1826	30.5404		3	3	3	3	3	3	3	3	3	3	3	3
>tr|D5AUE6|D5AUE6_RHOCB Glucose-1-phosphate adenylyltransferase OS=Rhodobacter capsulatus (strain ATCC BAA-309 / NBRC 16581 / SB1003) GN=glgC PE=3 SV=1	D5AUE6	glgC	0.598622	-0.0428435			31.2284	31.0683	31.1774	31.1489	30.9993	31.0594		17	14	14	10	13	15	17	14	14	10	13	15
>tr|D5AQ19|D5AQ19_RHOCB Aspartyl/glutamyl-tRNA(Asn/Gln) amidotransferase subunit B OS=Rhodobacter capsulatus (strain ATCC BAA-309 / NBRC 16581 / SB1003) GN=gatB PE=3 SV=1	D5AQ19	gatB	0.598688	0.0596263			32.594	32.4243	32.3634	32.6946	32.538	32.5555		18	16	19	17	17	22	18	16	19	17	17	22
>tr|D5ANM7|D5ANM7_RHOCB Acriflavine resistance protein B OS=Rhodobacter capsulatus (strain ATCC BAA-309 / NBRC 16581 / SB1003) GN=acrB PE=3 SV=1	D5ANM7	acrB	0.599508	0.63613			33.2201	33.442	31.7994	32.7211	30.2557	31.0207		23	26	17	26	11	15	23	26	17	26	11	15
>tr|D5AMV4|D5AMV4_RHOCB Alcohol dehydrogenase, zinc-binding domain protein OS=Rhodobacter capsulatus (strain ATCC BAA-309 / NBRC 16581 / SB1003) GN=RCAP_rcc00478 PE=4 SV=1	D5AMV4	RCAP_rcc00478	0.599565	0.0729421			28.6625	28.489	28.6051	28.6543	28.2852	28.6284		9	6	4	4	6	7	9	6	4	4	6	7
>tr|D5AUL7|D5AUL7_RHOCB 3-oxoacyl-[acyl-carrier-protein] synthase 3 OS=Rhodobacter capsulatus (strain ATCC BAA-309 / NBRC 16581 / SB1003) GN=fabH2 PE=3 SV=1	D5AUL7	fabH2	0.600767	-0.162648			30.7973	30.5554	31.1926	30.962	30.3977	30.3823		9	10	10	9	9	9	9	10	10	9	9	9
>tr|D5AKQ4|D5AKQ4_RHOCB tRNA/rRNA cytosine-C5-methylase OS=Rhodobacter capsulatus (strain ATCC BAA-309 / NBRC 16581 / SB1003) GN=RCAP_rcc00131 PE=3 SV=1	D5AKQ4	RCAP_rcc00131	0.60123	-0.121906			27.5607	26.8883	27.1231	27.2161	26.9091	27.1227		7	4	3	4	3	5	7	4	3	4	3	5
>tr|D5ALV0|D5ALV0_RHOCB RNA polymerase-binding transcription factor DksA OS=Rhodobacter capsulatus (strain ATCC BAA-309 / NBRC 16581 / SB1003) GN=dksA1 PE=3 SV=1	D5ALV0	dksA1	0.602495	0.107178			30.6063	30.9131	30.4192	30.7623	31.0232	30.6948		7	9	7	9	8	9	7	9	7	9	8	9
>tr|D5AKF0|D5AKF0_RHOCB Surface antigen OS=Rhodobacter capsulatus (strain ATCC BAA-309 / NBRC 16581 / SB1003) GN=RCAP_rcc00027 PE=4 SV=1	D5AKF0	RCAP_rcc00027	0.602804	0.116724			30.8908	31.3564	30.8647	30.7924	30.7553	30.7121		12	13	16	17	17	15	12	13	16	17	17	15
>tr|D5AUJ8|D5AUJ8_RHOCB GTP-binding protein TypA/BipA OS=Rhodobacter capsulatus (strain ATCC BAA-309 / NBRC 16581 / SB1003) GN=typA PE=4 SV=1	D5AUJ8	typA	0.604416	-0.0610072			32.1456	32.053	32.1113	32.0869	32.3608	32.2948		20	20	22	21	20	24	20	20	22	21	20	24
>tr|D5ARN5|D5ARN5_RHOCB Pyrroline-5-carboxylate reductase OS=Rhodobacter capsulatus (strain ATCC BAA-309 / NBRC 16581 / SB1003) GN=proC PE=3 SV=1	D5ARN5	proC	0.604797	-0.0574271			31.0138	30.7021	30.9004	31.026	30.8915	30.9053		8	5	7	4	7	9	8	5	7	4	7	9
>tr|D5AUG5|D5AUG5_RHOCB 3-dehydroquinate synthase OS=Rhodobacter capsulatus (strain ATCC BAA-309 / NBRC 16581 / SB1003) GN=aroB PE=3 SV=1	D5AUG5	aroB	0.604963	-0.145644			29.8303	30.0032	29.946	30.1137	30.6258	29.8483		9	8	7	7	8	10	9	8	7	7	8	10
>tr|D5ASV1|D5ASV1_RHOCB Pyrazinamidase/nicotinamidase OS=Rhodobacter capsulatus (strain ATCC BAA-309 / NBRC 16581 / SB1003) GN=pncA PE=4 SV=1	D5ASV1	pncA	0.605234	0.142918			29.0977	28.842	28.692	29.1372	28.383	28.6222		3	4	5	5	3	4	3	4	5	5	3	4
>tr|D5AR87|D5AR87_RHOCB Cell division ATP-binding protein FtsE OS=Rhodobacter capsulatus (strain ATCC BAA-309 / NBRC 16581 / SB1003) GN=ftsE PE=4 SV=1	D5AR87	ftsE	0.606613	-0.121181			27.4572	27.2698	27.7301	27.5765	27.8986	27.8761		6	3	5	5	4	4	6	3	5	5	4	4
>tr|D5AQH4|D5AQH4_RHOCB Molybdopterin synthase sulfur carrier subunit OS=Rhodobacter capsulatus (strain ATCC BAA-309 / NBRC 16581 / SB1003) GN=moaD2 PE=3 SV=1	D5AQH4	moaD2	0.608008	-0.210001			28.0367	28.5383	28.4284	28.4577	28.6736	27.5128		2	2	3	2	2	2	2	2	3	2	2	2
>tr|D5AMW3|D5AMW3_RHOCB Inositol-1-monophosphatase OS=Rhodobacter capsulatus (strain ATCC BAA-309 / NBRC 16581 / SB1003) GN=suhB PE=4 SV=1	D5AMW3	suhB	0.608826	-0.148018			31.3113	30.8669	31.2929	31.4025	31.7338	31.6244		10	13	10	11	11	10	10	13	10	11	11	10
>tr|D5AVJ7|D5AVJ7_RHOCB Nitrous-oxide reductase expression regulator NosR OS=Rhodobacter capsulatus (strain ATCC BAA-309 / NBRC 16581 / SB1003) GN=nosR PE=4 SV=1	D5AVJ7	nosR	0.609486	-0.227282			27.6519	26.9178	27.6103	27.5305	28.0998	28.2319		6	6	8	5	8	4	6	6	8	5	8	4
>tr|D5AQZ3|D5AQZ3_RHOCB Uncharacterized protein OS=Rhodobacter capsulatus (strain ATCC BAA-309 / NBRC 16581 / SB1003) GN=RCAP_rcc01039 PE=4 SV=1	D5AQZ3	RCAP_rcc01039	0.609892	0.0877775			29.4901	29.7113	29.9528	29.9071	29.8587	29.9464		3	3	3	4	3	3	3	3	3	4	3	3
>tr|D5ALH1|D5ALH1_RHOCB GTP cyclohydrolase-2 OS=Rhodobacter capsulatus (strain ATCC BAA-309 / NBRC 16581 / SB1003) GN=ribA PE=3 SV=1	D5ALH1	ribA	0.610473	0.0752875			29.5895	29.5511	29.789	29.7787	29.3753	29.6499		10	8	8	10	8	7	10	8	8	10	8	7
>tr|D5AUE5|D5AUE5_RHOCB Glycogen synthase OS=Rhodobacter capsulatus (strain ATCC BAA-309 / NBRC 16581 / SB1003) GN=glgA PE=3 SV=1	D5AUE5	glgA	0.613	-0.103322			30.2387	30.3127	30.5882	30.2214	30.0217	30.0045		12	7	13	10	15	17	12	7	13	10	15	17
>tr|D5APJ6|D5APJ6_RHOCB Rod shape-determining protein MreB OS=Rhodobacter capsulatus (strain ATCC BAA-309 / NBRC 16581 / SB1003) GN=mreB PE=4 SV=1	D5APJ6	mreB	0.613915	0.110604			31.8542	31.954	32.2584	32.1795	31.6204	31.9313		14	13	14	14	14	15	14	13	14	14	14	15
>tr|D5ALZ5|D5ALZ5_RHOCB 50S ribosomal protein L4 OS=Rhodobacter capsulatus (strain ATCC BAA-309 / NBRC 16581 / SB1003) GN=rplD PE=3 SV=1	D5ALZ5	rplD	0.615347	-0.104631			33.2437	33.5151	33.8802	33.34	33.5501	33.505		11	11	10	10	9	11	11	11	10	10	9	11
>tr|D5AST2|D5AST2_RHOCB Acetyl-CoA acetyltransferase-3 OS=Rhodobacter capsulatus (strain ATCC BAA-309 / NBRC 16581 / SB1003) GN=atoB3 PE=3 SV=1	D5AST2	atoB3	0.616358	-0.0924524			28.9758	28.66	28.4211	28.7099	28.7966	28.5463		9	4	8	6	8	9	9	4	8	6	8	9
>tr|D5ALV4|D5ALV4_RHOCB Glycosyl transferase, family 2/macrocin-O-methyltransferase family protein OS=Rhodobacter capsulatus (strain ATCC BAA-309 / NBRC 16581 / SB1003) GN=RCAP_rcc02435 PE=4 SV=1	D5ALV4	RCAP_rcc02435	0.62019	-0.0240231			30.1172	30.0347	30.0898	30.0149	29.9781	30.0634		11	9	9	8	11	12	11	9	9	8	11	12
>tr|D5AKN6|D5AKN6_RHOCB Ribonuclease D-1 OS=Rhodobacter capsulatus (strain ATCC BAA-309 / NBRC 16581 / SB1003) GN=rnd1 PE=4 SV=1	D5AKN6	rnd1	0.6202	-0.329877			28.085	26.3952	27.8261	27.8165	27.7345	28.4442		4	2	4	2	2	9	4	2	4	2	2	9
>tr|D5AQC9|D5AQC9_RHOCB 3-hydroxyacyl-coa dehydrogenase/3-hydroxy-2-methylbutyryl-CoA dehydrogenase OS=Rhodobacter capsulatus (strain ATCC BAA-309 / NBRC 16581 / SB1003) GN=hadH PE=3 SV=1	D5AQC9	hadH	0.620685	0.0688947			29.1151	29.28	29.1902	29.4671	29.2955	29.0604		7	6	6	6	5	7	7	6	6	6	5	7
>tr|D5ARS1|D5ARS1_RHOCB CsbD family protein OS=Rhodobacter capsulatus (strain ATCC BAA-309 / NBRC 16581 / SB1003) GN=RCAP_rcc01184 PE=3 SV=1	D5ARS1	RCAP_rcc01184	0.621417	-0.091465			30.0795	30.0558	30.3669	30.3485	30.5688	30.3366		5	4	6	6	4	7	5	4	6	6	4	7
>tr|D5AM66|D5AM66_RHOCB Transcriptional regulator, LysR family OS=Rhodobacter capsulatus (strain ATCC BAA-309 / NBRC 16581 / SB1003) GN=RCAP_rcc00371 PE=4 SV=1	D5AM66	RCAP_rcc00371	0.622625	-0.141619			28.6863	27.9539	28.2999	28.0788	27.9289	28.4576		4	4	3	2	3	3	4	4	3	2	3	3
>tr|D5APD1|D5APD1_RHOCB Uncharacterized protein OS=Rhodobacter capsulatus (strain ATCC BAA-309 / NBRC 16581 / SB1003) GN=RCAP_rcc00738 PE=4 SV=1	D5APD1	RCAP_rcc00738	0.622876	-0.127567			27.0231	27.0417	26.5697	26.8392	27.1866	26.5158		2	2	2	3	2	2	2	2	2	3	2	2
>tr|D5ANB9|D5ANB9_RHOCB Pyridine nucleotide-disulfide oxidoreductase family protein OS=Rhodobacter capsulatus (strain ATCC BAA-309 / NBRC 16581 / SB1003) GN=RCAP_rcc02679 PE=4 SV=1	D5ANB9	RCAP_rcc02679	0.623996	0.0986703			29.4942	29.518	28.974	29.1518	29.3009	29.3954		9	10	7	6	7	9	9	10	7	6	7	9
>tr|D5AU68|D5AU68_RHOCB Chemotaxis protein CheY-2 OS=Rhodobacter capsulatus (strain ATCC BAA-309 / NBRC 16581 / SB1003) GN=cheY2 PE=4 SV=1	D5AU68	cheY2	0.625342	-0.381313			30.3833	28.7139	30.4279	30.3231	28.7535	29.3838		6	4	9	5	4	6	6	4	9	5	4	6
>tr|D5AP22|D5AP22_RHOCB Transglutaminase domain protein OS=Rhodobacter capsulatus (strain ATCC BAA-309 / NBRC 16581 / SB1003) GN=RCAP_rcc02798 PE=4 SV=1	D5AP22	RCAP_rcc02798	0.62622	0.1053			27.5136	27.9044	28.0297	27.9601	27.5864	27.5811		6	3	4	3	2	4	6	3	4	3	2	4
>tr|D5APW3|D5APW3_RHOCB Cysteine synthase-2 OS=Rhodobacter capsulatus (strain ATCC BAA-309 / NBRC 16581 / SB1003) GN=cysK2 PE=4 SV=1	D5APW3	cysK2	0.626275	0.0782026			33.1323	33.1295	32.9727	32.9787	32.6769	32.9084		13	14	12	12	13	14	13	14	12	12	13	14
>tr|D5AS05|D5AS05_RHOCB Succinyl-diaminopimelate desuccinylase OS=Rhodobacter capsulatus (strain ATCC BAA-309 / NBRC 16581 / SB1003) GN=dapE PE=3 SV=1	D5AS05	dapE	0.628116	-0.0561326			29.4594	29.5029	29.7259	29.6961	29.7333	29.5512		7	6	6	7	7	6	7	6	6	7	7	6
>tr|D5AV55|D5AV55_RHOCB Conserved domain protein OS=Rhodobacter capsulatus (strain ATCC BAA-309 / NBRC 16581 / SB1003) GN=RCAP_rcc02107 PE=4 SV=1	D5AV55	RCAP_rcc02107	0.629764	-0.116526			28.5424	28.2304	28.6642	28.8306	28.386	28.1821		7	4	8	6	5	5	7	4	8	6	5	5
>tr|D5ANF6|D5ANF6_RHOCB Deoxyribose-phosphate aldolase OS=Rhodobacter capsulatus (strain ATCC BAA-309 / NBRC 16581 / SB1003) GN=deoC PE=3 SV=1	D5ANF6	deoC	0.634016	0.204494			28.304	28.5216	27.2482	27.9126	28.2978	28.0292		6	4	6	4	3	5	6	4	6	4	3	5
>tr|D5AMT8|D5AMT8_RHOCB Glutathione synthetase OS=Rhodobacter capsulatus (strain ATCC BAA-309 / NBRC 16581 / SB1003) GN=gshB PE=3 SV=1	D5AMT8	gshB	0.634671	0.0786374			30.4286	30.3287	30.5331	30.6324	30.5924	30.8288		10	7	8	8	10	14	10	7	8	8	10	14
>tr|D5AN25|D5AN25_RHOCB NADH dehydrogenase, cyclic nucleotide-regulated OS=Rhodobacter capsulatus (strain ATCC BAA-309 / NBRC 16581 / SB1003) GN=ndh PE=4 SV=1	D5AN25	ndh	0.635179	-0.0828222			30.6866	30.8776	30.8343	30.872	30.9085	30.4314		15	17	16	16	13	17	15	17	16	16	13	17
>tr|D5ATV3|D5ATV3_RHOCB ABC transporter, periplasmic substrate-binding protein OS=Rhodobacter capsulatus (strain ATCC BAA-309 / NBRC 16581 / SB1003) GN=RCAP_rcc01647 PE=4 SV=1	D5ATV3	RCAP_rcc01647	0.635336	-0.200146			30.4723	30.2766	30.8797	30.2871	29.6505	29.8383		8	9	8	8	6	9	8	9	8	8	6	9
>tr|D5ASF5|D5ASF5_RHOCB Kinetochore Spc7 domain protein OS=Rhodobacter capsulatus (strain ATCC BAA-309 / NBRC 16581 / SB1003) GN=RCAP_rcc01291 PE=4 SV=1	D5ASF5	RCAP_rcc01291	0.636071	-0.118764			27.1149	27.0232	27.0839	27.2975	27.7452	27.267		6	4	6	5	9	6	6	4	6	5	9	6
>tr|D5ATW0|D5ATW0_RHOCB Uncharacterized protein OS=Rhodobacter capsulatus (strain ATCC BAA-309 / NBRC 16581 / SB1003) GN=RCAP_rcc01654 PE=4 SV=1	D5ATW0	RCAP_rcc01654	0.638713	0.571881			28.7764	28.7997	29.5211	29.3899	26.0883	27.9118		6	4	8	7	2	4	6	4	8	7	2	4
>tr|D5AQK1|D5AQK1_RHOCB Dyp-type peroxidase family protein OS=Rhodobacter capsulatus (strain ATCC BAA-309 / NBRC 16581 / SB1003) GN=RCAP_rcc03066 PE=4 SV=1	D5AQK1	RCAP_rcc03066	0.639264	-0.0873521			30.7216	30.9315	30.9066	30.9825	31.1881	30.6402		12	15	11	15	13	14	12	15	11	15	13	14
>tr|D5AR53|D5AR53_RHOCB Ornithine carbamoyltransferase OS=Rhodobacter capsulatus (strain ATCC BAA-309 / NBRC 16581 / SB1003) GN=argF PE=3 SV=1	D5AR53	argF	0.641436	-0.0730661			30.5597	30.4763	30.5266	30.7852	30.7584	30.3639		8	7	7	7	4	9	8	7	7	7	4	9
>tr|D5ALV6|D5ALV6_RHOCB Cytochrome P450 family protein OS=Rhodobacter capsulatus (strain ATCC BAA-309 / NBRC 16581 / SB1003) GN=RCAP_rcc02437 PE=3 SV=1	D5ALV6	RCAP_rcc02437	0.642157	0.0689144			30.0935	29.9427	29.7404	29.8347	29.6593	29.9225		7	7	8	6	9	8	7	7	8	6	9	8
>tr|D5ATU2|D5ATU2_RHOCB Uncharacterized protein OS=Rhodobacter capsulatus (strain ATCC BAA-309 / NBRC 16581 / SB1003) GN=RCAP_rcc01636 PE=4 SV=1	D5ATU2	RCAP_rcc01636	0.644171	-0.160371			27.4798	27.2475	27.7437	27.5259	26.8817	26.8507		4	5	4	5	4	5	4	5	4	5	4	5
>tr|D5AP06|D5AP06_RHOCB Aminotransferase, DegT/DnrJ/EryC1/StrS family OS=Rhodobacter capsulatus (strain ATCC BAA-309 / NBRC 16581 / SB1003) GN=RCAP_rcc02782 PE=3 SV=1	D5AP06	RCAP_rcc02782	0.645401	-0.0635643			28.6828	28.4878	28.3292	28.2704	28.4118	28.4749		4	6	5	7	6	8	4	6	5	7	6	8
>tr|D5AN42|D5AN42_RHOCB Acetyl-CoA carboxylase, biotin carboxylase OS=Rhodobacter capsulatus (strain ATCC BAA-309 / NBRC 16581 / SB1003) GN=accC PE=4 SV=1	D5AN42	accC	0.646638	-0.0534636			32.206	31.9769	32.2419	32.3333	32.1387	32.116		18	15	18	14	15	18	18	15	18	14	15	18
>tr|D5ANS0|D5ANS0_RHOCB Photosynthetic reaction center, H subunit OS=Rhodobacter capsulatus (strain ATCC BAA-309 / NBRC 16581 / SB1003) GN=puhA PE=4 SV=1	D5ANS0	puhA	0.646836	0.107983			34.7369	34.8135	34.3616	34.6096	35.0041	35.0035		21	20	18	17	22	20	21	20	18	17	22	20
>tr|D5AM74|D5AM74_RHOCB 4-hydroxy-tetrahydrodipicolinate synthase OS=Rhodobacter capsulatus (strain ATCC BAA-309 / NBRC 16581 / SB1003) GN=dapA PE=3 SV=1	D5AM74	dapA	0.646956	0.0821514			31.7501	32.0112	32.2287	32.1989	31.8893	31.9044		12	12	11	12	13	13	12	12	11	12	13	13
>tr|D5AN07|D5AN07_RHOCB Carbamoyl-phosphate synthase large chain OS=Rhodobacter capsulatus (strain ATCC BAA-309 / NBRC 16581 / SB1003) GN=carB PE=3 SV=1	D5AN07	carB	0.647065	-0.0323957			33.4833	33.5952	33.5764	33.509	33.5308	33.3891		43	40	43	45	40	48	43	40	43	45	40	48
>tr|D5ATX9|D5ATX9_RHOCB Nitrogen regulatory protein P-II-1 OS=Rhodobacter capsulatus (strain ATCC BAA-309 / NBRC 16581 / SB1003) GN=glnB1 PE=3 SV=1	D5ATX9	glnB1	0.650794	-0.0796642			32.1142	31.7027	32.0054	31.8374	31.6492	31.9897		7	6	7	6	5	8	7	6	7	6	5	8
>tr|D5ARI9|D5ARI9_RHOCB HipA domain protein OS=Rhodobacter capsulatus (strain ATCC BAA-309 / NBRC 16581 / SB1003) GN=RCAP_rcc01101 PE=4 SV=1	D5ARI9	RCAP_rcc01101	0.652797	-0.104604			26.409	26.2399	26.163	26.4825	26.8582	26.3939		5	4	4	3	3	4	5	4	4	3	3	4
>tr|D5AQ32|D5AQ32_RHOCB Arginine--tRNA ligase OS=Rhodobacter capsulatus (strain ATCC BAA-309 / NBRC 16581 / SB1003) GN=argS PE=3 SV=1	D5AQ32	argS	0.653601	-0.0368296			32.6704	32.4901	32.6414	32.7507	32.6741	32.6347		27	25	26	25	26	32	27	25	26	25	26	32
>tr|D5AUW9|D5AUW9_RHOCB Uncharacterized protein OS=Rhodobacter capsulatus (strain ATCC BAA-309 / NBRC 16581 / SB1003) GN=RCAP_rcc02014 PE=4 SV=1	D5AUW9	RCAP_rcc02014	0.653944	-0.220825			28.8209	28.4222	27.8128	27.8057	27.7004	27.4436		7	7	4	4	5	3	7	7	4	4	5	3
>tr|D5ATW6|D5ATW6_RHOCB Signal transduction histidine kinase OS=Rhodobacter capsulatus (strain ATCC BAA-309 / NBRC 16581 / SB1003) GN=RCAP_rcc01660 PE=4 SV=1	D5ATW6	RCAP_rcc01660	0.654822	0.190713			26.3505	26.9804	27.367	27.2472	26.4258	26.4879		6	3	4	5	3	7	6	3	4	5	3	7
>tr|D5ANN5|D5ANN5_RHOCB Amino acid ABC transporter, periplasmic amino acid-binding protein OS=Rhodobacter capsulatus (strain ATCC BAA-309 / NBRC 16581 / SB1003) GN=RCAP_rcc00624 PE=3 SV=1	D5ANN5	RCAP_rcc00624	0.654842	0.0484937			32.4564	32.3136	32.4957	32.514	32.3575	32.6276		11	10	9	9	9	11	11	10	9	9	9	11
>tr|D5ALG8|D5ALG8_RHOCB Porin family protein OS=Rhodobacter capsulatus (strain ATCC BAA-309 / NBRC 16581 / SB1003) GN=RCAP_rcc00259 PE=4 SV=1	D5ALG8	RCAP_rcc00259	0.655448	0.0398954			35.3786	35.5248	35.3902	35.3787	35.2802	35.2651		7	7	7	8	8	8	7	7	7	8	8	8
>tr|D5ALQ1|D5ALQ1_RHOCB Ribosomal RNA small subunit methyltransferase H OS=Rhodobacter capsulatus (strain ATCC BAA-309 / NBRC 16581 / SB1003) GN=mraW PE=3 SV=1	D5ALQ1	mraW	0.655548	0.103213			28.6024	29.1173	28.6578	28.88	28.8656	28.4381		6	5	6	6	5	7	6	5	6	6	5	7
>tr|D5AP19|D5AP19_RHOCB Sterol-binding domain protein OS=Rhodobacter capsulatus (strain ATCC BAA-309 / NBRC 16581 / SB1003) GN=RCAP_rcc02795 PE=4 SV=1	D5AP19	RCAP_rcc02795	0.657167	0.0988096			30.6988	31.0182	30.8967	30.5353	30.3787	30.717		5	5	4	5	5	5	5	5	4	5	5	5
>tr|D5AT84|D5AT84_RHOCB Peptidase, M20 family OS=Rhodobacter capsulatus (strain ATCC BAA-309 / NBRC 16581 / SB1003) GN=RCAP_rcc01446 PE=4 SV=1	D5AT84	RCAP_rcc01446	0.657693	-0.0679156			32.0214	31.9886	32.2358	32.1711	31.9117	31.8054		15	15	16	13	15	17	15	15	16	13	15	17
>tr|D5AVB6|D5AVB6_RHOCB Phosphoribosylformylglycinamidine synthase subunit PurQ OS=Rhodobacter capsulatus (strain ATCC BAA-309 / NBRC 16581 / SB1003) GN=purQ PE=3 SV=1	D5AVB6	purQ	0.658524	-0.153732			31.8332	32.26	32.1142	32.0472	32.8879	32.0668		9	11	9	10	9	11	9	11	9	10	9	11
>tr|D5AP88|D5AP88_RHOCB Intrinsic membrane protein PufX OS=Rhodobacter capsulatus (strain ATCC BAA-309 / NBRC 16581 / SB1003) GN=pufX PE=4 SV=1	D5AP88	pufX	0.663277	-0.276247			29.1025	28.7611	28.7154	27.6417	29.0459	29.6322		2	2	2	2	2	3	2	2	2	2	2	3
>tr|D5AME7|D5AME7_RHOCB Transcriptional regulator, Crp/Fnr family OS=Rhodobacter capsulatus (strain ATCC BAA-309 / NBRC 16581 / SB1003) GN=RCAP_rcc02493 PE=4 SV=1	D5AME7	RCAP_rcc02493	0.663894	0.111469			27.2549	27.6039	27.8914	27.7703	27.881	27.9877		4	5	4	5	4	6	4	5	4	5	4	6
>tr|D5AKP0|D5AKP0_RHOCB ABC transporter, ATP-binding protein OS=Rhodobacter capsulatus (strain ATCC BAA-309 / NBRC 16581 / SB1003) GN=RCAP_rcc00117 PE=4 SV=1	D5AKP0	RCAP_rcc00117	0.664621	-0.0901419			29.6171	29.9702	29.8577	29.678	29.7944	29.3506		8	10	7	9	6	9	8	10	7	9	6	9
>tr|D5AKE7|D5AKE7_RHOCB Glutaryl-CoA dehydrogenase OS=Rhodobacter capsulatus (strain ATCC BAA-309 / NBRC 16581 / SB1003) GN=gcdH PE=3 SV=1	D5AKE7	gcdH	0.668889	0.0698255			29.2542	29.2281	29.2142	29.0753	28.8013	29.1758		7	7	6	6	4	8	7	7	6	6	4	8
>tr|D5AMU8|D5AMU8_RHOCB Thioesterase superfamily protein OS=Rhodobacter capsulatus (strain ATCC BAA-309 / NBRC 16581 / SB1003) GN=RCAP_rcc00472 PE=4 SV=1	D5AMU8	RCAP_rcc00472	0.66912	0.104142			27.1276	27.554	27.0117	27.4155	27.5149	26.9972		3	2	3	3	2	2	3	2	3	3	2	2
>tr|D5AND5|D5AND5_RHOCB Probable cytosol aminopeptidase OS=Rhodobacter capsulatus (strain ATCC BAA-309 / NBRC 16581 / SB1003) GN=pepA PE=3 SV=1	D5AND5	pepA	0.669655	-0.0679626			32.2712	32.2336	32.3494	32.1083	31.9226	31.9974		15	15	16	18	15	16	15	15	16	18	15	16
>tr|D5AM02|D5AM02_RHOCB Uncharacterized protein OS=Rhodobacter capsulatus (strain ATCC BAA-309 / NBRC 16581 / SB1003) GN=RCAP_rcc00307 PE=4 SV=1	D5AM02	RCAP_rcc00307	0.671407	-0.185781			28.6688	28.4323	27.5525	27.6101	28.2104	27.8319		3	6	6	6	4	7	3	6	6	6	4	7
>tr|D5AM23|D5AM23_RHOCB Autoinducer-binding transcriptional regulator, LuxR family OS=Rhodobacter capsulatus (strain ATCC BAA-309 / NBRC 16581 / SB1003) GN=RCAP_rcc00328 PE=4 SV=1	D5AM23	RCAP_rcc00328	0.67222	-0.0789789			30.0645	30.2027	30.1919	30.3236	30.3055	29.7987		5	5	4	5	4	7	5	5	4	5	4	7
>tr|D5ALA0|D5ALA0_RHOCB tRNA (Uracil-5-)-methyltransferase family protein OS=Rhodobacter capsulatus (strain ATCC BAA-309 / NBRC 16581 / SB1003) GN=RCAP_rcc00191 PE=3 SV=1	D5ALA0	RCAP_rcc00191	0.672861	-0.185676			28.2123	28.907	28.4794	28.4605	29.3093	28.0764		3	4	4	4	7	8	3	4	4	4	7	8
>tr|D5AKI6|D5AKI6_RHOCB tRNA uridine 5-carboxymethylaminomethyl modification enzyme MnmG OS=Rhodobacter capsulatus (strain ATCC BAA-309 / NBRC 16581 / SB1003) GN=mnmG PE=3 SV=1	D5AKI6	mnmG	0.67303	0.175123			29.28	29.283	29.684	29.7786	28.6005	29.0283		8	7	6	5	5	7	8	7	6	5	5	7
>tr|D5AQ12|D5AQ12_RHOCB Aminopeptidase P OS=Rhodobacter capsulatus (strain ATCC BAA-309 / NBRC 16581 / SB1003) GN=pepP PE=4 SV=1	D5AQ12	pepP	0.67381	-0.0418822			29.9319	30.009	29.8753	29.791	29.8343	29.7157		14	14	16	11	14	16	14	14	16	11	14	16
>sp|Q52720|SENC_RHOCB Protein SenC OS=Rhodobacter capsulatus (strain ATCC BAA-309 / NBRC 16581 / SB1003) GN=senC PE=3 SV=2	Q52720	senC	0.674435	0.159349			28.6077	29.134	28.664	28.5911	29.3975	29.4222		3	3	3	3	2	4	3	3	3	3	2	4
>tr|D5AVC1|D5AVC1_RHOCB Methionine synthase, A subunit-2 OS=Rhodobacter capsulatus (strain ATCC BAA-309 / NBRC 16581 / SB1003) GN=metH3 PE=4 SV=1	D5AVC1	metH3	0.678038	-0.0627454			30.9781	30.8129	31.0241	31.0557	31.2515	31.1968		8	7	6	8	8	7	8	7	6	8	8	7
>tr|D5ARC0|D5ARC0_RHOCB Uncharacterized protein OS=Rhodobacter capsulatus (strain ATCC BAA-309 / NBRC 16581 / SB1003) GN=RCAP_rcc03201 PE=4 SV=1	D5ARC0	RCAP_rcc03201	0.678549	0.170431			28.941	29.0068	29.4686	28.7931	28.3283	29.4493		6	5	4	4	7	6	6	5	4	4	7	6
>tr|D5AMB5|D5AMB5_RHOCB Threonine--tRNA ligase OS=Rhodobacter capsulatus (strain ATCC BAA-309 / NBRC 16581 / SB1003) GN=thrS PE=3 SV=1	D5AMB5	thrS	0.678825	0.0250969			32.1961	32.3459	32.3838	32.312	32.2967	32.294		26	22	22	26	20	30	26	22	22	26	20	30
>tr|D5ANK7|D5ANK7_RHOCB Uncharacterized protein OS=Rhodobacter capsulatus (strain ATCC BAA-309 / NBRC 16581 / SB1003) GN=RCAP_rcc00596 PE=4 SV=1	D5ANK7	RCAP_rcc00596	0.679679	0.1063			29.0443	29.3747	28.6527	28.9048	28.9257	28.6621		10	10	9	10	12	11	10	10	9	10	12	11
>tr|D5APE1|D5APE1_RHOCB Polyhydroxyalkanoate synthesis repressor PhaR OS=Rhodobacter capsulatus (strain ATCC BAA-309 / NBRC 16581 / SB1003) GN=phaR PE=4 SV=1	D5APE1	phaR	0.682204	0.0764434			31.1266	31.633	31.3894	31.1606	31.4822	31.4338		9	10	9	8	8	11	9	10	9	8	8	11
>tr|D5AMY4|D5AMY4_RHOCB TPR repeat domain protein OS=Rhodobacter capsulatus (strain ATCC BAA-309 / NBRC 16581 / SB1003) GN=RCAP_rcc00508 PE=4 SV=1	D5AMY4	RCAP_rcc00508	0.683608	0.0775019			27.5485	27.1855	27.3676	27.5538	27.085	27.4943		2	2	2	2	3	5	2	2	2	2	3	5
>tr|D5AQ54|D5AQ54_RHOCB Guanine deaminase OS=Rhodobacter capsulatus (strain ATCC BAA-309 / NBRC 16581 / SB1003) GN=guaD PE=4 SV=1	D5AQ54	guaD	0.687762	-0.0598596			29.3447	29.527	29.2362	29.1211	29.4505	29.2038		9	9	10	9	8	8	9	9	10	9	8	8
>tr|D5ALZ0|D5ALZ0_RHOCB 30S ribosomal protein S7 OS=Rhodobacter capsulatus (strain ATCC BAA-309 / NBRC 16581 / SB1003) GN=rpsG PE=3 SV=1	D5ALZ0	rpsG	0.689538	-0.0588239			34.0686	33.8544	34.0806	33.795	33.8166	34.1399		14	14	17	13	14	16	14	14	17	13	14	16
>tr|D5ANH6|D5ANH6_RHOCB Molybdenum utilization protein ModD OS=Rhodobacter capsulatus (strain ATCC BAA-309 / NBRC 16581 / SB1003) GN=modD PE=3 SV=1	D5ANH6	modD	0.691633	0.0190105			28.5632	28.6903	28.652	28.6378	28.6214	28.5655		4	4	7	5	8	9	4	4	7	5	8	9
>tr|D5ASY3|D5ASY3_RHOCB Phosphate import ATP-binding protein PstB OS=Rhodobacter capsulatus (strain ATCC BAA-309 / NBRC 16581 / SB1003) GN=pstB PE=3 SV=1	D5ASY3	pstB	0.695182	0.0856285			31.072	31.4745	31.4943	31.6041	31.3216	31.0661		13	14	15	15	12	13	13	14	15	15	12	13
>tr|D5AN26|D5AN26_RHOCB Uncharacterized protein OS=Rhodobacter capsulatus (strain ATCC BAA-309 / NBRC 16581 / SB1003) GN=RCAP_rcc02586 PE=4 SV=1	D5AN26	RCAP_rcc02586	0.698998	-0.0646305			29.335	29.4155	29.4406	29.4745	29.3061	28.9978		7	7	8	7	10	9	7	7	8	7	10	9
>sp|Q9LA01|CCME_RHOCB Cytochrome c-type biogenesis protein CcmE OS=Rhodobacter capsulatus (strain ATCC BAA-309 / NBRC 16581 / SB1003) GN=ccmE PE=1 SV=1	Q9LA01	ccmE	0.700697	0.0658474			31.1128	30.983	30.9566	30.8131	30.7762	31.2471		7	7	6	7	8	7	7	7	6	7	8	7
>tr|D5AUK7|D5AUK7_RHOCB Polyphosphate kinase 2 domain protein OS=Rhodobacter capsulatus (strain ATCC BAA-309 / NBRC 16581 / SB1003) GN=RCAP_rcc01901 PE=4 SV=1	D5AUK7	RCAP_rcc01901	0.701191	-0.153703			28.3125	28.5417	28.3897	27.4938	28.4538	28.6593		5	4	6	3	5	10	5	4	6	3	5	10
>sp|D5AV13|COBQ_RHOCB Cobyric acid synthase OS=Rhodobacter capsulatus (strain ATCC BAA-309 / NBRC 16581 / SB1003) GN=cobQ PE=3 SV=1	D5AV13	cobQ	0.7019	-0.0470664			27.9039	27.8809	27.7725	27.9064	28.161	27.9089		9	5	5	7	4	7	9	5	5	7	4	7
>tr|D5AP45|D5AP45_RHOCB N5-carboxyaminoimidazole ribonucleotide synthase OS=Rhodobacter capsulatus (strain ATCC BAA-309 / NBRC 16581 / SB1003) GN=purK PE=3 SV=1	D5AP45	purK	0.703783	0.0728912			30.087	30.3316	30.4878	30.5504	30.184	30.0955		8	8	9	9	8	11	8	8	9	9	8	11
>tr|D5AU18|D5AU18_RHOCB Anhydro-N-acetylmuramic acid kinase OS=Rhodobacter capsulatus (strain ATCC BAA-309 / NBRC 16581 / SB1003) GN=anmK PE=3 SV=1	D5AU18	anmK	0.705134	0.143277			26.2297	27.0914	26.8067	27.07	27.3429	26.6477		4	3	2	2	2	4	4	3	2	2	2	4
>tr|D5AKE5|D5AKE5_RHOCB Oxidoreductase, aldo/keto reductase family OS=Rhodobacter capsulatus (strain ATCC BAA-309 / NBRC 16581 / SB1003) GN=RCAP_rcc00022 PE=4 SV=1	D5AKE5	RCAP_rcc00022	0.705448	-0.0760269			30.1486	30.0584	30.1408	29.9886	29.688	29.7023		10	9	8	7	7	9	10	9	8	7	7	9
>tr|D5ARB3|D5ARB3_RHOCB Cell division coordinator CpoB OS=Rhodobacter capsulatus (strain ATCC BAA-309 / NBRC 16581 / SB1003) GN=cpoB PE=3 SV=1	D5ARB3	cpoB	0.707841	0.0507323			31.3619	31.5125	31.6835	31.7395	31.5171	31.4627		10	9	11	12	10	11	10	9	11	12	10	11
>tr|D5ALG1|D5ALG1_RHOCB NAD-dependent epimerase/dehydratase family protein OS=Rhodobacter capsulatus (strain ATCC BAA-309 / NBRC 16581 / SB1003) GN=RCAP_rcc00252 PE=4 SV=1	D5ALG1	RCAP_rcc00252	0.711957	-0.132687			27.5243	27.5325	27.41	27.1665	28.1592	27.9964		3	3	4	4	3	6	3	3	4	4	3	6
>tr|D5AUM5|D5AUM5_RHOCB Membrane protein involved in aromatic hydrocarbon degradation OS=Rhodobacter capsulatus (strain ATCC BAA-309 / NBRC 16581 / SB1003) GN=RCAP_rcc01919 PE=4 SV=1	D5AUM5	RCAP_rcc01919	0.712229	-0.0521075			33.1713	33.0898	33.21	33.317	33.0678	32.8859		16	16	15	16	16	18	16	16	15	16	16	18
>tr|D5AT96|D5AT96_RHOCB Sec-independent protein translocase protein TatA OS=Rhodobacter capsulatus (strain ATCC BAA-309 / NBRC 16581 / SB1003) GN=tatA PE=3 SV=1	D5AT96	tatA	0.714223	-0.126757			31.0044	31.4326	30.8283	30.9597	31.5115	30.5716		4	3	4	3	3	3	4	3	4	3	3	3
>tr|D5AUF3|D5AUF3_RHOCB Guanylate kinase OS=Rhodobacter capsulatus (strain ATCC BAA-309 / NBRC 16581 / SB1003) GN=gmk PE=3 SV=1	D5AUF3	gmk	0.714337	0.157494			28.3924	28.9409	28.2947	28.0347	27.6829	27.8668		4	4	2	2	4	5	4	4	2	2	4	5
>tr|D5ARK0|D5ARK0_RHOCB tRNA-2-methylthio-N(6)-dimethylallyladenosine synthase OS=Rhodobacter capsulatus (strain ATCC BAA-309 / NBRC 16581 / SB1003) GN=miaB PE=3 SV=1	D5ARK0	miaB	0.715884	-0.0758737			28.4249	28.6834	28.7186	28.772	29.0353	28.4958		8	6	9	9	8	12	8	6	9	9	8	12
>tr|D5AQD0|D5AQD0_RHOCB Acetyl-CoA acetyltransferase-1 OS=Rhodobacter capsulatus (strain ATCC BAA-309 / NBRC 16581 / SB1003) GN=atoB1 PE=3 SV=1	D5AQD0	atoB1	0.720776	-0.0759417			28.5763	28.8768	28.7725	28.6467	28.6329	28.2304		7	6	8	7	5	6	6	6	7	7	5	5
>tr|D5AMY5|D5AMY5_RHOCB TPR repeat domain protein OS=Rhodobacter capsulatus (strain ATCC BAA-309 / NBRC 16581 / SB1003) GN=RCAP_rcc00509 PE=4 SV=1	D5AMY5	RCAP_rcc00509	0.721262	0.240315			28.7315	28.7666	28.4182	28.5221	27.0351	27.617		5	5	7	6	6	6	5	5	7	6	6	6
>tr|D5AN95|D5AN95_RHOCB Transketolase, N-terminal subunit OS=Rhodobacter capsulatus (strain ATCC BAA-309 / NBRC 16581 / SB1003) GN=tktA PE=4 SV=1	D5AN95	tktA	0.722244	0.120789			26.4666	26.8053	27.3364	27.3143	26.6987	26.7446		2	3	4	3	2	2	2	3	4	3	2	2
>tr|D5ALF0|D5ALF0_RHOCB Dual-specificity RNA methyltransferase RlmN OS=Rhodobacter capsulatus (strain ATCC BAA-309 / NBRC 16581 / SB1003) GN=rlmN PE=3 SV=1	D5ALF0	rlmN	0.724154	-0.0499388			29.5114	29.4099	29.5374	29.7533	29.5959	29.3317		13	9	10	8	12	14	13	9	10	8	12	14
>tr|D5APX2|D5APX2_RHOCB UDP-N-acetylglucosamine 2-epimerase OS=Rhodobacter capsulatus (strain ATCC BAA-309 / NBRC 16581 / SB1003) GN=webC PE=4 SV=1	D5APX2	webC	0.727102	0.0380707			29.3629	29.1847	29.3722	29.4525	29.1864	29.3985		8	8	10	9	9	12	8	8	10	9	9	12
>tr|D5AS84|D5AS84_RHOCB Aromatic-amino-acid aminotransferase OS=Rhodobacter capsulatus (strain ATCC BAA-309 / NBRC 16581 / SB1003) GN=tyrB PE=4 SV=1	D5AS84	tyrB	0.728114	0.0135752			33.8318	33.8705	33.9384	33.9141	33.9055	33.9317		22	22	22	22	22	23	22	22	22	22	22	23
>tr|D5AP57|D5AP57_RHOCB Nucleotide-binding protein RCAP_rcc02833 OS=Rhodobacter capsulatus (strain ATCC BAA-309 / NBRC 16581 / SB1003) GN=RCAP_rcc02833 PE=3 SV=1	D5AP57	RCAP_rcc02833	0.729291	0.053222			28.3833	28.6317	28.5853	28.4991	28.2637	28.2612		2	3	3	3	3	3	2	3	3	3	3	3
>tr|D5ATR4|D5ATR4_RHOCB Cytochrome c oxidase assembly protein OS=Rhodobacter capsulatus (strain ATCC BAA-309 / NBRC 16581 / SB1003) GN=RCAP_rcc01608 PE=4 SV=1	D5ATR4	RCAP_rcc01608	0.729406	-0.0533937			28.474	28.6133	28.4972	28.608	28.6073	28.197		4	3	4	4	2	5	4	3	4	4	2	5
>tr|D5AVS2|D5AVS2_RHOCB Argininosuccinate lyase OS=Rhodobacter capsulatus (strain ATCC BAA-309 / NBRC 16581 / SB1003) GN=argH PE=3 SV=1	D5AVS2	argH	0.730421	-0.112818			33.425	33.3776	33.634	33.5989	33.0261	32.7701		31	28	30	27	28	29	31	28	30	27	28	29
>tr|D5AMI2|D5AMI2_RHOCB Dihydropyrimidine dehydrogenase (NADP(+)) OS=Rhodobacter capsulatus (strain ATCC BAA-309 / NBRC 16581 / SB1003) GN=RCAP_rcc02528 PE=4 SV=1	D5AMI2	RCAP_rcc02528	0.732541	0.10051			28.139	28.4026	27.6707	27.8546	27.759	27.613		9	6	3	3	3	7	9	6	3	3	3	7
>tr|D5ANB1|D5ANB1_RHOCB Elongation factor P OS=Rhodobacter capsulatus (strain ATCC BAA-309 / NBRC 16581 / SB1003) GN=efp PE=3 SV=1	D5ANB1	efp	0.732972	-0.114686			32.1849	32.5089	32.7446	32.8079	32.6496	31.9182		8	9	10	7	8	8	8	9	10	7	8	8
>tr|D5AN02|D5AN02_RHOCB Dimethylglycine dehydrogenase OS=Rhodobacter capsulatus (strain ATCC BAA-309 / NBRC 16581 / SB1003) GN=RCAP_rcc00526 PE=3 SV=1	D5AN02	RCAP_rcc00526	0.733762	-0.079572			29.8087	30.0865	30.2523	30.2055	30.1007	29.631		14	17	16	14	10	14	14	17	16	14	10	14
>tr|D5ALF2|D5ALF2_RHOCB 2,3,4,5-tetrahydropyridine-2,6-dicarboxylate N-succinyltransferase OS=Rhodobacter capsulatus (strain ATCC BAA-309 / NBRC 16581 / SB1003) GN=dapD PE=3 SV=1	D5ALF2	dapD	0.735756	-0.0477924			32.055	31.8192	31.8682	31.8651	32.0844	32.18		10	8	11	12	8	10	10	8	11	12	8	10
>tr|D5AP63|D5AP63_RHOCB Molybdenum cofactor guanylyltransferase OS=Rhodobacter capsulatus (strain ATCC BAA-309 / NBRC 16581 / SB1003) GN=mobA PE=3 SV=1	D5AP63	mobA	0.736197	-0.0465539			26.4917	26.3108	26.4443	26.3314	26.5435	26.6976		2	3	3	3	4	4	2	3	3	3	4	4
>tr|D5AUP0|D5AUP0_RHOCB Mannose-1-phosphate guanylyltransferase/mannose-6-phosphate isomerase OS=Rhodobacter capsulatus (strain ATCC BAA-309 / NBRC 16581 / SB1003) GN=xanB PE=3 SV=1	D5AUP0	xanB	0.736934	-0.105155			28.5056	28.236	28.1704	27.7235	27.644	28.045		6	5	7	4	3	4	6	5	7	4	3	4
>tr|D5ALG0|D5ALG0_RHOCB Adenine deaminase OS=Rhodobacter capsulatus (strain ATCC BAA-309 / NBRC 16581 / SB1003) GN=ade PE=3 SV=1	D5ALG0	ade	0.737443	-0.0390561			31.3447	31.2587	31.3442	31.4565	31.243	31.0995		19	16	17	19	16	18	19	16	17	19	16	18
>sp|P17060|CRTE_RHOCB Geranylgeranyl diphosphate synthase OS=Rhodobacter capsulatus (strain ATCC BAA-309 / NBRC 16581 / SB1003) GN=crtE PE=3 SV=1	P17060	crtE	0.737811	0.0910257			30.4118	30.1722	30.6095	30.7204	29.9492	30.3509		10	11	12	9	11	11	10	11	12	9	11	11
>tr|D5AN08|D5AN08_RHOCB Aspartate--tRNA(Asp/Asn) ligase OS=Rhodobacter capsulatus (strain ATCC BAA-309 / NBRC 16581 / SB1003) GN=aspS PE=3 SV=1	D5AN08	aspS	0.739701	-0.0409431			33.2882	33.2372	33.4464	33.2065	33.0519	33.22		34	26	28	27	30	35	34	26	28	27	30	35
>tr|D5AKI3|D5AKI3_RHOCB Chromosome-partitioning protein ParB OS=Rhodobacter capsulatus (strain ATCC BAA-309 / NBRC 16581 / SB1003) GN=parB PE=3 SV=1	D5AKI3	parB	0.740191	0.0675379			30.7938	31.1471	30.8831	31.1929	31.1912	30.7308		12	14	14	14	15	15	12	14	14	14	15	15
>tr|D5AMG3|D5AMG3_RHOCB Toxic anion resistance protein, TelA family OS=Rhodobacter capsulatus (strain ATCC BAA-309 / NBRC 16581 / SB1003) GN=RCAP_rcc02509 PE=4 SV=1	D5AMG3	RCAP_rcc02509	0.740285	-0.0498136			31.775	31.9784	31.8659	31.7953	31.789	31.5067		13	13	14	13	13	14	13	13	14	13	13	14
>tr|D5AUY8|D5AUY8_RHOCB DNA polymerase III subunit beta OS=Rhodobacter capsulatus (strain ATCC BAA-309 / NBRC 16581 / SB1003) GN=dnaN PE=4 SV=1	D5AUY8	dnaN	0.74511	0.049146			32.3516	32.6639	32.768	32.7504	32.7116	32.5643		20	15	21	20	19	20	20	15	21	20	19	20
>tr|D5AKD8|D5AKD8_RHOCB Xylulokinase OS=Rhodobacter capsulatus (strain ATCC BAA-309 / NBRC 16581 / SB1003) GN=xylB PE=4 SV=1	D5AKD8	xylB	0.745496	0.0429592			30.5922	30.5193	30.3359	30.4616	30.234	30.31		13	11	10	11	10	11	13	11	10	11	10	11
>tr|D5AQI0|D5AQI0_RHOCB Uncharacterized protein OS=Rhodobacter capsulatus (strain ATCC BAA-309 / NBRC 16581 / SB1003) GN=RCAP_rcc03045 PE=4 SV=1	D5AQI0	RCAP_rcc03045	0.74708	-0.093715			28.0781	28.4225	28.029	28.2445	28.5508	27.7098		6	4	5	4	5	5	6	4	5	4	5	5
>tr|D5AMP5|D5AMP5_RHOCB NADH:flavin oxidoreductase/NADH oxidase OS=Rhodobacter capsulatus (strain ATCC BAA-309 / NBRC 16581 / SB1003) GN=RCAP_rcc00419 PE=4 SV=1	D5AMP5	RCAP_rcc00419	0.747718	-0.231798			28.0868	28.7415	28.6089	28.4466	27.8872	26.6995		3	4	7	6	3	6	3	4	7	6	3	6
>tr|D5AMU7|D5AMU7_RHOCB Thioesterase superfamily protein OS=Rhodobacter capsulatus (strain ATCC BAA-309 / NBRC 16581 / SB1003) GN=RCAP_rcc00471 PE=4 SV=1	D5AMU7	RCAP_rcc00471	0.749431	-0.113243			28.1201	27.8741	28.1373	28.3955	28.9067	28.5546		5	2	4	2	4	7	5	2	4	2	4	7
>tr|D5AM73|D5AM73_RHOCB Glutamine synthetase-1 OS=Rhodobacter capsulatus (strain ATCC BAA-309 / NBRC 16581 / SB1003) GN=glnA1 PE=3 SV=1	D5AM73	glnA1	0.753457	0.0307948			27.0324	27.096	27.1385	26.9605	26.8577	27.0646		5	5	4	5	2	4	5	5	4	5	2	4
>tr|D5ATH5|D5ATH5_RHOCB NADH-quinone oxidoreductase subunit C OS=Rhodobacter capsulatus (strain ATCC BAA-309 / NBRC 16581 / SB1003) GN=nuoC PE=3 SV=1	D5ATH5	nuoC	0.753718	-0.0445843			31.3214	31.5913	31.4389	31.2866	31.4122	31.1608		9	5	6	5	6	8	9	5	6	5	6	8
>tr|D5AMV5|D5AMV5_RHOCB Ubiquinone biosynthesis protein, COQ9 family OS=Rhodobacter capsulatus (strain ATCC BAA-309 / NBRC 16581 / SB1003) GN=RCAP_rcc00479 PE=4 SV=1	D5AMV5	RCAP_rcc00479	0.754355	-0.048008			30.0979	30.3723	30.3283	30.2908	30.5498	30.1688		8	9	9	8	9	9	8	9	9	8	9	9
>tr|D5AQ59|D5AQ59_RHOCB Metallophosphoesterase family protein OS=Rhodobacter capsulatus (strain ATCC BAA-309 / NBRC 16581 / SB1003) GN=RCAP_rcc00881 PE=4 SV=1	D5AQ59	RCAP_rcc00881	0.754936	-0.143313			29.5278	29.1588	29.5859	29.0952	28.3274	28.7572		7	5	6	3	5	9	7	5	6	3	5	9
>tr|D5AR65|D5AR65_RHOCB 4-aminobutyrate aminotransferase-1 OS=Rhodobacter capsulatus (strain ATCC BAA-309 / NBRC 16581 / SB1003) GN=gabT1 PE=3 SV=1	D5AR65	gabT1	0.75614	0.0599887			29.7366	29.9832	30.0049	29.8703	29.5263	29.5942		9	8	8	8	7	11	9	8	8	8	7	11
>tr|D5AQ06|D5AQ06_RHOCB Outer membrane protein assembly factor BamD OS=Rhodobacter capsulatus (strain ATCC BAA-309 / NBRC 16581 / SB1003) GN=comL PE=3 SV=1	D5AQ06	comL	0.756486	0.0401548			31.169	30.9195	31.0696	31.2559	31.1013	31.285		12	12	9	10	8	11	12	12	9	10	8	11
>tr|D5ARF1|D5ARF1_RHOCB Basic membrane lipoprotein family OS=Rhodobacter capsulatus (strain ATCC BAA-309 / NBRC 16581 / SB1003) GN=RCAP_rcc03232 PE=4 SV=1	D5ARF1	RCAP_rcc03232	0.757189	-0.0353254			33.8621	34.0244	34.0579	34.0676	34.0869	33.809		17	18	18	18	16	19	17	18	18	18	16	19
>tr|D5AP50|D5AP50_RHOCB Fumarate hydratase class II OS=Rhodobacter capsulatus (strain ATCC BAA-309 / NBRC 16581 / SB1003) GN=fumC PE=3 SV=1	D5AP50	fumC	0.758508	-0.0427615			34.1562	34.1801	33.9366	34.1086	34.1508	33.8267		19	18	20	18	19	20	19	18	20	18	19	20
>tr|D5APA4|D5APA4_RHOCB Universal stress family protein OS=Rhodobacter capsulatus (strain ATCC BAA-309 / NBRC 16581 / SB1003) GN=RCAP_rcc00711 PE=3 SV=1	D5APA4	RCAP_rcc00711	0.75881	-0.13067			30.1405	29.3254	29.3901	29.4277	29.9662	30.3517		4	3	4	3	3	4	4	3	4	3	3	4
>tr|D5ARL2|D5ARL2_RHOCB 30S ribosomal protein S1 OS=Rhodobacter capsulatus (strain ATCC BAA-309 / NBRC 16581 / SB1003) GN=rpsA PE=3 SV=1	D5ARL2	rpsA	0.76157	-0.0287399			35.0536	35.1443	35.1422	35.0115	34.9513	34.9051		34	30	31	30	31	36	34	30	31	30	31	36
>tr|D5ALZ6|D5ALZ6_RHOCB 50S ribosomal protein L23 OS=Rhodobacter capsulatus (strain ATCC BAA-309 / NBRC 16581 / SB1003) GN=rplW PE=3 SV=1	D5ALZ6	rplW	0.762472	0.152799			31.4042	30.9147	31.6274	31.7888	31.7278	32.5144		5	5	4	7	2	4	5	5	4	7	2	4
>tr|D5AMZ6|D5AMZ6_RHOCB Fatty acid oxidation complex, alpha subunit OS=Rhodobacter capsulatus (strain ATCC BAA-309 / NBRC 16581 / SB1003) GN=fadB PE=4 SV=1	D5AMZ6	fadB	0.763927	0.0635014			28.5734	28.8477	28.8729	28.835	28.4375	28.3917		9	10	7	7	7	7	9	10	7	7	7	7
>sp|P24162|ECHH_RHOCB Probable enoyl-CoA hydratase OS=Rhodobacter capsulatus (strain ATCC BAA-309 / NBRC 16581 / SB1003) GN=fadB1 PE=3 SV=1	P24162	fadB1	0.764951	-0.0970351			28.4783	28.553	28.8093	28.0034	27.9295	28.3695		5	4	5	4	6	3	5	4	5	4	6	3
>tr|D5AN64|D5AN64_RHOCB Lysine--tRNA ligase OS=Rhodobacter capsulatus (strain ATCC BAA-309 / NBRC 16581 / SB1003) GN=lysS PE=3 SV=1	D5AN64	lysS	0.765607	-0.0555948			31.5798	31.5942	31.4129	31.4123	31.914	31.7334		20	15	19	16	18	23	20	15	19	16	18	23
>sp|Q05389|CYCY_RHOCB Cytochrome c-type cyt cy OS=Rhodobacter capsulatus (strain ATCC BAA-309 / NBRC 16581 / SB1003) GN=cycY PE=4 SV=1	Q05389	cycY	0.765911	-0.077479			33.2674	32.8013	32.5082	32.5971	32.8014	32.9462		7	9	10	9	10	10	7	9	10	9	10	10
>tr|D5APV7|D5APV7_RHOCB Uncharacterized protein OS=Rhodobacter capsulatus (strain ATCC BAA-309 / NBRC 16581 / SB1003) GN=RCAP_rcc02949 PE=4 SV=1	D5APV7	RCAP_rcc02949	0.766419	0.0771802			27.6483	27.9234	27.692	27.8935	28.3654	28.1202		5	2	3	3	4	6	5	2	3	3	4	6
>tr|D5AQJ0|D5AQJ0_RHOCB DNA primase OS=Rhodobacter capsulatus (strain ATCC BAA-309 / NBRC 16581 / SB1003) GN=dnaG PE=3 SV=1	D5AQJ0	dnaG	0.768186	-0.0386804			26.7955	26.9645	27.0588	26.9529	26.8579	26.6787		5	5	5	5	4	6	5	5	5	5	4	6
>tr|D5AKG8|D5AKG8_RHOCB Photosynthetic apparatus regulatory protein RegA-1 OS=Rhodobacter capsulatus (strain ATCC BAA-309 / NBRC 16581 / SB1003) GN=regA1 PE=4 SV=1	D5AKG8	regA1	0.769361	0.0372276			33.4627	33.3239	33.3586	33.3584	33.4327	33.6834		13	13	14	14	12	15	13	13	14	14	12	15
>tr|D5AMQ8|D5AMQ8_RHOCB Multidrug resistance protein MdtB OS=Rhodobacter capsulatus (strain ATCC BAA-309 / NBRC 16581 / SB1003) GN=mdtB PE=3 SV=1	D5AMQ8	mdtB	0.772696	-0.0397409			30.3822	30.3986	30.1974	30.4305	30.5181	30.1494		12	13	13	10	14	13	12	13	13	10	14	13
>tr|D5AQ33|D5AQ33_RHOCB Sporulation domain protein OS=Rhodobacter capsulatus (strain ATCC BAA-309 / NBRC 16581 / SB1003) GN=RCAP_rcc00855 PE=4 SV=1	D5AQ33	RCAP_rcc00855	0.773196	0.0884762			27.4525	28.0791	27.3422	27.5455	27.7482	27.1837		3	5	3	3	2	4	3	5	3	3	2	4
>tr|D5ASV5|D5ASV5_RHOCB Homoserine kinase OS=Rhodobacter capsulatus (strain ATCC BAA-309 / NBRC 16581 / SB1003) GN=thrB PE=4 SV=1	D5ASV5	thrB	0.776101	0.0492961			26.9993	26.7274	26.7473	27.2055	27.0045	26.9661		4	4	4	4	5	4	4	4	4	4	5	4
>tr|D5AU81|D5AU81_RHOCB Alpha-glucoside ABC transporter, ATP-binding protein OS=Rhodobacter capsulatus (strain ATCC BAA-309 / NBRC 16581 / SB1003) GN=aglK PE=3 SV=1	D5AU81	aglK	0.777711	-0.084088			29.4062	29.653	29.5028	29.151	29.0032	28.856		6	6	3	6	5	8	6	6	3	6	5	8
>tr|D5AT18|D5AT18_RHOCB Iron-containing alcohol dehydrogenase OS=Rhodobacter capsulatus (strain ATCC BAA-309 / NBRC 16581 / SB1003) GN=RCAP_rcc01379 PE=4 SV=1	D5AT18	RCAP_rcc01379	0.778119	0.0258662			32.4537	32.5424	32.6397	32.5151	32.3562	32.4697		13	13	14	15	14	15	13	13	14	15	14	15
>tr|D5AVB3|D5AVB3_RHOCB Ribonuclease E OS=Rhodobacter capsulatus (strain ATCC BAA-309 / NBRC 16581 / SB1003) GN=rne PE=3 SV=1	D5AVB3	rne	0.779948	0.0416985			32.9105	33.0384	33.1437	33.0749	32.7512	32.8172		29	30	28	30	26	33	29	30	28	30	26	33
>tr|D5AL83|D5AL83_RHOCB dTDP-4-dehydrorhamnose reductase OS=Rhodobacter capsulatus (strain ATCC BAA-309 / NBRC 16581 / SB1003) GN=rfbD PE=4 SV=1	D5AL83	rfbD	0.779991	0.0271905			31.333	31.4577	31.1816	31.2898	31.4052	31.254		9	8	10	8	9	11	9	8	10	8	9	11
>tr|D5ARG1|D5ARG1_RHOCB Uncharacterized protein OS=Rhodobacter capsulatus (strain ATCC BAA-309 / NBRC 16581 / SB1003) GN=RCAP_rcc03242 PE=4 SV=1	D5ARG1	RCAP_rcc03242	0.782031	-0.172469			31.2867	30.6438	30.9835	30.3506	29.4497	30.208		2	2	2	2	2	2	2	2	2	2	2	2
>tr|D5APX5|D5APX5_RHOCB Cytidylyltransferase family protein OS=Rhodobacter capsulatus (strain ATCC BAA-309 / NBRC 16581 / SB1003) GN=RCAP_rcc02967 PE=4 SV=1	D5APX5	RCAP_rcc02967	0.782822	0.0389773			27.692	28.0639	27.8275	27.8201	27.917	27.6695		8	6	5	8	6	10	8	6	5	8	6	10
>tr|D5ARM4|D5ARM4_RHOCB Phosphofructokinase OS=Rhodobacter capsulatus (strain ATCC BAA-309 / NBRC 16581 / SB1003) GN=pfkB PE=3 SV=1	D5ARM4	pfkB	0.784306	-0.0364062			31.1626	31.3629	31.355	31.3954	31.5028	31.153		13	11	15	14	16	17	13	11	15	14	16	17
>tr|D5AKN4|D5AKN4_RHOCB Outer membrane ferric siderophore receptor OS=Rhodobacter capsulatus (strain ATCC BAA-309 / NBRC 16581 / SB1003) GN=fhuE PE=3 SV=1	D5AKN4	fhuE	0.78515	0.108775			27.3626	27.1127	26.9574	27.6065	27.9707	27.8979		4	5	6	7	8	10	4	5	6	7	8	10
>tr|D5AMF0|D5AMF0_RHOCB Glycosyl transferase, group 1 OS=Rhodobacter capsulatus (strain ATCC BAA-309 / NBRC 16581 / SB1003) GN=RCAP_rcc02496 PE=4 SV=1	D5AMF0	RCAP_rcc02496	0.786006	-0.0793254			28.8142	28.8477	28.9873	28.8969	28.4131	28.2321		6	6	3	4	3	5	6	6	3	4	3	5
>tr|D5AM19|D5AM19_RHOCB 30S ribosomal protein S13 OS=Rhodobacter capsulatus (strain ATCC BAA-309 / NBRC 16581 / SB1003) GN=rpsM PE=3 SV=1	D5AM19	rpsM	0.787811	-0.0378532			32.9727	32.6705	33.009	32.9929	32.8814	33.0862		9	7	8	9	9	12	9	7	8	9	9	12
>tr|D5ALE2|D5ALE2_RHOCB AFG1-like ATPase family protein OS=Rhodobacter capsulatus (strain ATCC BAA-309 / NBRC 16581 / SB1003) GN=RCAP_rcc00233 PE=4 SV=1	D5ALE2	RCAP_rcc00233	0.78834	0.0805982			28.6643	28.3676	27.8988	27.9927	27.9199	28.3645		4	5	5	7	4	10	4	5	5	7	4	10
>tr|D5AMU2|D5AMU2_RHOCB Bifunctional uridylyltransferase/uridylyl-removing enzyme OS=Rhodobacter capsulatus (strain ATCC BAA-309 / NBRC 16581 / SB1003) GN=glnD PE=3 SV=1	D5AMU2	glnD	0.788562	-0.0466016			29.4933	29.8107	29.726	29.5242	29.5582	29.3029		16	12	12	10	12	13	16	12	12	10	12	13
>tr|D5AUC5|D5AUC5_RHOCB Pseudouridine-5-phosphate glycosidase OS=Rhodobacter capsulatus (strain ATCC BAA-309 / NBRC 16581 / SB1003) GN=psuG PE=3 SV=1	D5AUC5	psuG	0.788821	-0.0748749			31.1942	31.2037	30.6169	30.6871	31.3079	31.0035		14	11	9	10	6	8	14	11	9	10	6	8
>tr|D5AR93|D5AR93_RHOCB Argininosuccinate lyase OS=Rhodobacter capsulatus (strain ATCC BAA-309 / NBRC 16581 / SB1003) GN=argH PE=3 SV=1	D5AR93	argH	0.789063	-0.0341899			30.8761	31.0435	31.0366	31.0409	31.2855	31.0112		14	13	14	15	15	18	14	13	14	15	15	18
>tr|D5ARP2|D5ARP2_RHOCB Uncharacterized protein OS=Rhodobacter capsulatus (strain ATCC BAA-309 / NBRC 16581 / SB1003) GN=RCAP_rcc01155 PE=4 SV=1	D5ARP2	RCAP_rcc01155	0.789433	-0.054362			29.341	29.241	29.4193	29.5764	29.1832	28.9631		5	4	4	4	3	5	5	4	4	4	3	5
>tr|D5AUR1|D5AUR1_RHOCB Lipoprotein, putative OS=Rhodobacter capsulatus (strain ATCC BAA-309 / NBRC 16581 / SB1003) GN=RCAP_rcc01956 PE=4 SV=1	D5AUR1	RCAP_rcc01956	0.791046	0.0740757			28.5255	28.5049	27.7931	28.3863	28.4829	28.1326		4	6	5	3	4	3	4	6	5	3	4	3
>sp|Q9LA02|ARGC_RHOCB N-acetyl-gamma-glutamyl-phosphate reductase OS=Rhodobacter capsulatus (strain ATCC BAA-309 / NBRC 16581 / SB1003) GN=argC PE=3 SV=2	Q9LA02	argC	0.792189	0.0364405			31.8776	31.8654	31.562	31.6418	31.8544	31.8962		12	13	13	13	15	13	12	13	13	13	15	13
>tr|D5ASU6|D5ASU6_RHOCB Ornithine cyclodeaminase-2 OS=Rhodobacter capsulatus (strain ATCC BAA-309 / NBRC 16581 / SB1003) GN=arcB2 PE=4 SV=1	D5ASU6	arcB2	0.798535	-0.0599238			28.6443	28.9478	28.4665	28.5542	28.9229	28.3518		4	6	5	6	7	5	4	6	5	6	7	5
>tr|D5AR97|D5AR97_RHOCB Acetyl-CoA acetyltransferase-2 OS=Rhodobacter capsulatus (strain ATCC BAA-309 / NBRC 16581 / SB1003) GN=atoB2 PE=3 SV=1	D5AR97	atoB2	0.798697	-0.0400454			33.2058	33.4272	33.4896	33.5079	33.5042	33.1443		18	18	17	15	16	18	17	18	16	15	16	17
>tr|D5ALL2|D5ALL2_RHOCB Uncharacterized protein OS=Rhodobacter capsulatus (strain ATCC BAA-309 / NBRC 16581 / SB1003) GN=RCAP_rcc02343 PE=4 SV=1	D5ALL2	RCAP_rcc02343	0.798982	0.0762539			28.1646	27.6597	28.2145	28.4975	27.8072	28.2579		5	2	4	4	5	7	5	2	4	4	5	7
>tr|D5ALB7|D5ALB7_RHOCB Argininosuccinate synthase OS=Rhodobacter capsulatus (strain ATCC BAA-309 / NBRC 16581 / SB1003) GN=argG PE=3 SV=1	D5ALB7	argG	0.799807	-0.0423368			33.4454	33.1868	33.3359	33.1227	33.2398	33.5846		24	21	21	21	20	24	24	21	21	21	20	24
>tr|D5ATI6|D5ATI6_RHOCB Uncharacterized protein OS=Rhodobacter capsulatus (strain ATCC BAA-309 / NBRC 16581 / SB1003) GN=RCAP_rcc01530 PE=4 SV=1	D5ATI6	RCAP_rcc01530	0.801309	-0.0706768			31.7392	31.1314	31.7682	31.6707	31.1804	31.6737		6	6	6	6	5	6	6	6	6	6	5	6
>tr|D5AVS0|D5AVS0_RHOCB Sugar isomerase domain protein OS=Rhodobacter capsulatus (strain ATCC BAA-309 / NBRC 16581 / SB1003) GN=RCAP_rcp00152 PE=4 SV=1	D5AVS0	RCAP_rcp00152	0.802364	-0.0594101			29.0563	28.9562	29.1947	28.769	28.4907	28.8382		6	4	6	8	4	6	6	4	6	8	4	6
>tr|D5ATM5|D5ATM5_RHOCB Amidophosphoribosyltransferase OS=Rhodobacter capsulatus (strain ATCC BAA-309 / NBRC 16581 / SB1003) GN=purF PE=3 SV=1	D5ATM5	purF	0.802825	-0.0851097			31.5678	30.9613	31.0476	30.8604	31.2062	31.7446		10	10	9	8	7	11	10	10	9	8	7	11
>tr|D5AQH6|D5AQH6_RHOCB Flavin-dependent thymidylate synthase OS=Rhodobacter capsulatus (strain ATCC BAA-309 / NBRC 16581 / SB1003) GN=thyX PE=3 SV=1	D5AQH6	thyX	0.803606	-0.0381502			30.6713	30.9027	30.8302	30.9027	31.0807	30.6624		13	9	13	10	9	11	13	9	13	10	9	11
>tr|D5AQ75|D5AQ75_RHOCB NAD/NADP-dependent betaine aldehyde dehydrogenase OS=Rhodobacter capsulatus (strain ATCC BAA-309 / NBRC 16581 / SB1003) GN=betB PE=3 SV=1	D5AQ75	betB	0.804412	0.0418777			28.3193	28.7537	28.6593	28.5642	28.5424	28.3287		7	8	6	7	5	4	7	8	6	7	5	4
>tr|D5AS24|D5AS24_RHOCB GAF domain protein OS=Rhodobacter capsulatus (strain ATCC BAA-309 / NBRC 16581 / SB1003) GN=RCAP_rcc03322 PE=4 SV=1	D5AS24	RCAP_rcc03322	0.805215	0.0514723			28.7739	28.7299	28.9933	28.6337	28.5805	29.1385		4	5	2	3	4	5	4	5	2	3	4	5
>tr|D5ALY9|D5ALY9_RHOCB 30S ribosomal protein S12 OS=Rhodobacter capsulatus (strain ATCC BAA-309 / NBRC 16581 / SB1003) GN=rpsL PE=3 SV=1	D5ALY9	rpsL	0.805954	-0.0747617			32.6394	33.2428	33.1819	33.063	33.5151	32.8064		7	4	6	7	4	8	7	4	6	7	4	8
>tr|D5AL82|D5AL82_RHOCB Glucose-1-phosphate thymidylyltransferase OS=Rhodobacter capsulatus (strain ATCC BAA-309 / NBRC 16581 / SB1003) GN=rfbA PE=3 SV=1	D5AL82	rfbA	0.8074	-0.0335096			32.2129	32.3715	32.6142	32.4626	32.5581	32.4506		15	12	12	12	13	15	15	12	12	12	13	15
>tr|D5ARR9|D5ARR9_RHOCB Imidazole glycerol phosphate synthase subunit HisH OS=Rhodobacter capsulatus (strain ATCC BAA-309 / NBRC 16581 / SB1003) GN=hisH PE=3 SV=1	D5ARR9	hisH	0.807724	-0.0930125			30.3372	29.9609	30.5848	31.0335	30.9447	30.5933		5	5	6	6	7	8	5	5	6	6	7	8
>tr|D5ALX6|D5ALX6_RHOCB 30S ribosomal protein S15 OS=Rhodobacter capsulatus (strain ATCC BAA-309 / NBRC 16581 / SB1003) GN=rpsO PE=3 SV=1	D5ALX6	rpsO	0.811251	0.0444692			33.1757	33.5391	33.7137	33.6204	33.4951	33.3584		6	6	6	6	6	6	6	6	6	6	6	6
>tr|D5AQ53|D5AQ53_RHOCB Hydroxydechloroatrazine ethylaminohydrolase OS=Rhodobacter capsulatus (strain ATCC BAA-309 / NBRC 16581 / SB1003) GN=atzB PE=4 SV=1	D5AQ53	atzB	0.812352	0.0428785			28.0085	28.116	27.8624	27.9323	27.6827	27.634		4	6	7	5	4	5	4	6	7	5	4	5
>tr|D5ATB6|D5ATB6_RHOCB NADH ubiquinone oxidoreductase subunit, CIA30 family OS=Rhodobacter capsulatus (strain ATCC BAA-309 / NBRC 16581 / SB1003) GN=RCAP_rcc01478 PE=4 SV=1	D5ATB6	RCAP_rcc01478	0.813269	-0.0580057			27.3541	27.5271	27.4393	27.3383	27.0883	26.8423		4	6	3	4	3	3	4	6	3	4	3	3
>tr|D5AM16|D5AM16_RHOCB 50S ribosomal protein L15 OS=Rhodobacter capsulatus (strain ATCC BAA-309 / NBRC 16581 / SB1003) GN=rplO PE=3 SV=1	D5AM16	rplO	0.813852	0.0528653			32.1711	32.5033	32.6561	32.6225	32.8488	32.7087		5	6	5	7	7	6	5	6	5	7	7	6
>tr|D5AQD9|D5AQD9_RHOCB Gamma-glutamyl phosphate reductase OS=Rhodobacter capsulatus (strain ATCC BAA-309 / NBRC 16581 / SB1003) GN=proA PE=3 SV=1	D5AQD9	proA	0.813955	-0.0357533			31.8268	32.0532	31.8154	31.8303	32.1874	31.8389		20	15	17	17	18	24	20	15	17	17	18	24
>tr|D5ANC4|D5ANC4_RHOCB Polyphosphate kinase 2 domain protein OS=Rhodobacter capsulatus (strain ATCC BAA-309 / NBRC 16581 / SB1003) GN=RCAP_rcc02684 PE=4 SV=1	D5ANC4	RCAP_rcc02684	0.814526	0.0673993			29.7357	29.3048	29.2742	29.2645	28.8306	29.4734		5	3	4	3	5	6	5	3	4	3	5	6
>tr|D5ATR9|D5ATR9_RHOCB Uncharacterized protein OS=Rhodobacter capsulatus (strain ATCC BAA-309 / NBRC 16581 / SB1003) GN=RCAP_rcc01613 PE=4 SV=1	D5ATR9	RCAP_rcc01613	0.815951	-0.034495			29.2165	29.4835	29.6444	29.4362	29.4369	29.2747		8	7	9	8	6	10	8	7	9	8	6	10
>tr|D5ALT3|D5ALT3_RHOCB Bifunctional glutamine synthetase adenylyltransferase/adenylyl-removing enzyme OS=Rhodobacter capsulatus (strain ATCC BAA-309 / NBRC 16581 / SB1003) GN=glnE PE=3 SV=1	D5ALT3	glnE	0.81617	-0.0422942			29.6034	29.237	29.4588	29.501	29.0978	29.2951		13	9	13	14	9	17	13	9	13	14	9	17
>tr|D5AQL6|D5AQL6_RHOCB Transcriptional repressor NrdR OS=Rhodobacter capsulatus (strain ATCC BAA-309 / NBRC 16581 / SB1003) GN=nrdR PE=3 SV=1	D5AQL6	nrdR	0.820999	0.0113678			31.0159	30.9434	31.0323	31.091	30.966	31.0139		6	6	8	7	8	7	6	6	8	7	8	7
>tr|D5APC6|D5APC6_RHOCB Succinate dehydrogenase flavoprotein subunit OS=Rhodobacter capsulatus (strain ATCC BAA-309 / NBRC 16581 / SB1003) GN=sdhA PE=3 SV=1	D5APC6	sdhA	0.822456	-0.0120621			33.9284	33.9554	34.0249	34.0018	33.916	33.8759		20	21	21	19	18	24	20	21	21	19	18	24
>tr|D5ARH2|D5ARH2_RHOCB UDP-glucuronate 5-epimerase-1 OS=Rhodobacter capsulatus (strain ATCC BAA-309 / NBRC 16581 / SB1003) GN=lspL1 PE=4 SV=1	D5ARH2	lspL1	0.822559	0.0497011			28.8129	28.5969	28.8894	28.8226	28.2637	28.6955		6	6	9	7	6	8	1	2	3	2	1	2
>tr|D5AM22|D5AM22_RHOCB 50S ribosomal protein L17 OS=Rhodobacter capsulatus (strain ATCC BAA-309 / NBRC 16581 / SB1003) GN=rplQ PE=3 SV=1	D5AM22	rplQ	0.824204	-0.0388934			33.0693	32.8143	33.1285	32.8451	32.7459	33.1676		8	6	8	6	6	8	8	6	8	6	6	8
>sp|O68141|TRMFO_RHOCB Methylenetetrahydrofolate--tRNA-(uracil-5-)-methyltransferase TrmFO OS=Rhodobacter capsulatus (strain ATCC BAA-309 / NBRC 16581 / SB1003) GN=trmFO PE=3 SV=2	O68141	trmFO	0.824954	-0.0315336			29.2714	29.2802	29.4782	29.3644	29.0972	29.1076		9	5	8	5	10	9	9	5	8	5	10	9
>tr|D5ANA8|D5ANA8_RHOCB 3-oxoacyl-[acyl-carrier-protein] synthase I OS=Rhodobacter capsulatus (strain ATCC BAA-309 / NBRC 16581 / SB1003) GN=fabB PE=3 SV=1	D5ANA8	fabB	0.827549	-0.0353775			32.2197	32.2206	32.1429	31.9404	32.334	32.4294		12	12	12	13	11	14	12	12	12	13	11	14
>tr|D5ALC0|D5ALC0_RHOCB Proline iminopeptidase OS=Rhodobacter capsulatus (strain ATCC BAA-309 / NBRC 16581 / SB1003) GN=pip1 PE=3 SV=1	D5ALC0	pip1	0.829626	0.0313988			27.8404	27.8167	27.7804	27.891	28.112	28.1192		6	4	8	3	4	5	6	4	8	3	4	5
>tr|D5AL55|D5AL55_RHOCB DNA topoisomerase 4 subunit A OS=Rhodobacter capsulatus (strain ATCC BAA-309 / NBRC 16581 / SB1003) GN=parC PE=3 SV=1	D5AL55	parC	0.832293	-0.0260518			30.3214	30.5266	30.6029	30.5497	30.6956	30.4655		18	16	18	19	18	20	18	16	18	19	18	20
>tr|D5ATF8|D5ATF8_RHOCB Phosphoglycolate phosphatase-2 OS=Rhodobacter capsulatus (strain ATCC BAA-309 / NBRC 16581 / SB1003) GN=gph2 PE=4 SV=1	D5ATF8	gph2	0.833344	0.0782693			29.5069	28.968	29.5884	29.4098	29.0957	30.0479		5	3	7	4	6	7	5	3	7	4	6	7
>tr|D5ALS5|D5ALS5_RHOCB Glucose-6-phosphate isomerase OS=Rhodobacter capsulatus (strain ATCC BAA-309 / NBRC 16581 / SB1003) GN=pgi PE=3 SV=1	D5ALS5	pgi	0.833574	0.0458177			30.335	30.9249	30.7174	30.6274	30.9106	30.5481		14	12	11	9	11	14	14	12	11	9	11	14
>tr|D5ANM9|D5ANM9_RHOCB ABC transporter, ATP-binding/permease protein OS=Rhodobacter capsulatus (strain ATCC BAA-309 / NBRC 16581 / SB1003) GN=RCAP_rcc00618 PE=4 SV=1	D5ANM9	RCAP_rcc00618	0.834134	-0.122206			29.1991	29.4205	28.5617	28.8012	28.5318	27.7044		9	7	7	6	5	5	9	7	7	6	5	5
>tr|D5AMV2|D5AMV2_RHOCB Uncharacterized protein OS=Rhodobacter capsulatus (strain ATCC BAA-309 / NBRC 16581 / SB1003) GN=RCAP_rcc00476 PE=4 SV=1	D5AMV2	RCAP_rcc00476	0.838216	0.0175654			32.9837	33.0167	33.1964	33.1957	33.0714	33.0918		10	12	8	12	10	14	10	12	8	12	10	14
>tr|D5ARK2|D5ARK2_RHOCB Lipoprotein, putative OS=Rhodobacter capsulatus (strain ATCC BAA-309 / NBRC 16581 / SB1003) GN=RCAP_rcc01115 PE=4 SV=1	D5ARK2	RCAP_rcc01115	0.840827	-0.0757414			28.1477	28.8373	28.5903	28.6434	28.8814	27.9115		3	2	3	3	3	3	3	2	3	3	3	3
>tr|D5AM27|D5AM27_RHOCB Pseudouridine synthase OS=Rhodobacter capsulatus (strain ATCC BAA-309 / NBRC 16581 / SB1003) GN=rluC PE=3 SV=1	D5AM27	rluC	0.841145	-0.0116405			29.8778	29.888	29.8071	29.7488	29.7617	29.7749		15	15	14	14	11	16	15	15	14	14	11	16
>tr|D5APE3|D5APE3_RHOCB CTP synthase OS=Rhodobacter capsulatus (strain ATCC BAA-309 / NBRC 16581 / SB1003) GN=pyrG PE=3 SV=1	D5APE3	pyrG	0.841153	-0.0228106			31.0476	31.1053	31.1303	31.0196	30.8692	30.8538		15	11	14	8	13	18	15	11	14	8	13	18
>tr|D5ALQ9|D5ALQ9_RHOCB Alkane 1-monooxygenase OS=Rhodobacter capsulatus (strain ATCC BAA-309 / NBRC 16581 / SB1003) GN=RCAP_rcc02390 PE=4 SV=1	D5ALQ9	RCAP_rcc02390	0.842122	-0.082751			28.4867	28.9245	29.3942	29.3968	29.6838	28.9951		2	5	4	5	6	7	2	5	4	5	6	7
>tr|D5AP26|D5AP26_RHOCB Membrane dipeptidase OS=Rhodobacter capsulatus (strain ATCC BAA-309 / NBRC 16581 / SB1003) GN=RCAP_rcc02802 PE=4 SV=1	D5AP26	RCAP_rcc02802	0.843279	-0.0264772			28.1592	28.0118	28.0569	27.8631	28.0014	28.2631		3	2	5	3	2	5	3	2	5	3	2	5
>tr|D5AP11|D5AP11_RHOCB O-acetylhomoserine aminocarboxypropyltransferase/o-acetylserine sulfhydrylase OS=Rhodobacter capsulatus (strain ATCC BAA-309 / NBRC 16581 / SB1003) GN=metB PE=3 SV=1	D5AP11	metB	0.847549	-0.0405858			34.0625	34.4315	34.2741	34.1106	34.1102	33.7828		15	17	18	17	16	18	15	17	18	17	16	18
>tr|D5AMV6|D5AMV6_RHOCB 30S ribosomal protein S21 OS=Rhodobacter capsulatus (strain ATCC BAA-309 / NBRC 16581 / SB1003) GN=rpsU PE=3 SV=1	D5AMV6	rpsU	0.84861	0.0527948			30.6522	31.2896	31.4448	31.0448	31.3338	31.255		2	2	2	2	2	3	2	2	2	2	2	3
>tr|D5AMK4|D5AMK4_RHOCB Translation initiation factor IF-1 OS=Rhodobacter capsulatus (strain ATCC BAA-309 / NBRC 16581 / SB1003) GN=infA PE=3 SV=1	D5AMK4	infA	0.849019	-0.0391083			31.394	31.8086	31.5301	31.5076	31.7742	31.2648		5	6	5	4	5	5	5	6	5	4	5	5
>tr|D5AMN8|D5AMN8_RHOCB Arylformamidase OS=Rhodobacter capsulatus (strain ATCC BAA-309 / NBRC 16581 / SB1003) GN=RCAP_rcc00412 PE=4 SV=1	D5AMN8	RCAP_rcc00412	0.851816	0.0590064			29.0514	29.3179	29.5096	29.4338	29.8901	29.8763		8	5	4	5	6	9	8	5	4	5	6	9
>tr|D5AMU1|D5AMU1_RHOCB Extracellular ligand-binding receptor family protein OS=Rhodobacter capsulatus (strain ATCC BAA-309 / NBRC 16581 / SB1003) GN=RCAP_rcc00465 PE=4 SV=1	D5AMU1	RCAP_rcc00465	0.852258	-0.0567067			32.0423	32.7011	32.5961	32.4631	32.7725	32.0765		12	12	12	13	12	14	12	12	12	13	12	14
>tr|D5AMN9|D5AMN9_RHOCB Succinate-semialdehyde dehydrogenase (NAD(P)(+)) OS=Rhodobacter capsulatus (strain ATCC BAA-309 / NBRC 16581 / SB1003) GN=gabD PE=3 SV=1	D5AMN9	gabD	0.853266	-0.0158176			31.881	32.0049	32.0585	31.8695	31.8466	31.8642		15	20	17	20	15	19	15	20	17	20	15	19
>tr|D5AMG9|D5AMG9_RHOCB ATP-dependent RNA helicase RhlE OS=Rhodobacter capsulatus (strain ATCC BAA-309 / NBRC 16581 / SB1003) GN=rhlE PE=4 SV=1	D5AMG9	rhlE	0.854076	-0.0411491			28.8622	28.8172	28.5944	28.8324	29.2933	28.9769		10	10	6	8	14	12	10	10	6	8	14	12
>tr|D5AN72|D5AN72_RHOCB HAD-superfamily hydrolase, subfamily IA, variant 1 OS=Rhodobacter capsulatus (strain ATCC BAA-309 / NBRC 16581 / SB1003) GN=RCAP_rcc02632 PE=4 SV=1	D5AN72	RCAP_rcc02632	0.855728	0.022707			27.5608	27.3902	27.3826	27.4785	27.1847	27.3276		4	3	3	4	3	4	4	3	3	4	3	4
>tr|D5AQM8|D5AQM8_RHOCB D-2-hydroxyglutarate dehydrogenase OS=Rhodobacter capsulatus (strain ATCC BAA-309 / NBRC 16581 / SB1003) GN=RCAP_rcc03093 PE=4 SV=1	D5AQM8	RCAP_rcc03093	0.85606	-0.0352484			28.4141	28.0949	28.44	28.6884	28.5577	28.5227		4	4	5	6	6	7	4	4	5	6	6	7
>tr|D5AR73|D5AR73_RHOCB 50S ribosomal protein L20 OS=Rhodobacter capsulatus (strain ATCC BAA-309 / NBRC 16581 / SB1003) GN=rplT PE=3 SV=1	D5AR73	rplT	0.856114	0.0675856			30.2458	31.1219	30.9844	31.0146	31.2742	30.5706		5	5	5	4	5	5	5	5	5	4	5	5
>tr|D5ALC3|D5ALC3_RHOCB Uncharacterized protein OS=Rhodobacter capsulatus (strain ATCC BAA-309 / NBRC 16581 / SB1003) GN=RCAP_rcc00214 PE=4 SV=1	D5ALC3	RCAP_rcc00214	0.857469	-0.034476			28.5922	28.2397	28.2535	28.1721	28.3112	28.6415		4	5	4	4	5	7	4	5	4	4	5	7
>tr|D5AMP1|D5AMP1_RHOCB Oxidoreductase, short-chain dehydrogenase/reductase family OS=Rhodobacter capsulatus (strain ATCC BAA-309 / NBRC 16581 / SB1003) GN=RCAP_rcc00415 PE=3 SV=1	D5AMP1	RCAP_rcc00415	0.857839	0.0195948			31.6478	31.4759	31.3212	31.4962	31.377	31.4327		7	6	8	9	6	10	7	6	8	9	6	10
>tr|D5AN00|D5AN00_RHOCB Glyoxylate reductase-1 OS=Rhodobacter capsulatus (strain ATCC BAA-309 / NBRC 16581 / SB1003) GN=gyaR1 PE=3 SV=1	D5AN00	gyaR1	0.857851	-0.0221087			29.6686	29.9141	29.8343	29.5712	29.6971	29.6483		10	10	12	10	9	14	10	10	12	10	9	14
>tr|D5ANE4|D5ANE4_RHOCB NLP/P60 family protein OS=Rhodobacter capsulatus (strain ATCC BAA-309 / NBRC 16581 / SB1003) GN=RCAP_rcc02704 PE=4 SV=1	D5ANE4	RCAP_rcc02704	0.85809	0.0273895			27.0926	27.4001	27.5351	27.408	27.5109	27.4127		3	3	4	5	4	3	3	3	4	5	4	3
>tr|D5AP04|D5AP04_RHOCB Glutamine synthetase-5 OS=Rhodobacter capsulatus (strain ATCC BAA-309 / NBRC 16581 / SB1003) GN=glnA5 PE=3 SV=1	D5AP04	glnA5	0.861285	0.0296529			27.6966	27.6485	27.3566	27.3423	27.2704	27.4217		3	3	2	3	4	5	3	3	2	3	4	5
>tr|D5AKR4|D5AKR4_RHOCB 3-hydroxybutyryl-CoA dehydrogenase OS=Rhodobacter capsulatus (strain ATCC BAA-309 / NBRC 16581 / SB1003) GN=hbdA PE=4 SV=1	D5AKR4	hbdA	0.865762	0.0501855			29.4138	29.6465	29.6408	29.5259	28.9711	29.0039		3	5	6	4	7	3	3	5	6	4	7	3
>tr|D5AQ93|D5AQ93_RHOCB Phosphatidylserine decarboxylase proenzyme OS=Rhodobacter capsulatus (strain ATCC BAA-309 / NBRC 16581 / SB1003) GN=psd PE=3 SV=1	D5AQ93	psd	0.865797	-0.0166353			30.1128	30.2714	30.2364	30.0178	30.2448	30.2549		8	7	6	7	6	7	8	7	6	7	6	7
>tr|D5AL43|D5AL43_RHOCB PQQ enzyme repeat family protein OS=Rhodobacter capsulatus (strain ATCC BAA-309 / NBRC 16581 / SB1003) GN=RCAP_rcc02303 PE=4 SV=1	D5AL43	RCAP_rcc02303	0.865842	-0.0127843			32.6196	32.7299	32.6885	32.7451	32.7983	32.5932		20	16	17	18	18	20	20	16	17	18	18	20
>tr|D5AQC2|D5AQC2_RHOCB Uncharacterized protein OS=Rhodobacter capsulatus (strain ATCC BAA-309 / NBRC 16581 / SB1003) GN=RCAP_rcc02984 PE=4 SV=1	D5AQC2	RCAP_rcc02984	0.867962	-0.0263068			27.4679	27.0418	27.1569	27.3676	27.0999	27.2364		5	4	3	2	4	4	5	4	3	2	4	4
>tr|D5AUX5|D5AUX5_RHOCB Hydrolase, HAD superfamily OS=Rhodobacter capsulatus (strain ATCC BAA-309 / NBRC 16581 / SB1003) GN=RCAP_rcc02020 PE=4 SV=1	D5AUX5	RCAP_rcc02020	0.868089	0.0362746			27.2878	27.3201	27.0235	27.3268	27.0011	26.7743		4	3	5	2	4	3	4	3	5	2	4	3
>tr|D5ALE4|D5ALE4_RHOCB Folylpolyglutamate synthase/dihydrofolate synthase OS=Rhodobacter capsulatus (strain ATCC BAA-309 / NBRC 16581 / SB1003) GN=folC PE=3 SV=1	D5ALE4	folC	0.873432	0.0252603			28.4996	28.8703	28.6927	28.7382	28.8082	28.4678		6	5	7	8	7	8	6	5	7	8	7	8
>tr|D5ATJ9|D5ATJ9_RHOCB Acetolactate synthase OS=Rhodobacter capsulatus (strain ATCC BAA-309 / NBRC 16581 / SB1003) GN=ilvI PE=3 SV=1	D5ATJ9	ilvI	0.873815	-0.0147476			33.2883	33.4197	33.4735	33.4724	33.4239	33.2494		19	19	19	19	18	20	19	19	19	19	18	20
>tr|D5AUE8|D5AUE8_RHOCB Alpha-1,4 glucan phosphorylase OS=Rhodobacter capsulatus (strain ATCC BAA-309 / NBRC 16581 / SB1003) GN=glgP PE=3 SV=1	D5AUE8	glgP	0.875744	0.0126623			31.8011	31.8752	31.7878	31.8634	31.7567	31.645		28	26	27	24	26	28	28	26	27	24	26	28
>tr|D5ASH2|D5ASH2_RHOCB Uncharacterized protein OS=Rhodobacter capsulatus (strain ATCC BAA-309 / NBRC 16581 / SB1003) GN=RCAP_rcc01312 PE=4 SV=1	D5ASH2	RCAP_rcc01312	0.876165	0.0572255			27.3679	26.9757	27.3487	27.2259	27.4229	28.1095		2	5	4	5	6	3	2	5	4	5	6	3
>tr|D5AKD3|D5AKD3_RHOCB Flagellar P-ring protein OS=Rhodobacter capsulatus (strain ATCC BAA-309 / NBRC 16581 / SB1003) GN=flgI PE=3 SV=1	D5AKD3	flgI	0.87674	-0.0774123			29.0149	29.0804	28.7851	28.2262	27.8528	28.114		6	6	5	4	6	10	6	6	5	4	6	10
>tr|D5AP29|D5AP29_RHOCB Laccase domain protein OS=Rhodobacter capsulatus (strain ATCC BAA-309 / NBRC 16581 / SB1003) GN=RCAP_rcc02805 PE=3 SV=1	D5AP29	RCAP_rcc02805	0.877934	0.0328236			29.3403	29.5537	29.4613	29.7453	29.9632	29.5644		7	5	6	6	6	6	7	5	6	6	6	6
>tr|D5ANY1|D5ANY1_RHOCB DNA polymerase III, gamma/tau subunit OS=Rhodobacter capsulatus (strain ATCC BAA-309 / NBRC 16581 / SB1003) GN=dnaX PE=4 SV=1	D5ANY1	dnaX	0.88149	-0.0280469			29.6803	29.785	29.8433	29.9056	29.6178	29.3667		14	13	14	11	13	14	14	13	14	11	13	14
>tr|D5ANM8|D5ANM8_RHOCB Secretion protein, HlyD family OS=Rhodobacter capsulatus (strain ATCC BAA-309 / NBRC 16581 / SB1003) GN=RCAP_rcc00617 PE=4 SV=1	D5ANM8	RCAP_rcc00617	0.881709	0.090613			32.5443	32.5493	31.706	31.9884	31.1645	31.149		14	13	10	12	9	9	14	13	10	12	9	9
>tr|D5AQP2|D5AQP2_RHOCB Histidinol-phosphate aminotransferase-2 OS=Rhodobacter capsulatus (strain ATCC BAA-309 / NBRC 16581 / SB1003) GN=hisC2 PE=4 SV=1	D5AQP2	hisC2	0.883961	-0.0954348			29.6885	28.6799	28.5738	28.6507	27.6163	28.2618		4	5	8	5	5	7	4	5	8	5	5	7
>tr|D5AM49|D5AM49_RHOCB Peptidase T OS=Rhodobacter capsulatus (strain ATCC BAA-309 / NBRC 16581 / SB1003) GN=pepT PE=3 SV=1	D5AM49	pepT	0.884142	0.0174096			31.344	31.4281	31.5466	31.5546	31.3056	31.2658		13	15	14	13	17	16	13	15	14	13	17	16
>tr|D5ANZ8|D5ANZ8_RHOCB Polar amino acid ABC transporter, periplasmic polar amino acid-binding protein HisJ OS=Rhodobacter capsulatus (strain ATCC BAA-309 / NBRC 16581 / SB1003) GN=hisJ PE=4 SV=1	D5ANZ8	hisJ	0.887423	0.00853984			33.8643	33.8252	33.8422	33.7542	33.7195	33.8723		12	14	12	12	12	13	12	14	12	12	12	13
>tr|D5AQM4|D5AQM4_RHOCB Glycosyl transferase, group 1 OS=Rhodobacter capsulatus (strain ATCC BAA-309 / NBRC 16581 / SB1003) GN=RCAP_rcc03089 PE=4 SV=1	D5AQM4	RCAP_rcc03089	0.890344	0.0671317			27.1793	28.2744	27.8707	28.0413	28.2304	27.166		4	3	3	2	5	3	4	3	3	2	5	3
>tr|D5AM14|D5AM14_RHOCB Uncharacterized protein OS=Rhodobacter capsulatus (strain ATCC BAA-309 / NBRC 16581 / SB1003) GN=RCAP_rcc00319 PE=4 SV=1	D5AM14	RCAP_rcc00319	0.890381	0.0439148			30.0056	30.0835	30.0002	30.2678	29.6025	29.3887		2	2	3	2	3	3	2	2	3	2	3	3
>tr|D5AMR9|D5AMR9_RHOCB Malate dehydrogenase-1 (Oxaloacetate-decarboxylating) (NADP(+)) OS=Rhodobacter capsulatus (strain ATCC BAA-309 / NBRC 16581 / SB1003) GN=maeB1 PE=4 SV=1	D5AMR9	maeB1	0.893218	0.016791			30.935	30.913	31.1526	31.1072	30.8118	30.9296		23	12	20	18	17	20	23	12	20	18	17	20
>tr|D5AM50|D5AM50_RHOCB S1 RNA binding domain protein OS=Rhodobacter capsulatus (strain ATCC BAA-309 / NBRC 16581 / SB1003) GN=RCAP_rcc00355 PE=4 SV=1	D5AM50	RCAP_rcc00355	0.894215	-0.0151272			31.5043	31.6509	31.6085	31.6764	31.8554	31.5956		29	23	20	25	26	31	29	23	20	25	26	31
>tr|D5AQ14|D5AQ14_RHOCB Cobaltochelatase, CobS subunit OS=Rhodobacter capsulatus (strain ATCC BAA-309 / NBRC 16581 / SB1003) GN=cobS PE=4 SV=1	D5AQ14	cobS	0.894907	0.0171331			32.608	32.9532	32.9108	32.7508	32.9371	32.8032		19	18	17	17	15	21	19	18	17	17	15	21
>tr|D5AM94|D5AM94_RHOCB Uncharacterized protein OS=Rhodobacter capsulatus (strain ATCC BAA-309 / NBRC 16581 / SB1003) GN=RCAP_rcc00399 PE=4 SV=1	D5AM94	RCAP_rcc00399	0.896455	-0.0602608			28.4026	29.1137	29.5332	29.4182	29.2876	28.5107		4	6	6	4	5	7	4	6	6	4	5	7
>tr|D5AU80|D5AU80_RHOCB Alpha-glucosidase OS=Rhodobacter capsulatus (strain ATCC BAA-309 / NBRC 16581 / SB1003) GN=aglA PE=4 SV=1	D5AU80	aglA	0.896922	-0.057361			29.7722	29.508	29.3941	29.5708	28.7537	28.6692		6	7	5	6	5	7	5	6	4	5	4	6
>tr|D5ATC8|D5ATC8_RHOCB Ribonuclease D OS=Rhodobacter capsulatus (strain ATCC BAA-309 / NBRC 16581 / SB1003) GN=rnd2 PE=3 SV=1	D5ATC8	rnd2	0.89919	0.00897535			31.7843	31.9068	31.7527	31.6979	31.7636	31.7228		13	13	13	12	13	14	13	13	13	12	13	14
>tr|D5AM18|D5AM18_RHOCB Adenylate kinase OS=Rhodobacter capsulatus (strain ATCC BAA-309 / NBRC 16581 / SB1003) GN=adk PE=3 SV=1	D5AM18	adk	0.901188	0.0123215			32.7903	32.6713	32.8268	32.8873	32.8772	32.9728		11	12	12	12	9	11	11	12	12	12	9	11
>tr|D5AMA2|D5AMA2_RHOCB Aldehyde dehydrogenase-2 (NAD(+)) OS=Rhodobacter capsulatus (strain ATCC BAA-309 / NBRC 16581 / SB1003) GN=aldH2 PE=4 SV=1	D5AMA2	aldH2	0.902174	0.0391051			28.7309	29.3174	29.3374	29.4905	29.4499	28.8277		5	5	6	6	5	7	5	5	6	6	5	7
>tr|D5ALR5|D5ALR5_RHOCB Ribose-5-phosphate isomerase A OS=Rhodobacter capsulatus (strain ATCC BAA-309 / NBRC 16581 / SB1003) GN=rpiA PE=3 SV=1	D5ALR5	rpiA	0.902581	0.0182686			32.1019	32.151	32.4863	32.3448	32.0997	32.247		12	11	12	10	12	14	12	11	12	10	12	14
>tr|D5ATW7|D5ATW7_RHOCB tRNA-specific 2-thiouridylase MnmA OS=Rhodobacter capsulatus (strain ATCC BAA-309 / NBRC 16581 / SB1003) GN=trmU PE=3 SV=1	D5ATW7	trmU	0.904773	0.0552451			28.8861	28.4599	29.5622	29.2589	28.7906	29.6858		5	3	2	4	7	7	5	3	2	4	7	7
>tr|D5ALE9|D5ALE9_RHOCB Uncharacterized protein OS=Rhodobacter capsulatus (strain ATCC BAA-309 / NBRC 16581 / SB1003) GN=RCAP_rcc00240 PE=4 SV=1	D5ALE9	RCAP_rcc00240	0.905177	0.0236766			31.9482	32.0575	32.2478	32.3955	32.0196	31.8336		7	6	5	6	6	7	7	6	5	6	6	7
>tr|D5AMS5|D5AMS5_RHOCB Uncharacterized protein OS=Rhodobacter capsulatus (strain ATCC BAA-309 / NBRC 16581 / SB1003) GN=RCAP_rcc00449 PE=4 SV=1	D5AMS5	RCAP_rcc00449	0.905248	0.0272497			27.7427	27.7454	28.1899	27.9081	27.4703	27.8311		3	3	2	2	3	3	3	3	2	2	3	3
>tr|D5ATF3|D5ATF3_RHOCB Cysteine desulfuration protein SufE OS=Rhodobacter capsulatus (strain ATCC BAA-309 / NBRC 16581 / SB1003) GN=sufE PE=4 SV=1	D5ATF3	sufE	0.908513	0.0320352			29.2757	29.3351	28.9855	29.2498	28.8393	28.6117		3	3	3	3	3	3	3	3	3	3	3	3
>tr|D5AT20|D5AT20_RHOCB Lipoprotein, putative OS=Rhodobacter capsulatus (strain ATCC BAA-309 / NBRC 16581 / SB1003) GN=RCAP_rcc01381 PE=4 SV=1	D5AT20	RCAP_rcc01381	0.910435	-0.0366529			30.0995	30.6202	30.6887	30.7744	30.7541	30.0377		11	8	9	9	9	12	11	8	9	9	9	12
>tr|D5AQ34|D5AQ34_RHOCB Beta-hexosaminidase OS=Rhodobacter capsulatus (strain ATCC BAA-309 / NBRC 16581 / SB1003) GN=nagZ PE=3 SV=1	D5AQ34	nagZ	0.910473	-0.0315895			28.9359	29.37	29.1383	29.2501	29.2043	28.5637		9	8	7	6	7	5	9	8	7	6	7	5
>tr|D5ALY8|D5ALY8_RHOCB Uncharacterized protein OS=Rhodobacter capsulatus (strain ATCC BAA-309 / NBRC 16581 / SB1003) GN=RCAP_rcc00293 PE=4 SV=1	D5ALY8	RCAP_rcc00293	0.911933	-0.055926			28.9883	29.7642	30.2646	30.0222	29.7298	29.0286		8	7	6	9	7	12	8	7	6	9	7	12
>sp|O68025|Y2142_RHOCB Putative HTH-type transcriptional regulator rrf2-like OS=Rhodobacter capsulatus (strain ATCC BAA-309 / NBRC 16581 / SB1003) GN=RCAP_rcc02142 PE=4 SV=1	O68025	RCAP_rcc02142	0.912906	0.0281111			28.4644	29.0855	28.9384	28.9187	29.0913	28.5743		4	4	4	3	3	5	4	4	4	3	3	5
>tr|D5ATF2|D5ATF2_RHOCB Lipoprotein, putative OS=Rhodobacter capsulatus (strain ATCC BAA-309 / NBRC 16581 / SB1003) GN=RCAP_rcc01496 PE=4 SV=1	D5ATF2	RCAP_rcc01496	0.913149	0.0135142			30.4775	30.3156	30.4849	30.3541	30.188	30.5213		4	4	7	4	4	7	4	4	7	4	4	7
>tr|D5ARS0|D5ARS0_RHOCB Imidazoleglycerol-phosphate dehydratase OS=Rhodobacter capsulatus (strain ATCC BAA-309 / NBRC 16581 / SB1003) GN=hisB PE=3 SV=1	D5ARS0	hisB	0.913244	-0.0455443			30.3227	29.9399	29.1679	29.9443	29.8608	29.3306		3	3	3	3	4	5	3	3	3	3	4	5
>tr|D5AUL6|D5AUL6_RHOCB Phosphate acyltransferase OS=Rhodobacter capsulatus (strain ATCC BAA-309 / NBRC 16581 / SB1003) GN=plsX PE=3 SV=1	D5AUL6	plsX	0.915091	-0.0241019			30.2807	30.3017	29.9034	29.763	29.8443	29.8914		9	7	7	9	6	9	9	7	7	9	6	9
>tr|D5AME4|D5AME4_RHOCB OmpA family protein OS=Rhodobacter capsulatus (strain ATCC BAA-309 / NBRC 16581 / SB1003) GN=RCAP_rcc02490 PE=3 SV=1	D5AME4	RCAP_rcc02490	0.916116	0.0120265			34.3666	34.1049	34.209	34.3448	34.0846	34.2466		10	10	11	12	10	13	10	10	11	12	10	13
>tr|D5ATS6|D5ATS6_RHOCB Aldehyde dehydrogenase (NADP(+)) OS=Rhodobacter capsulatus (strain ATCC BAA-309 / NBRC 16581 / SB1003) GN=aldB PE=3 SV=1	D5ATS6	aldB	0.916996	-0.0611432			35.4343	35.3366	35.5151	35.5043	34.3217	34.2468		28	25	27	24	27	30	28	25	27	24	27	30
>tr|D5AMF3|D5AMF3_RHOCB ABC transporter, permease protein OS=Rhodobacter capsulatus (strain ATCC BAA-309 / NBRC 16581 / SB1003) GN=RCAP_rcc02499 PE=3 SV=1	D5AMF3	RCAP_rcc02499	0.918299	0.034874			27.3954	28.0344	27.4153	27.4911	27.5516	26.9413		6	3	5	4	4	4	6	3	5	4	4	4
>tr|D5AMP7|D5AMP7_RHOCB Aspartokinase OS=Rhodobacter capsulatus (strain ATCC BAA-309 / NBRC 16581 / SB1003) GN=lysC PE=3 SV=1	D5AMP7	lysC	0.919655	0.0102132			33.0658	33.1302	33.0692	33.0821	33.3051	33.2586		21	22	18	20	21	23	21	22	18	20	21	23
>tr|D5ATN4|D5ATN4_RHOCB Lipoprotein, putative OS=Rhodobacter capsulatus (strain ATCC BAA-309 / NBRC 16581 / SB1003) GN=RCAP_rcc01578 PE=4 SV=1	D5ATN4	RCAP_rcc01578	0.921004	0.032376			31.7854	32.4921	31.9958	31.9677	32.0484	31.4669		3	3	3	3	3	3	3	3	3	3	3	3
>tr|D5AUH3|D5AUH3_RHOCB Uncharacterized protein OS=Rhodobacter capsulatus (strain ATCC BAA-309 / NBRC 16581 / SB1003) GN=RCAP_rcc01867 PE=4 SV=1	D5AUH3	RCAP_rcc01867	0.921882	0.0103486			28.7969	28.671	28.4599	28.6172	28.6142	28.6138		9	10	8	10	9	7	9	10	8	10	9	7
>tr|D5ATI7|D5ATI7_RHOCB NADH-quinone oxidoreductase subunit I OS=Rhodobacter capsulatus (strain ATCC BAA-309 / NBRC 16581 / SB1003) GN=nuoI PE=3 SV=1	D5ATI7	nuoI	0.922572	-0.0187181			31.4324	31.5792	31.7081	31.6388	31.3249	31.1911		10	9	9	8	7	10	10	9	9	8	7	10
>tr|D5ATI8|D5ATI8_RHOCB 4-carboxymuconolactone decarboxylase OS=Rhodobacter capsulatus (strain ATCC BAA-309 / NBRC 16581 / SB1003) GN=pcaC PE=4 SV=1	D5ATI8	pcaC	0.923892	-0.0293852			29.4783	29.5916	30.2308	29.8535	29.363	29.5388		5	4	5	4	6	5	5	4	5	4	6	5
>tr|D5AMQ6|D5AMQ6_RHOCB ErfK/YbiS/YcfS/YnhG family protein OS=Rhodobacter capsulatus (strain ATCC BAA-309 / NBRC 16581 / SB1003) GN=RCAP_rcc00430 PE=4 SV=1	D5AMQ6	RCAP_rcc00430	0.924184	-0.0251026			30.4473	30.3712	30.7039	30.9676	30.46	30.1971		12	12	13	13	9	11	12	12	13	13	9	11
>tr|D5APE0|D5APE0_RHOCB Uncharacterized protein OS=Rhodobacter capsulatus (strain ATCC BAA-309 / NBRC 16581 / SB1003) GN=RCAP_rcc00747 PE=4 SV=1	D5APE0	RCAP_rcc00747	0.926934	-0.0702381			30.1096	30.2632	29.9552	29.7483	28.6087	28.4513		11	11	10	9	3	7	11	11	10	9	3	7
>sp|P18079|HEM1_RHOCB 5-aminolevulinate synthase OS=Rhodobacter capsulatus (strain ATCC BAA-309 / NBRC 16581 / SB1003) GN=hemA PE=1 SV=2	P18079	hemA	0.927277	-0.00840251			32.8135	32.7327	32.8697	32.8895	32.6596	32.6953		18	14	12	16	13	20	18	14	12	16	13	20
>tr|D5ANX8|D5ANX8_RHOCB Aspartyl/glutamyl-tRNA(Asn/Gln) amidotransferase subunit C OS=Rhodobacter capsulatus (strain ATCC BAA-309 / NBRC 16581 / SB1003) GN=gatC PE=3 SV=1	D5ANX8	gatC	0.92767	0.0246709			30.6139	31.1232	30.8682	31.035	31.4238	30.8218		7	6	6	6	6	7	7	6	6	6	6	7
>tr|D5AP12|D5AP12_RHOCB Uncharacterized protein OS=Rhodobacter capsulatus (strain ATCC BAA-309 / NBRC 16581 / SB1003) GN=RCAP_rcc02788 PE=4 SV=1	D5AP12	RCAP_rcc02788	0.929224	0.0105998			31.4762	31.5319	31.447	31.6583	31.5185	31.2832		24	28	22	27	24	26	24	28	22	27	24	26
>tr|D5AME0|D5AME0_RHOCB Carbohydrate/purine kinase family protein OS=Rhodobacter capsulatus (strain ATCC BAA-309 / NBRC 16581 / SB1003) GN=RCAP_rcc02486 PE=4 SV=1	D5AME0	RCAP_rcc02486	0.931962	-0.0222581			31.5984	31.8929	31.934	32.099	32.4068	31.8805		11	9	12	7	9	12	11	9	12	7	9	12
>tr|D5AU16|D5AU16_RHOCB Peptidyl-prolyl cis-trans isomerase OS=Rhodobacter capsulatus (strain ATCC BAA-309 / NBRC 16581 / SB1003) GN=ppiB PE=3 SV=1	D5AU16	ppiB	0.932448	-0.00863902			31.5623	31.438	31.7008	31.6497	31.5696	31.7191		8	8	8	8	8	8	8	8	8	8	8	8
>tr|D5ATN2|D5ATN2_RHOCB Orotate phosphoribosyltransferase OS=Rhodobacter capsulatus (strain ATCC BAA-309 / NBRC 16581 / SB1003) GN=pyrE PE=3 SV=1	D5ATN2	pyrE	0.932696	-0.0147457			31.0099	30.9033	30.9666	31.1173	30.727	30.6386		9	7	7	5	7	9	9	7	7	5	7	9
>tr|D5AKH3|D5AKH3_RHOCB Uncharacterized protein OS=Rhodobacter capsulatus (strain ATCC BAA-309 / NBRC 16581 / SB1003) GN=RCAP_rcc00050 PE=4 SV=1	D5AKH3	RCAP_rcc00050	0.932792	-0.0163987			31.4907	31.3352	31.445	31.3766	30.9664	31.1411		7	6	6	5	5	8	7	6	6	5	5	8
>tr|D5AMQ3|D5AMQ3_RHOCB Pantothenate synthetase OS=Rhodobacter capsulatus (strain ATCC BAA-309 / NBRC 16581 / SB1003) GN=panC PE=3 SV=1	D5AMQ3	panC	0.933191	0.0198441			30.7051	30.8989	30.5623	30.6646	31.2227	30.9862		7	8	8	8	7	9	7	8	8	8	7	9
>tr|D5AR61|D5AR61_RHOCB Ribosomal protein S12 methylthiotransferase RimO OS=Rhodobacter capsulatus (strain ATCC BAA-309 / NBRC 16581 / SB1003) GN=rimO PE=3 SV=1	D5AR61	rimO	0.93376	-0.022192			28.6706	28.8371	28.9988	29.0465	29.4631	29.1824		8	10	7	9	7	10	8	10	7	9	7	10
>tr|D5AN96|D5AN96_RHOCB Uncharacterized protein OS=Rhodobacter capsulatus (strain ATCC BAA-309 / NBRC 16581 / SB1003) GN=RCAP_rcc02656 PE=4 SV=1	D5AN96	RCAP_rcc02656	0.936312	0.0242564			27.2278	27.402	27.4718	27.8991	27.4836	26.9547		6	3	3	5	3	5	6	3	3	5	3	5
>tr|D5AKS3|D5AKS3_RHOCB Spermidine/putrescine import ATP-binding protein PotA OS=Rhodobacter capsulatus (strain ATCC BAA-309 / NBRC 16581 / SB1003) GN=potG2 PE=3 SV=1	D5AKS3	potG2	0.936971	-0.0240822			26.8307	26.7062	26.1565	26.3685	26.2147	26.055		5	6	2	3	2	3	5	6	2	3	2	3
>tr|D5ALN7|D5ALN7_RHOCB Phosphoglycolate phosphatase-4 OS=Rhodobacter capsulatus (strain ATCC BAA-309 / NBRC 16581 / SB1003) GN=gph4 PE=4 SV=1	D5ALN7	gph4	0.937783	-0.0191606			28.3644	28.4473	28.8178	28.5013	28.0708	28.2469		4	4	6	4	5	5	4	4	6	4	5	5
>tr|D5ATY2|D5ATY2_RHOCB 3-oxoacyl-[acyl-carrier-protein] reductase OS=Rhodobacter capsulatus (strain ATCC BAA-309 / NBRC 16581 / SB1003) GN=fabG PE=4 SV=1	D5ATY2	fabG	0.937797	-0.010095			32.937	32.9975	33.2024	33.2094	32.998	32.9002		10	10	11	9	10	10	10	10	11	9	10	10
>tr|D5AS32|D5AS32_RHOCB Amidase family protein OS=Rhodobacter capsulatus (strain ATCC BAA-309 / NBRC 16581 / SB1003) GN=RCAP_rcc03330 PE=4 SV=1	D5AS32	RCAP_rcc03330	0.938818	0.0136223			29.7207	29.8878	29.4932	29.4826	29.8903	29.7747		9	9	12	11	11	14	9	9	12	11	11	14
>tr|D5AU14|D5AU14_RHOCB Phosphoglycerate kinase OS=Rhodobacter capsulatus (strain ATCC BAA-309 / NBRC 16581 / SB1003) GN=pgk PE=3 SV=1	D5AU14	pgk	0.940483	0.0118217			34.4607	34.3617	34.5514	34.7778	34.4242	34.3322		22	20	22	20	20	25	22	20	22	20	20	25
>tr|D5AQD5|D5AQD5_RHOCB Phospholipid/glycerol acyltransferase OS=Rhodobacter capsulatus (strain ATCC BAA-309 / NBRC 16581 / SB1003) GN=RCAP_rcc02997 PE=4 SV=1	D5AQD5	RCAP_rcc02997	0.940577	0.0161762			26.6497	27.0854	27.1471	27.1336	27.1018	26.7281		3	2	4	3	3	3	3	2	4	3	3	3
>sp|D5ANS3|BCHL_RHOCB Light-independent protochlorophyllide reductase iron-sulfur ATP-binding protein OS=Rhodobacter capsulatus (strain ATCC BAA-309 / NBRC 16581 / SB1003) GN=bchL PE=1 SV=1	D5ANS3	bchL	0.940855	-0.0129642			31.0307	31.2909	31.4519	31.4453	31.4083	31.1156		13	12	13	13	12	15	13	12	13	13	12	15
>tr|D5AQ09|D5AQ09_RHOCB D-lactate dehydrogenase (Cytochrome) OS=Rhodobacter capsulatus (strain ATCC BAA-309 / NBRC 16581 / SB1003) GN=dld PE=4 SV=1	D5AQ09	dld	0.941024	-0.0091006			28.8731	28.7362	28.9684	28.7913	28.6192	28.9059		5	5	5	7	7	4	5	5	5	7	7	4
>tr|D5ASM0|D5ASM0_RHOCB Nitrogen regulatory protein P-II-2 OS=Rhodobacter capsulatus (strain ATCC BAA-309 / NBRC 16581 / SB1003) GN=glnB2 PE=3 SV=1	D5ASM0	glnB2	0.941267	0.0249507			28.7174	28.1887	28.9876	29.0003	28.3941	28.9849		7	4	4	3	4	8	7	4	4	3	4	8
>tr|D5AQK2|D5AQK2_RHOCB Uncharacterized protein OS=Rhodobacter capsulatus (strain ATCC BAA-309 / NBRC 16581 / SB1003) GN=RCAP_rcc03067 PE=4 SV=1	D5AQK2	RCAP_rcc03067	0.942057	0.0141436			31.9441	31.65	31.9578	32.0488	32.0237	32.2692		14	10	12	9	11	16	14	10	12	9	11	16
>tr|D5ATS4|D5ATS4_RHOCB Ribosomal RNA large subunit methyltransferase E OS=Rhodobacter capsulatus (strain ATCC BAA-309 / NBRC 16581 / SB1003) GN=rlmE PE=3 SV=1	D5ATS4	rlmE	0.942163	0.0284672			29.0495	28.5266	29.0976	28.6397	28.3114	29.3776		4	3	6	5	5	5	4	3	6	5	5	5
>tr|D5AL39|D5AL39_RHOCB 50S ribosomal protein L27 OS=Rhodobacter capsulatus (strain ATCC BAA-309 / NBRC 16581 / SB1003) GN=rpmA PE=3 SV=1	D5AL39	rpmA	0.942348	0.0165526			31.4236	31.7428	31.9874	31.6407	31.9481	32.0252		3	3	3	3	4	3	3	3	3	3	4	3
>tr|D5AN71|D5AN71_RHOCB Membrane protein, putative OS=Rhodobacter capsulatus (strain ATCC BAA-309 / NBRC 16581 / SB1003) GN=RCAP_rcc02631 PE=4 SV=1	D5AN71	RCAP_rcc02631	0.942636	-0.0356483			28.8204	28.6972	29.1128	29.6028	28.5688	28.095		7	6	7	3	5	3	7	6	7	3	5	3
>tr|D5AM10|D5AM10_RHOCB 50S ribosomal protein L6 OS=Rhodobacter capsulatus (strain ATCC BAA-309 / NBRC 16581 / SB1003) GN=rplF PE=3 SV=1	D5AM10	rplF	0.942772	0.0086174			33.6196	33.3925	33.4328	33.4246	33.2478	33.509		10	10	10	11	10	13	10	10	10	11	10	13
>tr|D5ATH8|D5ATH8_RHOCB Uncharacterized protein OS=Rhodobacter capsulatus (strain ATCC BAA-309 / NBRC 16581 / SB1003) GN=RCAP_rcc01522 PE=4 SV=1	D5ATH8	RCAP_rcc01522	0.944188	0.0165634			33.0501	33.2609	33.6065	33.6113	33.2612	33.0954		8	9	9	8	10	8	8	9	9	8	10	8
>tr|D5ATM7|D5ATM7_RHOCB DNA repair protein RadA OS=Rhodobacter capsulatus (strain ATCC BAA-309 / NBRC 16581 / SB1003) GN=radA PE=3 SV=1	D5ATM7	radA	0.945969	-0.0219606			28.3094	28.1714	28.193	28.1198	28.7546	28.8999		6	2	5	7	6	7	6	2	5	7	6	7
>tr|D5APY4|D5APY4_RHOCB Hydroxyacylglutathione hydrolase OS=Rhodobacter capsulatus (strain ATCC BAA-309 / NBRC 16581 / SB1003) GN=gloB PE=3 SV=1	D5APY4	gloB	0.946249	-0.017369			28.4861	28.7891	28.3279	28.643	28.8152	28.1451		5	5	5	5	4	5	5	5	5	5	4	5
>tr|D5AM08|D5AM08_RHOCB 30S ribosomal protein S14 OS=Rhodobacter capsulatus (strain ATCC BAA-309 / NBRC 16581 / SB1003) GN=rpsN PE=3 SV=1	D5AM08	rpsN	0.946775	-0.00892639			32.0535	32.3095	32.3749	32.3065	32.2756	32.0613		2	3	2	3	2	4	2	3	2	3	2	4
>tr|D5AM38|D5AM38_RHOCB Probable GTP-binding protein EngB OS=Rhodobacter capsulatus (strain ATCC BAA-309 / NBRC 16581 / SB1003) GN=engB PE=3 SV=1	D5AM38	engB	0.947811	0.0177784			28.5055	28.1008	28.2195	28.8172	28.7174	28.5776		6	3	5	5	6	6	6	3	5	5	6	6
>tr|D5ASN7|D5ASN7_RHOCB Orotidine 5-phosphate decarboxylase OS=Rhodobacter capsulatus (strain ATCC BAA-309 / NBRC 16581 / SB1003) GN=pyrF PE=3 SV=1	D5ASN7	pyrF	0.947832	-0.0122325			31.2993	31.5956	31.1766	31.0665	31.3387	31.1157		10	8	10	6	11	13	10	8	10	6	11	13
>tr|D5AU13|D5AU13_RHOCB Fructose-bisphosphate aldolase OS=Rhodobacter capsulatus (strain ATCC BAA-309 / NBRC 16581 / SB1003) GN=fda PE=4 SV=1	D5AU13	fda	0.950211	0.00265757			34.1671	34.2304	34.1322	34.1006	34.1744	34.1507		18	15	19	16	18	19	18	15	19	16	18	19
>sp|P31078|PETP_RHOCB HTH-type transcriptional regulator PetP OS=Rhodobacter capsulatus (strain ATCC BAA-309 / NBRC 16581 / SB1003) GN=petP PE=4 SV=2	P31078	petP	0.951204	-0.0209579			27.6038	28.1925	28.1949	28.2473	28.6791	27.9751		3	3	5	3	4	6	3	3	5	3	4	6
>tr|D5ATX0|D5ATX0_RHOCB DNA ligase OS=Rhodobacter capsulatus (strain ATCC BAA-309 / NBRC 16581 / SB1003) GN=ligA PE=3 SV=1	D5ATX0	ligA	0.95196	-0.00617854			29.9294	30.0783	30.0396	30.132	30.1755	29.9157		12	14	15	14	11	21	12	14	15	14	11	21
>tr|D5AML5|D5AML5_RHOCB UDP-N-acetylglucosamine 1-carboxyvinyltransferase OS=Rhodobacter capsulatus (strain ATCC BAA-309 / NBRC 16581 / SB1003) GN=murA PE=3 SV=1	D5AML5	murA	0.953156	-0.0105864			30.3808	30.5632	30.7191	30.5358	30.2725	30.2416		10	12	11	11	12	13	10	12	11	11	12	13
>tr|D5AUE7|D5AUE7_RHOCB 1,4-alpha-glucan branching enzyme GlgB OS=Rhodobacter capsulatus (strain ATCC BAA-309 / NBRC 16581 / SB1003) GN=glgB PE=3 SV=1	D5AUE7	glgB	0.95725	-0.0109876			28.8569	28.5607	29.0327	28.8812	28.7476	29.1624		10	5	9	6	6	8	10	5	9	6	6	8
>tr|D5AN54|D5AN54_RHOCB Cupin domain protein OS=Rhodobacter capsulatus (strain ATCC BAA-309 / NBRC 16581 / SB1003) GN=RCAP_rcc02614 PE=4 SV=1	D5AN54	RCAP_rcc02614	0.957415	0.0121695			29.9429	29.9544	30.1104	29.9348	29.466	29.6667		5	5	8	5	5	4	5	5	8	5	5	4
>tr|D5AKG3|D5AKG3_RHOCB Aminoglycoside phosphotransferase OS=Rhodobacter capsulatus (strain ATCC BAA-309 / NBRC 16581 / SB1003) GN=RCAP_rcc00040 PE=4 SV=1	D5AKG3	RCAP_rcc00040	0.957761	0.0131022			26.765	27.0314	26.9835	26.5678	27.0996	27.2882		6	5	5	3	3	5	6	5	5	3	3	5
>tr|D5AQN6|D5AQN6_RHOCB Succinyl-CoA:3-ketoacid-CoA transferase, subunit A OS=Rhodobacter capsulatus (strain ATCC BAA-309 / NBRC 16581 / SB1003) GN=scoA PE=4 SV=1	D5AQN6	scoA	0.958717	-0.0115032			31.8672	31.8766	31.8489	32.1932	31.8599	31.4717		12	10	10	11	10	13	12	10	10	11	10	13
>sp|Q00500|CCMF_RHOCB Cytochrome c-type biogenesis protein ccl1 OS=Rhodobacter capsulatus (strain ATCC BAA-309 / NBRC 16581 / SB1003) GN=ccl1 PE=3 SV=1	Q00500	ccl1	0.96155	-0.0163517			28.5434	28.6855	28.0522	28.1715	28.0504	27.7399		4	4	5	5	4	7	4	4	5	5	4	7
>tr|D5ANL1|D5ANL1_RHOCB Ribonucleoside-diphosphate reductase NrdJ-1 (Adenosylcobalamin-dependen) OS=Rhodobacter capsulatus (strain ATCC BAA-309 / NBRC 16581 / SB1003) GN=nrdJ1 PE=4 SV=1	D5ANL1	nrdJ1	0.961904	0.00784429			31.0983	31.3058	31.1731	31.2414	31.5867	31.3344		21	22	21	27	18	24	21	22	21	27	18	24
>tr|D5ANR8|D5ANR8_RHOCB Uncharacterized protein OS=Rhodobacter capsulatus (strain ATCC BAA-309 / NBRC 16581 / SB1003) GN=RCAP_rcc00657 PE=4 SV=1	D5ANR8	RCAP_rcc00657	0.961988	-0.0158291			28.8269	29.0038	28.7128	29.1241	28.7744	28.1386		4	3	4	4	3	4	4	3	4	4	3	4
>tr|D5AN05|D5AN05_RHOCB FAD dependent oxidoreductase OS=Rhodobacter capsulatus (strain ATCC BAA-309 / NBRC 16581 / SB1003) GN=RCAP_rcc00529 PE=4 SV=1	D5AN05	RCAP_rcc00529	0.966161	0.0112324			29.5414	29.4356	29.9191	30.1856	29.7752	29.6481		6	5	6	6	6	8	6	5	6	6	6	8
>tr|D5AR49|D5AR49_RHOCB LAO/AO transport system kinase OS=Rhodobacter capsulatus (strain ATCC BAA-309 / NBRC 16581 / SB1003) GN=argK PE=4 SV=1	D5AR49	argK	0.966225	0.00825246			30.9843	30.7192	30.5565	30.7645	30.435	30.5167		10	9	10	10	9	11	10	9	10	10	9	11
>tr|D5ANQ7|D5ANQ7_RHOCB Acetyltransferase, GNAT family OS=Rhodobacter capsulatus (strain ATCC BAA-309 / NBRC 16581 / SB1003) GN=RCAP_rcc00646 PE=4 SV=1	D5ANQ7	RCAP_rcc00646	0.96746	-0.0170027			28.6938	27.7979	27.9249	28.47	27.5787	27.8785		2	2	2	2	2	3	2	2	2	2	2	3
>tr|D5AMX2|D5AMX2_RHOCB Valine--tRNA ligase OS=Rhodobacter capsulatus (strain ATCC BAA-309 / NBRC 16581 / SB1003) GN=valS PE=3 SV=1	D5AMX2	valS	0.969451	-0.00391006			33.0598	32.9283	33.0788	33.1545	32.889	32.9331		34	27	30	32	33	37	34	27	30	32	33	37
>tr|D5AR98|D5AR98_RHOCB Acetoacetyl-CoA reductase OS=Rhodobacter capsulatus (strain ATCC BAA-309 / NBRC 16581 / SB1003) GN=phbB PE=4 SV=1	D5AR98	phbB	0.971234	0.00394758			31.8061	31.9996	31.9132	31.9833	31.9711	31.7193		10	9	11	11	9	12	10	9	11	11	9	12
>tr|D5ANA3|D5ANA3_RHOCB Transcriptional regulator, DeoR family OS=Rhodobacter capsulatus (strain ATCC BAA-309 / NBRC 16581 / SB1003) GN=RCAP_rcc02663 PE=4 SV=1	D5ANA3	RCAP_rcc02663	0.971335	-0.011158			28.4853	27.7253	27.841	28.0157	27.8741	28.4259		7	3	6	9	6	8	7	3	6	9	6	8
>tr|D5APZ8|D5APZ8_RHOCB UDP-N-acetylmuramate--L-alanine ligase OS=Rhodobacter capsulatus (strain ATCC BAA-309 / NBRC 16581 / SB1003) GN=murC PE=3 SV=1	D5APZ8	murC	0.975682	0.00748761			28.7928	29.2736	29.4547	29.3464	29.351	29.001		6	6	6	5	4	6	6	6	6	5	4	6
>tr|D5AP48|D5AP48_RHOCB 2-hydroxychromene-2-carboxylate isomerase OS=Rhodobacter capsulatus (strain ATCC BAA-309 / NBRC 16581 / SB1003) GN=RCAP_rcc02824 PE=3 SV=1	D5AP48	RCAP_rcc02824	0.979388	0.00799243			30.2638	30.7835	30.8941	31.0032	30.9915	30.3868		6	6	5	4	6	6	6	6	5	4	6	6
>tr|D5AKD9|D5AKD9_RHOCB Xylose ABC transporter, ATP-binding protein XylG OS=Rhodobacter capsulatus (strain ATCC BAA-309 / NBRC 16581 / SB1003) GN=xylG PE=4 SV=1	D5AKD9	xylG	0.979543	0.00721486			28.5784	28.7929	28.563	28.0441	28.5487	28.8749		5	5	5	4	4	2	5	5	5	4	4	2
>tr|D5AN27|D5AN27_RHOCB Uncharacterized protein OS=Rhodobacter capsulatus (strain ATCC BAA-309 / NBRC 16581 / SB1003) GN=RCAP_rcc02587 PE=4 SV=1	D5AN27	RCAP_rcc02587	0.979929	-0.00909297			30.7663	30.7068	30.0177	29.8555	30.3585	30.5528		4	6	4	4	5	5	4	6	4	4	5	5
>tr|D5APW8|D5APW8_RHOCB Sialic acid synthase OS=Rhodobacter capsulatus (strain ATCC BAA-309 / NBRC 16581 / SB1003) GN=neuB PE=4 SV=1	D5APW8	neuB	0.982473	0.00222015			30.0285	30.0994	29.9566	30.0633	29.9764	29.8055		8	8	7	7	6	9	8	8	7	7	6	9
>tr|D5ARK5|D5ARK5_RHOCB Magnesium and cobalt efflux protein CorC OS=Rhodobacter capsulatus (strain ATCC BAA-309 / NBRC 16581 / SB1003) GN=corC PE=4 SV=1	D5ARK5	corC	0.982513	0.00422033			28.5908	28.9212	28.6819	28.3134	28.5342	28.5849		8	6	6	4	6	8	8	6	6	4	6	8
>tr|D5ARU8|D5ARU8_RHOCB Phosphoglucosamine mutase OS=Rhodobacter capsulatus (strain ATCC BAA-309 / NBRC 16581 / SB1003) GN=glmM PE=3 SV=1	D5ARU8	glmM	0.982815	0.00281525			31.3901	31.4633	31.4663	31.4073	31.1806	31.1749		12	15	13	11	12	13	12	15	13	11	12	13
>tr|D5AUE9|D5AUE9_RHOCB Glycosyl hydrolase, family 13 OS=Rhodobacter capsulatus (strain ATCC BAA-309 / NBRC 16581 / SB1003) GN=RCAP_rcc01843 PE=4 SV=1	D5AUE9	RCAP_rcc01843	0.983979	0.0047849			30.113	29.5241	29.668	29.8062	29.5955	30.0605		9	10	9	9	8	10	8	9	8	8	7	9
>tr|D5AM01|D5AM01_RHOCB 50S ribosomal protein L16 OS=Rhodobacter capsulatus (strain ATCC BAA-309 / NBRC 16581 / SB1003) GN=rplP PE=3 SV=1	D5AM01	rplP	0.984849	0.00467046			33.2718	33.3317	32.8007	32.7579	33.2258	33.2227		7	8	8	8	7	7	7	8	8	8	7	7
>tr|D5AKH7|D5AKH7_RHOCB Inositol monophosphatase family protein OS=Rhodobacter capsulatus (strain ATCC BAA-309 / NBRC 16581 / SB1003) GN=RCAP_rcc00054 PE=4 SV=1	D5AKH7	RCAP_rcc00054	0.984894	0.00441678			28.7423	28.2723	28.1433	28.3132	28.377	28.6903		3	3	4	4	5	6	3	3	4	4	5	6
>tr|D5ATT0|D5ATT0_RHOCB tRNA dimethylallyltransferase OS=Rhodobacter capsulatus (strain ATCC BAA-309 / NBRC 16581 / SB1003) GN=miaA PE=3 SV=1	D5ATT0	miaA	0.985363	0.00487137			27.8191	27.2933	27.4421	27.3691	27.0454	27.6588		7	3	4	5	6	6	7	3	4	5	6	6
[truncated: 681 more rows]
